# Supplementary material for: Crystal structures of 2-(2-bromo-5-fluoro­phen­yl)-8-eth­oxy-3-nitro-2H-thio­chromene and 2-(2-bromo-5-fluoro­phen­yl)-7-meth­oxy-3-nitro-2H-thio­chromene
Source: Acta Crystallogr E Crystallogr Commun. 2019 Oct 31;75(Pt 11):1783–6. doi: 10.1107/S2056989019014178 (PMC6829732; doi:10.1107/S2056989019014178)
Supplement: Supplementary file 1 [file e-75-01783-sup1.cif]

##############################################################################
#                                                                            #
# This CIF contains the data in a paper accepted for publication in          #
# Acta Crystallographica Section E. It conforms to the requirements of       #
# Notes for Authors for Acta Crystallographica Section E, and has been       #
# peer reviewed under the auspices of the IUCr Commission on Journals.       #
#                                                                            #
# Full details of the Crystallographic Information File format               #
# are given in the paper "The Crystallographic Information File (CIF):       #
# a New Standard Archive File for Crystallography" by S. R. Hall, F. H.      #
# Allen and I. D. Brown [Acta Cryst. (1991), A47, 655-685].                  #
#                                                                            #
# The current version of the core CIF dictionary is obtainable from          #
# ftp://ftp.iucr.org/pub/cif_core.dic.                                       #
#                                                                            #
# Software is freely available for graphical display of the structure(s)     #
# in this CIF. For information consult the CIF software page                 #
# http://www.iucr.org/resources/cif/software.                                #
#                                                                            #
# This file may be used for bona fide research purposes within the           #
# scientific community so long as proper attribution is given to the journal # 
# article from which it was obtained.                                        #
#                                                                            #
##############################################################################
data_A
_audit_creation_method
;
Olex2 1.2
(compiled 2018.05.29 svn.r3508 for OlexSys, GUI svn.r5506)
;
_database_code_depnum_ccdc_archive     ?
_chemical_name_systematic
;\
2-(2-Bromo-5-fluorophenyl)-8-ethoxy-3-nitro-2<i>H</i>-\
thiochromene
;
_chemical_name_common     ?
_chemical_formula_moiety     'C17 H13 Br F N O3 S'
_chemical_formula_sum     'C17 H13 Br F N O3 S'
_chemical_formula_iupac     'C17 H13 Br F N O3 S'
_chemical_formula_weight     410.25
_chemical_melting_point     ?
_space_group_crystal_system     triclinic
_space_group_name_H-M_alt     'P -1'
_space_group_name_Hall     '-P 1'
loop_
    _space_group_symop_operation_xyz
    'x, y, z'
    '-x, -y, -z'
_cell_length_a     7.6695(12)
_cell_length_b     10.6867(18)
_cell_length_c     12.2767(19)
_cell_angle_alpha     64.686(4)
_cell_angle_beta     80.760(4)
_cell_angle_gamma     70.395(4)
_cell_volume     856.7(2)
_cell_formula_units_Z     2
_cell_measurement_reflns_used     5933
_cell_measurement_theta_min     3.00
_cell_measurement_theta_max     25.60
_cell_measurement_temperature     273.15
_exptl_crystal_description     Triangular-prism
_exptl_crystal_colour     'clear light yellow'
_exptl_crystal_size_max     0.245
_exptl_crystal_size_mid     0.2
_exptl_crystal_size_min     0.15
_exptl_crystal_density_diffrn     1.590
_exptl_crystal_density_meas     ?
_exptl_crystal_density_method     ?
_exptl_crystal_F_000     412
_exptl_absorpt_coefficient_mu     2.546
_exptl_absorpt_correction_type     multi-scan
_exptl_absorpt_process_details
;
(SADABS; Bruker, 2016)
;
_exptl_absorpt_correction_T_min     0.6205
_exptl_absorpt_correction_T_max     0.7453
_diffrn_ambient_temperature     273.15
_diffrn_source     ?
_diffrn_radiation_type     MoK\a
_diffrn_radiation_wavelength     0.71073
_diffrn_measurement_device_type     'Bruker D8 Quest CMOS'
_diffrn_measurement_method     '\f and \w scans'
_diffrn_detector_area_resol_mean     ?
_diffrn_reflns_number     12684
_diffrn_reflns_av_R_equivalents     0.0371
_diffrn_reflns_av_unetI/netI     0.0436
_diffrn_reflns_theta_min     3.002
_diffrn_reflns_theta_max     25.743
_diffrn_reflns_theta_full     25.242
_diffrn_measured_fraction_theta_max     0.996
_diffrn_measured_fraction_theta_full     0.998
_diffrn_reflns_limit_h_min     -9
_diffrn_reflns_limit_h_max     9
_diffrn_reflns_limit_k_min     -13
_diffrn_reflns_limit_k_max     13
_diffrn_reflns_limit_l_min     -14
_diffrn_reflns_limit_l_max     14
_diffrn_standards_number     0
_refine_special_details     ?
_reflns_number_total     3255
_reflns_number_gt     2291
_reflns_threshold_expression     'I > 2\s(I)'
_refine_ls_structure_factor_coef     Fsqd
_refine_ls_matrix_type     full
_refine_ls_R_factor_all     0.0859
_refine_ls_R_factor_gt     0.0522
_refine_ls_wR_factor_gt     0.1148
_refine_ls_wR_factor_ref     0.1276
_refine_ls_goodness_of_fit_ref     1.043
_refine_ls_restrained_S_all     1.043
_refine_ls_number_reflns     3255
_refine_ls_number_parameters     218
_refine_ls_number_restraints     0
_refine_ls_hydrogen_treatment     constr
_refine_ls_weighting_scheme     calc
_refine_ls_weighting_details
              'w=1/[\s^2^(Fo^2^)+(0.0419P)^2^+2.0237P] where P=(Fo^2^+2Fc^2^)/3'
_atom_sites_solution_hydrogens     geom
_atom_sites_solution_primary     dual
_atom_sites_solution_secondary     ?
_refine_ls_shift/su_max     0.000
_refine_ls_shift/su_mean     0.000
_refine_diff_density_max     0.526
_refine_diff_density_min     -0.489
_refine_ls_extinction_method     none
_refine_ls_extinction_coef     .
loop_
    _atom_type_symbol
    _atom_type_description
    _atom_type_scat_dispersion_real
    _atom_type_scat_dispersion_imag
    _atom_type_scat_source
    'C' 'C' 0.0033 0.0016
                         'International Tables Vol C Tables 4.2.6.8 and 6.1.1.4'
    'H' 'H' 0.0000 0.0000
                         'International Tables Vol C Tables 4.2.6.8 and 6.1.1.4'
    'Br' 'Br' -0.2901 2.4595
                         'International Tables Vol C Tables 4.2.6.8 and 6.1.1.4'
    'F' 'F' 0.0171 0.0103
                         'International Tables Vol C Tables 4.2.6.8 and 6.1.1.4'
    'N' 'N' 0.0061 0.0033
                         'International Tables Vol C Tables 4.2.6.8 and 6.1.1.4'
    'O' 'O' 0.0106 0.0060
                         'International Tables Vol C Tables 4.2.6.8 and 6.1.1.4'
    'S' 'S' 0.1246 0.1234
                         'International Tables Vol C Tables 4.2.6.8 and 6.1.1.4'
_computing_data_collection
;
APEX2 (Bruker, 2013)
;
_computing_cell_refinement
;
SAINT (Bruker, 2013)
;
_computing_data_reduction
;
SAINT (Bruker, 2013)
;
_computing_structure_solution
;
SHELXT (Sheldrick, 2015a)
;
_computing_structure_refinement
;
SHELXL2014 (Sheldrick, 2015b)
;
_computing_molecular_graphics
;
OLEX2 (Dolomanov <i>et al.</i>,  2009)
;
_computing_publication_material
;
OLEX2 (Dolomanov <i>et al.</i>,  2009)
;
loop_
    _atom_site_type_symbol
    _atom_site_label
    _atom_site_fract_x
    _atom_site_fract_y
    _atom_site_fract_z
    _atom_site_U_iso_or_equiv
    _atom_site_adp_type
    _atom_site_calc_flag
    _atom_site_occupancy
    _atom_site_disorder_assembly
    _atom_site_disorder_group
    Br Br1 0.78831(7) 0.45042(7) 0.29672(6) 0.0676(2) Uani d 1 . .
    S S1 0.34737(16) 0.76031(13) 0.17001(11) 0.0459(3) Uani d 1 . .
    F F4 0.1093(5) 0.3152(4) 0.5616(3) 0.0878(11) Uani d 1 . .
    O O1 0.4800(5) 0.3584(4) 0.1158(3) 0.0627(10) Uani d 1 . .
    N N8 0.3239(6) 0.4388(5) 0.0863(4) 0.0514(10) Uani d 1 . .
    O O3 0.1347(6) 0.9891(4) 0.2321(4) 0.0800(12) Uani d 1 . .
    C C6 0.4041(5) 0.4707(4) 0.3176(4) 0.0317(9) Uani d 1 . .
    C C7 0.3916(5) 0.5738(5) 0.1873(4) 0.0344(10) Uani d 1 . .
    H H7 0.5137 0.5464 0.1505 0.041 Uiso calc 1 . .
    O O2 0.2238(6) 0.4176(5) 0.0326(4) 0.0877(14) Uani d 1 . .
    C C1 0.5698(6) 0.4073(5) 0.3787(4) 0.0398(10) Uani d 1 . .
    C C5 0.2496(6) 0.4375(5) 0.3831(4) 0.0430(11) Uani d 1 . .
    H H5 0.1353 0.4785 0.3463 0.052 Uiso calc 1 . .
    C C8 0.2567(6) 0.5648(5) 0.1183(4) 0.0394(11) Uani d 1 . .
    C C9 0.0857(6) 0.6514(5) 0.0895(4) 0.0441(11) Uani d 1 . .
    H H9 0.0162 0.6300 0.0480 0.053 Uiso calc 1 . .
    C C10 0.0005(6) 0.7756(5) 0.1180(4) 0.0449(12) Uani d 1 . .
    C C11 0.1047(6) 0.8283(5) 0.1624(4) 0.0440(11) Uani d 1 . .
    C C2 0.5820(7) 0.3155(5) 0.4989(5) 0.0540(13) Uani d 1 . .
    H H2 0.6945 0.2760 0.5376 0.065 Uiso calc 1 . .
    C C4 0.2649(7) 0.3447(6) 0.5014(4) 0.0538(13) Uani d 1 . .
    C C12 0.0194(8) 0.9462(6) 0.1916(5) 0.0588(14) Uani d 1 . .
    C C3 0.4268(8) 0.2827(6) 0.5611(5) 0.0593(14) Uani d 1 . .
    H H3 0.4323 0.2196 0.6420 0.071 Uiso calc 1 . .
    C C15 -0.1906(7) 0.8446(6) 0.1038(5) 0.0612(15) Uani d 1 . .
    H H15 -0.2617 0.8100 0.0751 0.073 Uiso calc 1 . .
    C C13 -0.1723(9) 1.0141(6) 0.1749(6) 0.0758(19) Uani d 1 . .
    H H13 -0.2306 1.0946 0.1932 0.091 Uiso calc 1 . .
    C C14 -0.2721(8) 0.9611(7) 0.1315(5) 0.0757(19) Uani d 1 . .
    H H14 -0.3987 1.0062 0.1209 0.091 Uiso calc 1 . .
    C C16 0.0603(12) 1.1016(8) 0.2740(8) 0.108(3) Uani d 1 . .
    H H16A -0.0355 1.0799 0.3348 0.129 Uiso calc 1 . .
    H H16B 0.0066 1.1929 0.2080 0.129 Uiso calc 1 . .
    C C17 0.2145(15) 1.1110(9) 0.3261(10) 0.140(4) Uani d 1 . .
    H H17A 0.3043 1.1391 0.2639 0.211 Uiso calc 1 . .
    H H17B 0.2717 1.0182 0.3877 0.211 Uiso calc 1 . .
    H H17C 0.1673 1.1819 0.3604 0.211 Uiso calc 1 . .
loop_
    _atom_site_aniso_label
    _atom_site_aniso_U_11
    _atom_site_aniso_U_22
    _atom_site_aniso_U_33
    _atom_site_aniso_U_12
    _atom_site_aniso_U_13
    _atom_site_aniso_U_23
    Br1 0.0326(3) 0.0840(5) 0.0826(4) -0.0170(3) -0.0096(2) -0.0277(3)
    S1 0.0434(6) 0.0424(7) 0.0506(7) -0.0164(5) -0.0098(5) -0.0116(6)
    F4 0.084(2) 0.116(3) 0.0506(19) -0.054(2) 0.0178(17) -0.0102(19)
    O1 0.056(2) 0.070(3) 0.071(3) -0.014(2) -0.0018(19) -0.040(2)
    N8 0.057(3) 0.069(3) 0.045(2) -0.029(2) 0.004(2) -0.031(2)
    O3 0.094(3) 0.049(2) 0.096(3) -0.013(2) 0.003(2) -0.036(2)
    C6 0.031(2) 0.035(2) 0.034(2) -0.0095(18) -0.0047(17) -0.0171(19)
    C7 0.029(2) 0.046(3) 0.034(2) -0.0144(19) 0.0037(17) -0.020(2)
    O2 0.078(3) 0.129(4) 0.105(3) -0.037(3) -0.012(2) -0.083(3)
    C1 0.038(2) 0.034(2) 0.047(3) -0.005(2) -0.007(2) -0.018(2)
    C5 0.038(2) 0.052(3) 0.040(3) -0.016(2) -0.002(2) -0.017(2)
    C8 0.037(2) 0.058(3) 0.029(2) -0.022(2) 0.0029(18) -0.019(2)
    C9 0.039(2) 0.064(3) 0.030(2) -0.026(2) -0.0020(19) -0.011(2)
    C10 0.035(2) 0.051(3) 0.034(3) -0.013(2) -0.0046(19) -0.002(2)
    C11 0.043(3) 0.039(3) 0.031(2) -0.008(2) 0.0030(19) -0.002(2)
    C2 0.058(3) 0.046(3) 0.050(3) -0.004(3) -0.023(3) -0.013(2)
    C4 0.064(3) 0.062(3) 0.040(3) -0.030(3) 0.007(2) -0.018(3)
    C12 0.067(4) 0.039(3) 0.054(3) -0.013(3) 0.005(3) -0.008(3)
    C3 0.083(4) 0.051(3) 0.035(3) -0.021(3) -0.012(3) -0.006(2)
    C15 0.043(3) 0.061(4) 0.050(3) -0.011(3) -0.003(2) 0.002(3)
    C13 0.069(4) 0.046(3) 0.069(4) 0.005(3) 0.019(3) -0.007(3)
    C14 0.048(3) 0.067(4) 0.062(4) -0.003(3) 0.006(3) 0.006(3)
    C16 0.130(7) 0.070(5) 0.128(7) -0.011(5) -0.009(5) -0.057(5)
    C17 0.187(10) 0.072(5) 0.179(10) -0.016(6) -0.027(8) -0.075(6)
_geom_special_details
;
 All esds (except the esd in the dihedral angle between two l.s. planes)
 are estimated using the full covariance matrix.  The cell esds are taken
 into account individually in the estimation of esds in distances, angles
 and torsion angles; correlations between esds in cell parameters are only
 used when they are defined by crystal symmetry.  An approximate (isotropic)
 treatment of cell esds is used for estimating esds involving l.s. planes.
;
loop_
    _geom_bond_atom_site_label_1
    _geom_bond_atom_site_label_2
    _geom_bond_site_symmetry_2
    _geom_bond_distance
    _geom_bond_publ_flag
    Br1 C1 . 1.901(4) ?
    S1 C7 . 1.828(4) ?
    S1 C11 . 1.758(5) ?
    F4 C4 . 1.356(6) ?
    O1 N8 . 1.219(5) ?
    N8 O2 . 1.219(5) ?
    N8 C8 . 1.468(6) ?
    O3 C12 . 1.360(7) ?
    O3 C16 . 1.418(8) ?
    C6 C7 . 1.501(6) ?
    C6 C1 . 1.389(6) ?
    C6 C5 . 1.381(6) ?
    C7 H7 . 0.9800 ?
    C7 C8 . 1.488(6) ?
    C1 C2 . 1.376(7) ?
    C5 H5 . 0.9300 ?
    C5 C4 . 1.361(6) ?
    C8 C9 . 1.325(6) ?
    C9 H9 . 0.9300 ?
    C9 C10 . 1.433(7) ?
    C10 C11 . 1.400(7) ?
    C10 C15 . 1.403(7) ?
    C11 C12 . 1.379(7) ?
    C2 H2 . 0.9300 ?
    C2 C3 . 1.372(7) ?
    C4 C3 . 1.357(7) ?
    C12 C13 . 1.408(8) ?
    C3 H3 . 0.9300 ?
    C15 H15 . 0.9300 ?
    C15 C14 . 1.353(9) ?
    C13 H13 . 0.9300 ?
    C13 C14 . 1.367(9) ?
    C14 H14 . 0.9300 ?
    C16 H16A . 0.9700 ?
    C16 H16B . 0.9700 ?
    C16 C17 . 1.481(11) ?
    C17 H17A . 0.9600 ?
    C17 H17B . 0.9600 ?
    C17 H17C . 0.9600 ?
loop_
    _geom_angle_atom_site_label_1
    _geom_angle_atom_site_label_2
    _geom_angle_atom_site_label_3
    _geom_angle_site_symmetry_1
    _geom_angle_site_symmetry_3
    _geom_angle
    _geom_angle_publ_flag
    C11 S1 C7 . . 102.5(2) ?
    O1 N8 C8 . . 117.8(4) ?
    O2 N8 O1 . . 122.5(5) ?
    O2 N8 C8 . . 119.8(4) ?
    C12 O3 C16 . . 119.7(5) ?
    C1 C6 C7 . . 121.8(4) ?
    C5 C6 C7 . . 121.3(4) ?
    C5 C6 C1 . . 117.0(4) ?
    S1 C7 H7 . . 106.6 ?
    C6 C7 S1 . . 111.5(3) ?
    C6 C7 H7 . . 106.6 ?
    C8 C7 S1 . . 111.0(3) ?
    C8 C7 C6 . . 114.2(3) ?
    C8 C7 H7 . . 106.6 ?
    C6 C1 Br1 . . 119.9(3) ?
    C2 C1 Br1 . . 117.9(3) ?
    C2 C1 C6 . . 122.3(4) ?
    C6 C5 H5 . . 120.0 ?
    C4 C5 C6 . . 119.9(4) ?
    C4 C5 H5 . . 120.0 ?
    N8 C8 C7 . . 113.7(4) ?
    C9 C8 N8 . . 118.5(4) ?
    C9 C8 C7 . . 127.7(4) ?
    C8 C9 H9 . . 117.8 ?
    C8 C9 C10 . . 124.5(4) ?
    C10 C9 H9 . . 117.8 ?
    C11 C10 C9 . . 120.9(4) ?
    C11 C10 C15 . . 119.0(5) ?
    C15 C10 C9 . . 120.1(5) ?
    C10 C11 S1 . . 122.3(4) ?
    C12 C11 S1 . . 117.5(4) ?
    C12 C11 C10 . . 120.0(5) ?
    C1 C2 H2 . . 120.3 ?
    C3 C2 C1 . . 119.4(5) ?
    C3 C2 H2 . . 120.3 ?
    F4 C4 C5 . . 117.7(5) ?
    F4 C4 C3 . . 119.2(5) ?
    C3 C4 C5 . . 123.1(5) ?
    O3 C12 C11 . . 114.8(5) ?
    O3 C12 C13 . . 125.5(6) ?
    C11 C12 C13 . . 119.6(6) ?
    C2 C3 H3 . . 120.9 ?
    C4 C3 C2 . . 118.2(5) ?
    C4 C3 H3 . . 120.9 ?
    C10 C15 H15 . . 119.8 ?
    C14 C15 C10 . . 120.4(6) ?
    C14 C15 H15 . . 119.8 ?
    C12 C13 H13 . . 120.2 ?
    C14 C13 C12 . . 119.6(6) ?
    C14 C13 H13 . . 120.2 ?
    C15 C14 C13 . . 121.4(6) ?
    C15 C14 H14 . . 119.3 ?
    C13 C14 H14 . . 119.3 ?
    O3 C16 H16A . . 110.3 ?
    O3 C16 H16B . . 110.3 ?
    O3 C16 C17 . . 107.3(7) ?
    H16A C16 H16B . . 108.5 ?
    C17 C16 H16A . . 110.3 ?
    C17 C16 H16B . . 110.3 ?
    C16 C17 H17A . . 109.5 ?
    C16 C17 H17B . . 109.5 ?
    C16 C17 H17C . . 109.5 ?
    H17A C17 H17B . . 109.5 ?
    H17A C17 H17C . . 109.5 ?
    H17B C17 H17C . . 109.5 ?
loop_
    _geom_hbond_atom_site_label_d
    _geom_hbond_atom_site_label_h
    _geom_hbond_atom_site_label_a
    _geom_hbond_site_symmetry_d
    _geom_hbond_site_symmetry_h
    _geom_hbond_site_symmetry_a
    _geom_hbond_distance_dh
    _geom_hbond_distance_ha
    _geom_hbond_distance_da
    _geom_hbond_angle_dha
    _geom_hbond_publ_flag
    C9 H9 O2 1_555 1_555 2_565 0.93 2.50 3.419(7) 168 y
_shelx_space_group_comment
;
The symmetry employed for this shelxl refinement is uniquely defined
by the following loop, which should always be used as a source of
symmetry information in preference to the above space-group names.
They are only intended as comments.
;
_shelx_estimated_absorpt_T_min     0.574
_shelx_estimated_absorpt_T_max     0.701
_shelx_hkl_file
;
  -2  -1   0  314.97    9.50
  -2  -1   0  329.37    8.50
  -2  -1   0  312.27    8.90
   2   1   0  310.67    9.50
   2   1   0  325.77    8.50
   2   1   0  324.77    9.00
  -4  -2   0 1449.65   38.00
  -4  -2   0 1459.75   39.90
  -4  -2   0 1461.95   38.90
   4   2   0 1512.05   40.10
   4   2   0 1479.15   38.10
   4   2   0 1477.85   38.90
  -6  -3   0   64.69    8.40
  -6  -3   0   74.19    4.20
  -6  -3   0   91.19    7.20
   6   3   0   95.79    7.30
   6   3   0   73.99    4.60
   6   3   0   75.59    9.60
  -8  -4   0   90.19   10.30
  -8  -4   0   92.89    6.10
   8   4   0  113.09   14.30
   9   4  -1   57.79   14.50
  -9  -4   1   32.90   10.00
   7   3  -1  269.37   15.60
  -7  -3   1  249.38    8.10
  -7  -3   1  264.77   11.70
   5   2  -1  298.97    8.50
   5   2  -1  287.47   10.30
   5   2  -1  300.77   12.30
  -5  -2   1  298.77    8.40
  -5  -2   1  298.87   11.90
  -5  -2   1  285.47   10.20
   3   1  -1  656.73   19.00
   3   1  -1  665.43   17.40
   3   1  -1  684.03   18.20
  -3  -1   1  675.23   17.40
  -3  -1   1  656.13   18.10
   1   0  -1   74.59    3.00
   1   0  -1   73.19    2.50
  -1   0   1   85.09    2.20
  -1   0   1   74.39    2.20
  -1   0   1   73.29    3.00
  -1   0   1   72.99    2.40
  -1  -1  -1    8.20    1.00
  -1  -1  -1   13.50    2.70
   1   1   1   11.70    2.00
   1   1   1   10.40    1.30
  -3  -2  -1 1363.76   35.80
  -3  -2  -1 1375.96   37.30
  -3  -2  -1 1364.46   36.30
   3   2   1 1433.26   36.40
   3   2   1 1364.06   37.10
   3   2   1 1429.96   35.90
  -5  -3  -1  199.78    9.60
  -5  -3  -1  196.48    6.50
  -5  -3  -1  193.48    8.10
   5   3   1  193.58    9.80
   5   3   1  200.08    6.70
   5   3   1  198.38    8.20
  -7  -4  -1   46.20    7.00
  -7  -4  -1   25.40    3.20
   7   4   1   40.50    9.40
  -9  -5  -1   12.50    9.60
   9   5   1   41.50   14.30
   8   3  -2   41.20   13.60
  -8  -3   2   35.20    8.40
   6   2  -2  146.19    8.10
   6   2  -2  122.69   11.10
  -6  -2   2  123.09    4.90
  -6  -2   2  134.99   13.70
  -6  -2   2  150.58    8.40
  -6  -2   2  127.39    4.80
   4   1  -2  451.65   14.70
   4   1  -2  442.96   13.10
  -4  -1   2  448.66   13.10
  -4  -1   2  429.66   14.40
   2   0  -2  111.99    4.10
   2   0  -2  113.09    5.00
  -2   0   2  115.49    4.00
  -2   0   2  104.79    7.50
  -2   0   2  113.19    3.50
  -2   0   2  118.99    3.50
   0  -1  -2  775.42   20.10
   0  -1  -2  776.42   20.20
   0  -1  -2  778.92   20.70
   0   1   2  787.72   20.20
   0   1   2  787.32   20.80
   0   1   2  778.02   20.00
  -2  -2  -2  235.78    6.80
  -2  -2  -2  248.68    7.90
  -2  -2  -2  236.48    7.00
   2   2   2  233.38    7.80
   2   2   2  238.48    7.00
   2   2   2  239.28    6.80
  -4  -3  -2 1248.68   34.00
  -4  -3  -2 1291.77   35.20
  -4  -3  -2 1263.57   33.40
   4   3   2 1292.07   34.10
   4   3   2 1258.07   35.10
   4   3   2 1335.97   33.90
  -6  -4  -2  156.58   10.60
  -6  -4  -2  153.78    6.40
  -6  -4  -2  159.38    8.50
   6   4   2  142.59    8.40
   6   4   2  163.68   10.80
   6   4   2  150.08    6.40
  -8  -5  -2  183.88   11.70
  -8  -5  -2  186.78    8.60
   8   5   2  203.68   15.10
   7   2  -3  210.28   15.70
  -7  -2   3  208.88   10.90
  -7  -2   3  205.78    6.50
   5   1  -3  323.37   13.30
   5   1  -3  278.07   10.60
  -5  -1   3  309.47   12.70
  -5  -1   3  297.27   10.50
  -5  -1   3  292.07    8.60
  -5  -1   3  308.07    8.70
   3   0  -3 2374.76   60.89
   3   0  -3 2330.37   62.09
  -3   0   3 2367.56   60.79
  -3   0   3 2330.57   61.99
  -3   0   3 2362.16   60.29
  -1   1   3  804.92   19.50
  -1   1   3  767.52   20.50
  -1   1   3  716.03   20.50
  -1   1   3  696.93   19.40
  -1   1   3  742.33   19.40
  -1  -2  -3 4978.30  127.99
  -1  -2  -3 5064.19  128.19
  -1  -2  -3 4800.12  128.69
   1   2   3 4972.20  127.69
   1   2   3 5012.50  127.79
   1   2   3 5016.00  130.89
   3   3   3  125.19    6.40
  -5  -4  -3  302.37    9.50
  -5  -4  -3  303.77   12.40
  -5  -4  -3  297.77   10.50
   5   4   3  310.07   12.40
   5   4   3  298.17   10.60
   5   4   3  305.07    9.60
  -7  -5  -3    5.60    3.90
  -7  -5  -3    0.10    5.90
   7   5   3    5.70    8.80
   7   5   3    5.30    3.10
  -9  -6  -3   -0.90    9.30
   9   6   3   19.40   13.10
   8   2  -4   47.80   13.70
  -8  -2   4   29.20    8.60
   6   1  -4  198.78    9.80
   6   1  -4  222.08   13.50
  -6  -1   4  171.18    6.20
  -6  -1   4  199.78    9.50
  -6  -1   4  188.28    6.40
   4   0  -4   55.49    7.60
   4   0  -4   49.60    4.90
  -4   0   4   55.49    5.00
  -4   0   4   57.09    7.10
  -4   0   4   56.79    3.50
  -4   0   4   55.59    3.50
   2  -1  -4  881.91   23.00
   2  -1  -4  853.91   24.70
  -2   1   4  861.81   23.10
  -2   1   4  895.11   23.00
  -2   1   4  886.51   23.20
  -2   1   4  878.31   24.60
   0  -2  -4 1040.80   29.90
   0  -2  -4 1091.49   28.00
   0  -2  -4 1062.19   27.70
   0   2   4 1091.69   28.00
   0   2   4 1065.99   29.10
   0   2   4 1081.09   27.70
  -2  -3  -4   39.20    3.00
  -2  -3  -4   39.90    3.30
  -2  -3  -4   49.70    4.70
   2   3   4   47.50    4.70
   2   3   4   35.20    2.80
   2   3   4   41.20    3.20
  -4  -4  -4   89.69    5.20
  -4  -4  -4   84.09    7.30
  -4  -4  -4   91.49    4.80
   4   4   4   79.99    4.60
   4   4   4   95.59    5.20
   4   4   4   64.99    6.70
  -6  -5  -4    5.50    4.80
  -6  -5  -4   -4.00    8.70
  -6  -5  -4    6.80    3.60
   6   5   4    0.00    4.70
   6   5   4    5.90    3.00
   6   5   4    3.40    7.50
  -8  -6  -4   65.99   10.30
  -8  -6  -4   54.59    7.20
   8   6   4   80.79   13.20
   7   1  -5   84.69   13.80
  -7  -1   5   80.49    9.80
   5   0  -5   45.30    8.70
   5   0  -5   43.10    5.90
  -5   0   5   34.10    3.90
  -5   0   5   32.50    3.90
  -5   0   5   37.50    5.10
  -5   0   5   49.80    9.20
   3  -1  -5  471.35   15.70
  -3   1   5  433.66   13.40
  -3   1   5  465.65   15.40
  -3   1   5  458.25   13.10
   1  -2  -5    9.70    2.00
  -1   2   5    8.40    3.70
  -1   2   5    9.90    1.90
  -1   2   5   13.50    4.00
  -1   2   5   14.10    2.20
  -1   2   5   13.50    1.90
  -1  -3  -5  443.66   12.00
  -1  -3  -5  436.56   12.40
   1   3   5  429.76   12.70
   1   3   5  448.56   13.90
   1   3   5  442.46   11.90
  -3  -4  -5 1237.38   34.10
  -3  -4  -5 1226.48   32.70
  -3  -4  -5 1237.98   32.60
   3   4   5 1224.78   32.70
   3   4   5 1313.47   34.10
   3   4   5 1162.08   33.90
  -5  -5  -5  135.59    6.80
  -5  -5  -5  121.19    9.90
  -5  -5  -5  131.39    7.30
   5   5   5  135.09    6.40
   5   5   5  117.09    6.80
   5   5   5  136.79    9.40
  -7  -6  -5    3.70    4.30
  -7  -6  -5    5.10    6.70
   7   6   5    3.90    9.60
   7   6   5   -0.80    3.70
  -9  -7  -5   15.80   10.20
   9   7   5   28.80   13.90
   6   0  -6   67.89    7.80
   6   0  -6   87.79   13.00
  -6   0   6   90.39    4.80
   4  -1  -6   68.49    9.70
  -4   1   6   73.89    4.80
  -4   1   6   66.99    4.70
  -4   1   6   71.39    5.70
  -4   1   6   71.09    8.40
  -4   1   6   73.49    5.70
   2  -2  -6  104.59    4.90
  -2   2   6  112.69    7.80
  -2   2   6  111.19    4.60
  -2   2   6  101.29    4.60
  -2   2   6  105.79    7.40
   0  -3  -6   29.00    3.70
   0  -3  -6   31.10    5.10
   0   3   6   26.10    2.30
   0   3   6   28.30    3.60
   0   3   6   28.30    5.50
  -2  -4  -6  131.99    5.90
  -2  -4  -6  135.49    7.40
  -2  -4  -6  140.89    5.20
   2   4   6  128.79    5.80
   2   4   6  127.59    5.80
   2   4   6  139.59    7.90
  -4  -5  -6    5.00    3.60
  -4  -5  -6    4.80    3.00
  -4  -5  -6   -0.50    6.50
   4   5   6    0.40    3.30
   4   5   6    0.10    2.80
   4   5   6    3.50    6.00
  -6  -6  -6    8.70    9.00
  -6  -6  -6   12.10    4.60
   6   6   6    2.50    5.40
   6   6   6    6.40    3.60
   6   6   6   24.40    9.10
  -8  -7  -6   10.30    8.50
  -8  -7  -6   12.80    5.40
   8   7   6   17.70   12.10
   7   0  -7   36.40   13.10
  -7   0   7   41.80    8.10
  -5   1   7   29.30    5.40
  -5   1   7   33.30    4.90
  -5   1   7   31.00    3.70
  -5   1   7   32.20    5.40
  -5   1   7   48.40   10.40
   3  -2  -7  143.39    6.30
  -3   2   7  145.19   10.20
  -3   2   7  142.29    6.40
  -3   2   7  144.59    6.20
  -3   2   7  135.39    6.20
  -3   2   7  142.99    9.60
   1  -3  -7  316.07   10.00
  -1   3   7  320.07    9.20
  -1   3   7  317.97   10.00
  -1   3   7  310.37    9.20
  -1   3   7  317.87   12.30
  -1   3   7  313.97   12.70
  -1  -4  -7  316.77   10.20
  -1  -4  -7  313.47   12.00
  -1  -4  -7  309.37    9.40
   1   4   7  324.87    9.20
   1   4   7  318.27   10.30
   1   4   7  329.57   12.50
  -3  -5  -7   32.30    4.30
  -3  -5  -7   37.00    6.50
  -3  -5  -7   36.00    5.40
   3   5   7   31.20    3.70
   3   5   7   37.30    4.30
   3   5   7   30.10    6.40
  -5  -6  -7   23.70    5.10
  -5  -6  -7   30.20    4.60
  -5  -6  -7   10.90    8.80
   5   6   7   23.60    4.70
   5   6   7   43.50    8.40
   5   6   7   20.60    3.70
  -7  -7  -7   12.20    5.10
  -7  -7  -7   13.00    7.20
   7   7   7   30.30   11.60
  -6   1   8   48.50   12.20
  -6   1   8   41.80    6.10
  -6   1   8   46.70    7.00
  -4   2   8    3.70    3.40
  -4   2   8    9.50    4.30
  -4   2   8    4.00    4.20
  -4   2   8    1.30    3.10
  -4   2   8    8.00    8.70
   2  -3  -8   42.90    5.30
  -2   3   8   51.29    7.70
  -2   3   8   41.30    5.00
  -2   3   8   46.90    4.10
  -2   3   8   54.29    8.90
  -2   3   8   42.00    4.30
   0  -4  -8   34.80    5.00
   0  -4  -8   46.40    7.20
   0  -4  -8   31.00    3.30
   0   4   8   51.09    7.60
   0   4   8   32.60    4.70
   0   4   8   31.50    3.10
  -2  -5  -8   53.79    7.40
  -2  -5  -8   44.70    5.40
  -2  -5  -8   35.70    4.10
   2   5   8   36.00    5.40
   2   5   8   42.60    4.10
   2   5   8   47.30    8.70
  -4  -6  -8    0.20    4.00
  -4  -6  -8    5.60    4.00
  -4  -6  -8   -6.60    6.60
   4   6   8    4.20    7.20
   4   6   8   -4.00    3.50
   4   6   8    0.40    3.80
  -6  -7  -8   28.50    5.50
  -6  -7  -8   24.70    6.60
   6   7   8   28.60    9.70
  -8  -8  -8    0.70    6.60
  -8  -8  -8   -5.80    8.50
   8   8   8   32.60   13.30
  -5   2   9   33.00   13.10
  -5   2   9   19.10    4.80
  -5   2   9   17.80    5.60
  -5   2   9   23.60    5.80
  -5   2   9   26.10    4.40
   3  -3  -9    7.40    3.80
  -3   3   9    7.30    3.70
  -3   3   9    9.80    9.50
  -3   3   9    7.30    3.70
  -3   3   9    2.70    3.30
   1  -4  -9    3.90    3.50
  -1   4   9    2.00    2.50
  -1   4   9    1.70    2.50
  -1   4   9    0.30    7.50
  -1   4   9    1.20    3.00
  -1   4   9    2.30    6.50
  -1  -5  -9    7.20    3.60
  -1  -5  -9   10.90    6.40
  -1  -5  -9    7.30    2.90
   1   5   9    7.00    3.10
   1   5   9   15.40    7.90
   1   5   9    7.30    3.50
  -3  -6  -9    3.20    3.60
  -3  -6  -9   -0.60    4.10
  -3  -6  -9    2.40    7.20
   3   6   9   -1.10    7.70
   3   6   9   -1.10    3.90
   3   6   9   -0.80    3.40
  -5  -7  -9   15.20    5.00
  -5  -7  -9   23.60    5.60
   5   7   9   24.20    9.70
  -7  -8  -9    9.30    6.20
  -7  -8  -9    6.20    7.50
   7   8   9   30.90   11.90
  -4   3  10    6.90    4.60
  -4   3  10    2.60    4.90
  -4   3  10   -1.20    4.20
  -4   3  10    0.20    3.70
  -4   3  10    7.20   11.60
   2  -4 -10   57.39    7.00
  -2   4  10   62.99    5.70
  -2   4  10   51.29    6.50
  -2   4  10   59.39    4.70
  -2   4  10   70.79   11.30
   0  -5 -10   10.70    2.60
   0  -5 -10    0.40    6.40
   0  -5 -10    9.10    4.40
   0   5  10    2.50    2.70
   0   5  10    5.30    3.80
   0   5  10    3.20    8.10
  -2  -6 -10   41.80    7.90
  -2  -6 -10   48.60    5.10
   2   6  10   67.29   11.00
   2   6  10   44.00    6.20
   2   6  10   46.10    5.90
  -4  -7 -10   16.70    5.30
  -4  -7 -10   19.20    4.90
   4   7  10   15.00    4.60
   4   7  10   15.80   10.50
  -6  -8 -10   -6.30    5.90
  -6  -8 -10   -1.50    6.40
   6   8  10   -2.80   10.60
  -5   3  11   29.60   14.20
  -3   4  11   22.50    6.80
  -3   4  11   18.50   12.10
  -3   4  11   17.20    4.40
  -3   4  11    7.60    4.60
   1  -5 -11    7.30    4.80
  -1   5  11   14.30   10.50
  -1   5  11   10.00    3.10
  -1  -6 -11  135.19    9.50
  -1  -6 -11  133.59    6.10
   1   6  11  144.99    6.40
   1   6  11  147.19   13.10
  -3  -7 -11   56.19    6.20
  -3  -7 -11   44.80    6.00
   3   7  11   56.19    5.90
   3   7  11   57.29   11.40
  -5  -8 -11    4.80    6.30
  -5  -8 -11    6.10    5.80
   5   8  11   -6.70    5.20
   5   8  11    2.00   11.30
  -4   4  12  -12.30   13.70
  -4   4  12    2.70    5.60
   2  -5 -12   -5.40    5.40
  -2   5  12    4.70   10.70
  -2   5  12    4.90    3.80
   0  -6 -12    9.20    5.60
   0   6  12    1.70    3.00
   0   6  12   -3.60   11.10
  -2  -7 -12   38.10    6.60
  -2  -7 -12   54.59    5.50
   2   7  12   41.30    4.50
   2   7  12   38.90   12.50
  -4  -8 -12    4.30    6.60
  -4  -8 -12   12.80    5.60
   4   8  12    1.30    5.00
  -6  -9 -12   13.50    7.30
  -6  -9 -12   -4.20    6.90
   6   9  12    4.60   12.90
   3  -5 -13    1.00    5.80
  -3   5  13  -15.30   13.20
   1  -6 -13   11.20    6.10
  -1   6  13    8.70   12.80
  -1  -7 -13    7.90    2.80
  -1  -7 -13   14.00    6.30
   1   7  13  -14.70   13.20
  -3  -8 -13   -4.00    6.50
  -3  -8 -13    8.30    4.80
  -5  -9 -13    1.70    7.70
  -5  -9 -13    9.90    6.80
   5   9  13  -22.10   13.60
   0  -7 -14   10.10    6.90
   0   7  14  -12.40   12.60
  -2  -8 -14   -0.60    7.30
  -3  -9 -14   -8.20    7.40
  -1  -8 -14    0.30    7.10
  -1   7  14   -5.80   13.30
   1  -7 -14   -9.30    6.50
  -4  -9 -13   -4.20    7.00
  -4  -9 -13    4.20    6.10
   2   8  13  -17.60   12.30
  -2  -8 -13   16.80    7.00
  -2  -8 -13   21.50    4.90
   0   7  13   -9.20   11.50
   0  -7 -13    1.80    6.50
   2  -6 -13   46.80    7.00
   5   9  12   19.30   12.70
  -5  -9 -12   17.00    6.70
  -5  -9 -12   32.50    6.90
   3   8  12   22.10   12.40
   3   8  12   24.60    5.00
  -3  -8 -12   34.70    6.90
  -3  -8 -12   35.80    5.50
   1   7  12   27.90    4.20
   1   7  12   22.00   12.60
  -1  -7 -12   27.50    4.20
  -1  -7 -12   30.90    6.50
  -1   6  12   15.30    3.80
  -1   6  12   13.20   11.30
   1  -6 -12    5.10    5.70
  -3   5  12  -15.80   12.30
   3  -5 -12    2.80    5.40
   6   9  11   18.90   12.40
  -6  -9 -11   11.60    7.20
  -6  -9 -11    6.90    6.90
   4   8  11    4.30   11.50
   4   8  11    9.80    5.20
  -4  -8 -11    7.00    5.30
  -4  -8 -11    6.90    5.60
   2   7  11   58.29    5.70
   2   7  11   78.49   12.50
  -2  -7 -11   57.19    8.20
  -2  -7 -11   58.89    6.10
   0   6  11   -3.20    4.40
   0   6  11   -7.80    9.40
   0  -6 -11    2.50    3.10
   0  -6 -11    8.60    5.00
  -2   5  11   81.49    5.80
  -2   5  11   81.19   13.60
  -2   5  11   90.49    5.80
   2  -5 -11   99.19    8.40
  -4   4  11   -1.20   11.90
  -4   4  11    7.30    5.40
  -4   4  11   -0.10    5.10
   7   9  10   25.10   12.30
  -7  -9 -10   -1.00    7.60
  -7  -9 -10    2.10    6.70
   5   8  10   73.49   12.90
   5   8  10   46.80    7.40
  -5  -8 -10   62.09    9.40
  -5  -8 -10   65.59    8.90
   3   7  10   -4.00    4.00
   3   7  10   -5.50   10.00
  -3  -7 -10   -1.80    4.90
  -3  -7 -10    0.90    4.30
   1   6  10  117.89    8.00
   1   6  10  122.29   12.20
  -1  -6 -10  111.19   10.40
  -1  -6 -10  127.99    6.20
  -1   5  10   10.80    3.40
  -1   5  10    7.70    3.90
  -1   5  10   12.00    3.80
  -1   5  10   18.60   10.00
   1  -5 -10   10.30    4.30
  -3   4  10   24.80    4.30
  -3   4  10   35.20    5.50
  -3   4  10   40.70   12.00
  -3   4  10   47.30    5.80
   3  -4 -10   34.50    5.00
  -5   3  10   37.40    5.60
  -5   3  10   42.10   12.70
  -5   3  10   56.89    8.10
   6   8   9   56.49   11.60
  -6  -8  -9   47.50    7.40
  -6  -8  -9   47.40    6.50
   4   7   9   53.79    6.40
  -4  -7  -9   53.19    7.50
  -4  -7  -9   44.90    6.40
   2   6   9  162.18    6.70
   2   6   9  144.19    8.20
   2   6   9  169.78   11.40
  -2  -6  -9  154.78    6.90
  -2  -6  -9  145.59    8.50
  -2  -6  -9  158.68   10.60
   0   5   9   48.20    8.90
   0   5   9   34.90    4.70
   0   5   9   38.10    4.20
   0  -5  -9   46.20    6.40
   0  -5  -9   39.10    4.20
   0  -5  -9   41.10    8.10
  -2   4   9   62.99    5.00
  -2   4   9   66.49   10.80
  -2   4   9   66.79    9.10
  -2   4   9   56.59    5.90
  -2   4   9   55.29    5.30
   2  -4  -9   64.59    6.40
  -4   3   9   11.60    4.90
  -4   3   9   16.80    4.30
  -4   3   9   19.70    5.00
  -4   3   9    7.00    3.80
  -4   3   9   15.00   10.90
  -6   2   9    7.50    6.70
  -6   2   9  -19.80   13.00
  -7  -8  -8   19.00    5.60
  -7  -8  -8   33.20    8.00
   5   7   8  322.57   15.20
   5   7   8  285.17   11.70
   5   7   8  313.37   11.60
  -5  -7  -8  300.77   16.80
  -5  -7  -8  325.77   11.80
   3   6   8   93.09    6.70
   3   6   8   77.29    9.20
   3   6   8   88.99    5.80
  -3  -6  -8   97.89    6.80
  -3  -6  -8   89.39    8.80
  -3  -6  -8   92.39    5.80
   1   5   8  259.57    8.00
   1   5   8  253.37   11.80
   1   5   8  239.38    8.90
  -1  -5  -8  231.58    8.20
  -1  -5  -8  236.88   11.10
  -1  -5  -8  250.37    9.30
  -1   4   8    3.50    5.90
  -1   4   8    3.00    2.80
  -1   4   8    3.40    6.50
   1  -4  -8    3.40    3.20
  -3   3   8   65.09    9.30
  -3   3   8   62.79    5.40
  -3   3   8   71.59   10.80
  -3   3   8   62.39    5.70
  -3   3   8   58.89    5.70
   3  -3  -8   59.59    5.80
  -5   2   8   20.00    5.60
  -5   2   8   25.30    4.30
  -5   2   8   19.10   10.30
  -5   2   8   28.00    5.80
  -5   2   8   27.00    4.20
  -8  -8  -7   39.90    9.20
  -8  -8  -7   50.19    6.70
   6   7   7    3.80    3.90
   6   7   7   14.20    9.60
  -6  -7  -7    6.70    5.80
  -6  -7  -7    3.00    4.40
   4   6   7   71.99    6.00
   4   6   7   75.19    6.00
   4   6   7   77.19    8.90
  -4  -6  -7   74.49    6.10
  -4  -6  -7   66.19    8.80
  -4  -6  -7   78.29    6.50
   2   5   7   47.00    5.00
   2   5   7   51.39    4.20
   2   5   7   51.09    7.60
  -2  -5  -7   49.90    7.00
  -2  -5  -7   49.50    4.10
  -2  -5  -7   51.09    5.20
   0   4   7  256.07   11.00
   0   4   7  250.07    8.50
   0   4   7  244.38    7.60
   0  -4  -7  244.58    7.80
   0  -4  -7  250.17    8.80
   0  -4  -7  248.28   10.60
  -2   3   7  109.39    8.10
  -2   3   7  116.29    9.30
  -2   3   7  120.89    5.60
  -2   3   7  123.09    5.40
  -2   3   7  126.39    6.00
   2  -3  -7  119.39    6.00
  -4   2   7   46.30    9.20
  -4   2   7   37.60    4.80
  -4   2   7   44.90    5.00
  -4   2   7   41.50    5.30
  -4   2   7   33.60    3.60
  -4   2   7   39.80    9.40
  -6   1   7    3.00    6.10
  -6   1   7    1.70    3.40
   6  -1  -7   -2.80   11.00
   7   7   6   54.59    6.60
   7   7   6   64.29   12.20
  -7  -7  -6   50.19    7.70
  -7  -7  -6   58.89    7.50
   5   6   6  226.38    9.30
   5   6   6  234.98   12.00
   5   6   6  221.18    9.00
  -5  -6  -6  242.08    9.40
  -5  -6  -6  237.78    9.70
  -5  -6  -6  231.88   13.00
   3   5   6   33.00    3.70
   3   5   6   24.40    5.50
   3   5   6   30.90    4.50
  -3  -5  -6   28.40    5.70
  -3  -5  -6   32.70    3.50
  -3  -5  -6   25.60    3.40
   1   4   6  530.45   14.30
   1   4   6  545.35   16.70
   1   4   6  520.95   14.90
  -1  -4  -6  517.75   14.90
  -1  -4  -6  507.15   16.30
  -1  -4  -6  523.35   14.50
  -1   3   6    3.90    4.80
  -1   3   6    4.10    2.20
  -1   3   6    6.20    2.40
   1  -3  -6    6.10    2.10
   1  -3  -6    4.00    2.20
  -3   2   6  199.08   10.00
  -3   2   6  204.38    7.50
  -3   2   6  211.98    7.60
  -3   2   6  210.48    7.30
  -3   2   6  202.98   10.50
  -5   1   6   -5.70    4.30
  -5   1   6   -1.20    2.70
  -5   1   6    1.70    2.90
  -5   1   6    6.40    4.70
  -7   0   6    6.20    7.20
   7   0  -6   10.80   12.20
   8   7   5  234.48   16.40
  -8  -7  -5  227.58   13.20
  -8  -7  -5  225.58   10.70
   6   6   5   87.29    6.20
   6   6   5   75.89    7.40
  -6  -6  -5   90.59    6.70
   4   5   5  499.55   14.70
   4   5   5  512.05   14.60
   4   5   5  479.15   16.30
  -4  -5  -5  487.75   16.70
  -4  -5  -5  500.05   14.50
  -4  -5  -5  500.05   14.70
   2   4   5   43.90    5.50
   2   4   5   38.30    3.80
  -2  -4  -5   39.10    3.70
  -2  -4  -5   43.80    3.40
  -2  -4  -5   38.40    5.20
   0   3   5  219.68    6.50
   0   3   5  223.78    7.00
   0   3   5  225.68    8.60
   0  -3  -5  220.28    6.70
   0  -3  -5  220.48    7.10
   0  -3  -5  185.08   11.40
  -2   2   5   98.59    5.30
  -2   2   5   96.69    4.50
  -2   2   5   93.19    6.30
  -2   2   5   93.09    6.80
  -2   2   5   98.79    4.30
   2  -2  -5  102.19    4.50
  -4   1   5   -0.40    3.30
  -4   1   5    5.90    2.50
  -4   1   5    2.70    3.60
  -4   1   5    1.10    2.30
  -4   1   5   -0.30    5.60
   4  -1  -5   -1.90    6.30
  -6   0   5   -4.50    2.50
   6   0  -5   -7.00    9.90
   6   0  -5    1.30    5.20
  -8  -1   5    0.40    8.40
   8   1  -5    7.90   13.90
   9   7   4   48.20   13.60
  -9  -7  -4   40.70   10.40
   7   6   4   27.50   10.20
   7   6   4   12.50    3.70
  -7  -6  -4   17.20    6.60
  -7  -6  -4   19.90    4.10
   5   5   4  318.97   13.10
   5   5   4  321.17   10.10
   5   5   4  301.57   10.90
  -5  -5  -4  307.17   13.50
  -5  -5  -4  313.17   11.10
  -5  -5  -4  322.07   10.20
   3   4   4  571.14   15.60
   3   4   4  555.94   17.00
   3   4   4  467.05   16.90
  -3  -4  -4  565.74   15.60
  -3  -4  -4  603.24   17.20
  -3  -4  -4  559.04   15.40
   1   3   4  313.57   10.40
   1   3   4  310.47    8.80
   1   3   4  326.57   10.20
  -1  -3  -4  307.27    9.10
  -1  -3  -4  322.97   11.00
  -1  -3  -4  304.87    8.80
  -1   2   4    7.60    1.60
  -1   2   4    7.30    3.10
  -1   2   4   11.00    1.80
  -1   2   4    9.40    3.20
   1  -2  -4   12.60    1.80
   1  -2  -4    8.20    1.60
  -3   1   4  224.48    9.30
  -3   1   4  229.48    7.10
  -3   1   4  228.58    7.10
  -3   1   4  221.58    7.60
   3  -1  -4  220.58    9.40
  -5   0   4   52.29    8.20
  -5   0   4   57.89    4.20
  -5   0   4   69.89    6.10
   5   0  -4   57.09    6.10
   5   0  -4   53.69    9.10
  -7  -1   4    1.60    2.40
  -7  -1   4    3.30    6.50
   7   1  -4    4.70   11.00
   8   6   3  162.88   14.60
  -8  -6  -3  142.99   11.00
  -8  -6  -3  158.78    8.10
   6   5   3    2.00    2.80
   6   5   3   -1.30    4.90
   6   5   3    9.60    7.00
  -6  -5  -3   -2.60    7.90
  -6  -5  -3   10.30    5.30
  -6  -5  -3    3.50    3.30
   4   4   3  144.79    8.00
   4   4   3  150.68    6.40
   4   4   3  153.38    5.70
  -4  -4  -3  159.28    6.50
  -4  -4  -3  156.18    5.80
  -4  -4  -3  151.38    8.50
   2   3   3   15.70    2.10
   2   3   3   14.70    1.70
   2   3   3   19.90    3.40
  -2  -3  -3   15.90    2.10
  -2  -3  -3   14.30    1.70
   0   2   3 2763.42   70.69
   0   2   3 2755.82   70.79
   0  -2  -3 2708.63   70.59
   0  -2  -3 2752.62   71.39
   0  -2  -3 2823.22   70.69
  -2   1   3   57.09    3.00
  -2   1   3   55.09    2.70
  -2   1   3   53.29    3.00
  -2   1   3   55.29    2.70
  -2   1   3   49.40    4.30
   2  -1  -3   54.29    4.30
  -4   0   3  100.89    7.10
  -4   0   3   95.79    4.30
  -4   0   3   97.59    5.50
  -4   0   3  100.89    4.20
   4   0  -3   96.59    5.70
   4   0  -3  105.89    7.40
  -6  -1   3   29.50    4.00
  -6  -1   3   41.60    6.10
  -6  -1   3   25.60    3.70
   6   1  -3   27.80    5.70
   6   1  -3   33.40   10.10
  -8  -2   3    1.00    7.70
   8   2  -3    3.50   11.80
   9   6   2   40.20   12.80
  -9  -6  -2    8.30    9.00
   7   5   2  127.89    6.30
   7   5   2  127.09   12.40
  -7  -5  -2  148.59    9.70
  -7  -5  -2  145.89    6.90
   5   4   2   13.80    6.20
   5   4   2   14.20    4.30
   5   4   2   14.90    2.40
  -5  -4  -2   11.40    5.90
  -5  -4  -2   15.30    2.40
  -5  -4  -2   19.10    4.00
   3   3   2  342.97   11.20
   3   3   2  358.26   10.20
   3   3   2  352.76    9.70
  -3  -3  -2  330.57   12.10
  -3  -3  -2  344.47    9.60
  -3  -3  -2  336.87   10.00
   1   2   2  807.22   22.00
   1   2   2  838.82   21.50
   1   2   2  832.52   21.50
  -1  -2  -2  841.42   21.60
  -1  -2  -2  821.52   22.00
  -1   1   2  385.56   10.50
  -1   1   2  397.26   10.40
  -1   1   2  394.56   11.10
  -1   1   2  388.56   10.40
   1  -1  -2  385.16   10.40
   1  -1  -2  387.36   11.20
  -3   0   2  465.25   13.00
  -3   0   2  442.86   12.50
  -3   0   2  457.75   14.00
   3   0  -2  460.65   14.20
   3   0  -2  472.35   13.10
  -5  -1   2   55.39    5.70
  -5  -1   2   63.89    7.30
  -5  -1   2   54.89    3.50
   5   1  -2   55.89    8.00
   5   1  -2   38.30    5.60
  -7  -2   2    3.50    6.10
  -7  -2   2    6.70    2.50
   7   2  -2    8.10   10.10
   8   5   1  198.88   15.30
  -8  -5  -1  182.78    7.80
  -8  -5  -1  200.98   12.10
   6   4   1   49.50    8.70
   6   4   1   21.10    5.70
  -6  -4  -1   33.20    7.80
  -6  -4  -1   25.90    3.90
  -6  -4  -1   32.80    5.70
   4   3   1  360.76   10.00
   4   3   1  350.36   12.20
   4   3   1  365.76   11.10
  -4  -3  -1  354.06    9.90
  -4  -3  -1  355.86   12.30
  -4  -3  -1  351.96   10.80
   2   2   1  501.65   14.30
   2   2   1  500.25   13.70
   2   2   1  512.45   13.40
  -2  -2  -1  511.35   13.40
  -2  -2  -1  513.85   13.80
  -2  -2  -1  516.25   14.40
  -2   0   1  516.15   13.50
  -2   0   1  501.05   14.40
  -2   0   1  521.85   13.80
   2   0  -1  504.65   14.50
   2   0  -1  522.95   13.90
   2   0  -1  510.15   13.50
  -4  -1   1  180.58    5.70
  -4  -1   1  201.58    7.00
  -4  -1   1  164.58    8.00
   4   1  -1  176.48    8.30
   4   1  -1  184.18    6.90
   4   1  -1  169.38    5.70
  -6  -2   1  227.68    7.30
  -6  -2   1  230.48    9.90
  -6  -2   1  220.68   11.50
   6   2  -1  216.58    9.70
   6   2  -1  217.48    9.30
   6   2  -1  226.48   12.70
  -8  -3   1   30.40    8.20
  -8  -3   1   20.90    3.40
   8   3  -1   37.30   12.80
   9   5   0   36.30   14.10
  -9  -5   0   11.70    9.30
   7   4   0    5.20    9.70
  -7  -4   0    7.00    6.40
  -7  -4   0   -1.90    2.80
   5   3   0   50.19    7.40
   5   3   0   50.49    3.40
   5   3   0   53.79    5.50
  -5  -3   0   61.09    3.20
  -5  -3   0   49.10    6.70
  -5  -3   0   62.89    5.60
   3   2   0  279.77    8.50
   3   2   0  283.97    7.60
   3   2   0  268.17    9.40
  -3  -2   0  284.47    7.50
  -3  -2   0  269.67    8.30
   1   1   0 1597.54   45.00
  -1  -1   0 1794.22   45.60
  -1  -1   0 1828.92   46.00
  -3  -1   0  506.15   14.00
  -3  -1   0  499.25   14.80
   3   1   0  500.45   14.80
   3   1   0  503.45   13.50
   3   1   0  509.15   14.00
  -5  -2   0  260.87    9.50
  -5  -2   0  222.38   10.40
  -5  -2   0  268.27    7.90
   5   2   0  245.08   11.20
   5   2   0  279.07    9.50
   5   2   0  281.07    8.10
  -7  -3   0   54.59    7.90
  -7  -3   0   52.99    4.70
   7   3   0   48.50    5.60
   7   3   0   60.39   11.40
  -9  -4   0   49.99   10.20
   9   4   0   76.99   15.00
   8   4  -1   25.40   12.70
  -8  -4   1   15.80    8.10
   6   3  -1   84.39   10.30
   6   3  -1   82.29    3.80
  -6  -3   1  102.59    7.40
  -6  -3   1   95.19    9.30
   4   2  -1  184.78    8.70
   4   2  -1  188.98    5.50
   4   2  -1  203.38    7.30
  -4  -2   1  200.88    7.20
  -4  -2   1  180.28    8.50
  -4  -2   1  188.58    5.50
   2   1  -1  459.05   12.30
   2   1  -1  451.75   11.70
   2   1  -1  456.15   13.10
  -2  -1   1  456.95   11.70
  -2  -1   1  448.36   13.00
  -2  -1   1  454.15   12.30
  -2  -1  -1  669.63   17.40
  -2  -1  -1  656.93   18.10
  -2  -1  -1  660.23   17.60
   2   1   1  664.53   17.60
   2   1   1  668.03   17.40
   2   1   1  663.93   18.20
  -4  -2  -1  105.09    6.70
  -4  -2  -1  124.19    4.50
  -4  -2  -1  115.39    5.50
   4   2   1  124.59    4.50
   4   2   1  117.19    6.90
   4   2   1  119.09    5.50
  -6  -3  -1  219.48   11.60
  -6  -3  -1  231.88    7.80
  -6  -3  -1  238.28    9.90
   6   3   1  217.58    9.70
   6   3   1  233.58   10.90
   6   3   1  233.38   12.20
  -8  -4  -1  100.69    6.30
  -8  -4  -1  108.59   10.50
   7   3  -2   46.30   11.40
  -7  -3   2   39.80    7.20
   5   2  -2   58.29    5.70
   5   2  -2   53.19    7.80
  -5  -2   2   58.69    2.80
  -5  -2   2   57.59    7.40
  -5  -2   2   55.69    2.60
  -5  -2   2   59.19    5.80
   3   1  -2    5.90    2.30
   3   1  -2   13.10    3.90
  -3  -1   2   11.70    2.50
  -3  -1   2    9.50    3.70
  -3  -1   2   10.10    1.40
  -3  -1   2    8.70    1.00
   1   0  -2  335.57    9.20
   1   0  -2  348.27    9.30
  -1   0   2  331.17    9.20
  -1   0   2  344.17    9.30
  -1   0   2  398.76   10.30
  -1  -1  -2  286.37    7.90
  -1  -1  -2  296.57    8.40
  -1  -1  -2  282.77    7.70
   1   1   2  284.37    7.90
   1   1   2  286.77    7.70
   1   1   2  291.27    8.40
  -3  -2  -2  576.54   19.90
  -3  -2  -2  674.13   18.00
  -3  -2  -2  696.13   17.80
   3   2   2  683.83   18.10
   3   2   2  668.23   18.90
   3   2   2  687.63   17.80
  -5  -3  -2  112.69    8.20
  -5  -3  -2  120.39    5.20
  -5  -3  -2  134.79    6.70
   5   3   2  139.59    6.80
   5   3   2  119.79    8.10
  -7  -4  -2   79.59    8.20
  -7  -4  -2   87.89    5.80
   7   4   2   78.69   11.20
   7   4   2   73.59    5.60
  -9  -5  -2   47.80   10.20
   8   3  -3   18.80   13.00
  -8  -3   3    6.10   10.20
   6   2  -3   -0.40    4.90
  -6  -2   3    4.10    5.10
   4   1  -3  110.19    7.70
   4   1  -3  117.69    5.70
  -4  -1   3  116.69    5.70
  -4  -1   3  109.19    7.40
  -4  -1   3  108.29    3.80
  -4  -1   3  108.99    3.80
   2   0  -3  358.36   11.40
   2   0  -3  347.97    9.90
   2   0  -3  351.56    9.50
  -2   0   3  359.36    9.90
  -2   0   3  360.26   11.30
  -2   0   3  350.36    9.50
   0  -1  -3  232.08    7.30
   0  -1  -3  256.87    6.50
   0  -1  -3  252.17    7.90
   0   1   3  238.58    8.60
   0   1   3  244.88    6.90
   0   1   3  244.98    6.40
  -2  -2  -3  920.61   24.30
  -2  -2  -3  931.01   24.20
   2   2   3  926.81   24.20
   2   2   3  904.61   25.10
   2   2   3  936.11   24.30
  -4  -3  -3  214.08    9.40
  -4  -3  -3  211.98    7.00
  -4  -3  -3  206.18    7.60
   4   3   3  222.88    7.70
   4   3   3  201.78    9.00
   4   3   3  213.08    7.20
  -6  -4  -3  767.42   20.90
  -6  -4  -3  722.13   24.00
  -6  -4  -3  768.22   22.10
   6   4   3  770.42   24.10
   6   4   3  726.03   22.00
   6   4   3  750.32   20.90
  -8  -5  -3   93.99    7.60
  -8  -5  -3   81.79    9.90
   8   5   3  104.69   13.30
   7   2  -4    1.80   10.80
  -7  -2   4    5.00    6.80
   5   1  -4    1.90    4.10
   5   1  -4    6.60    7.10
  -5  -1   4    4.80    1.60
  -5  -1   4    7.20    4.30
  -5  -1   4    1.60    6.10
   3   0  -4   52.19    6.20
   3   0  -4   53.29    4.00
  -3   0   4   55.69    5.90
  -3   0   4   50.99    3.00
  -3   0   4   55.79    3.90
  -3   0   4   57.49    2.90
   1  -1  -4  325.27    9.10
  -1   1   4  326.27   10.50
  -1   1   4  326.37    8.80
  -1   1   4  328.57   10.60
  -1   1   4  322.57    9.10
  -1   1   4  320.97    8.80
  -1  -2  -4  266.27    7.40
  -1  -2  -4  265.17   11.70
  -1  -2  -4  267.07    7.90
   1   2   4  268.97    7.90
   1   2   4  273.77    9.10
   1   2   4  271.57    7.40
  -3  -3  -4  508.55   15.30
  -3  -3  -4  466.55   13.60
  -3  -3  -4  480.45   13.70
   3   3   4  491.35   13.70
   3   3   4  490.95   15.10
  -5  -4  -4  193.48    7.30
  -5  -4  -4  182.18    8.00
  -5  -4  -4  188.18   10.50
   5   4   4  181.28    7.10
   5   4   4  171.08    7.80
   5   4   4  191.78   10.10
  -7  -5  -4   89.79    9.00
  -7  -5  -4   98.79    7.00
   7   5   4  107.19   11.70
   7   5   4   72.69    6.40
  -9  -6  -4   45.60   10.10
  -9  -6  -4   50.39    6.50
   9   6   4   87.09   15.20
   8   2  -5   19.20   14.40
  -8  -2   5   21.50    9.00
   6   1  -5   15.60   10.10
   6   1  -5   13.60    5.20
  -6  -1   5    8.60    5.80
   4   0  -5  337.57   10.80
   4   0  -5  337.77   13.70
  -4   0   5  330.77    9.60
  -4   0   5  328.77   13.30
  -4   0   5  338.77   10.80
  -4   0   5  343.27    9.80
   2  -1  -5   35.40    3.10
  -2   1   5   41.40    3.00
  -2   1   5   41.20    5.50
  -2   1   5   33.60    5.40
  -2   1   5   41.00    3.00
  -2   1   5   40.50    3.00
   0  -2  -5  692.33   18.10
   0  -2  -5  681.33   18.70
   0   2   5  690.73   20.20
   0   2   5  724.03   18.70
   0   2   5  692.63   18.00
  -2  -3  -5  777.72   21.40
  -2  -3  -5  813.52   21.10
  -2  -3  -5  777.32   22.60
   2   3   5  794.02   21.00
   2   3   5  794.12   22.70
   2   3   5  807.42   21.50
  -4  -4  -5  364.26   11.40
  -4  -4  -5  367.96   13.50
  -4  -4  -5  373.66   11.40
   4   4   5  361.86   13.20
   4   4   5  359.36   11.40
   4   4   5  373.56   11.30
  -6  -5  -5  349.77   12.60
  -6  -5  -5  357.26   11.80
   6   5   5  342.67   11.60
   6   5   5  334.77   12.60
   6   5   5  352.56   15.20
  -8  -6  -5  107.79   10.70
  -8  -6  -5   94.29    8.90
   8   6   5  119.89   13.80
   8   6   5   90.19    7.70
   7   1  -6   37.80   13.30
  -7  -1   6   25.40    7.90
   5   0  -6   64.89   11.60
   5   0  -6   47.70    6.10
  -5   0   6   59.19    4.20
  -5   0   6   53.99    4.30
  -5   0   6   60.99    6.70
   3  -1  -6   25.60    2.60
  -3   1   6   26.00    2.60
  -3   1   6   27.50    6.10
  -3   1   6   30.70    6.10
  -3   1   6   28.60    3.80
   1  -2  -6  603.84   16.60
  -1   2   6  606.94   18.60
  -1   2   6  605.04   18.70
  -1   2   6  605.24   17.30
  -1   2   6  595.44   16.10
  -1  -3  -6   25.60    2.80
  -1  -3  -6   29.90    4.90
   1   3   6   26.90    2.80
   1   3   6   19.10    2.20
   1   3   6   32.90    5.50
  -3  -4  -6  526.75   17.10
  -3  -4  -6  545.15   15.10
  -3  -4  -6  540.25   15.50
   3   4   6  546.95   15.50
   3   4   6  525.85   17.20
  -5  -5  -6   91.79    6.50
  -5  -5  -6   87.99    9.70
  -5  -5  -6   96.89    7.00
   5   5   6   78.89    6.60
   5   5   6  100.89    9.30
   5   5   6   85.49    6.10
  -7  -6  -6  248.78   10.60
  -7  -6  -6  246.98   11.80
   7   6   6  240.18   14.80
   7   6   6  216.58   10.00
   6   0  -7   21.10   12.00
  -6   0   7   -6.10    5.70
  -6   0   7    3.30    2.40
  -6   0   7    9.30   10.60
  -4   1   7   90.49    5.30
  -4   1   7   88.19    6.20
  -4   1   7   83.39   10.30
  -4   1   7   87.19    6.10
   2  -2  -7  318.17    9.90
  -2   2   7  311.47    9.20
  -2   2   7  301.57    9.70
  -2   2   7  307.67    9.40
  -2   2   7  327.17   13.10
  -2   2   7  310.77   12.50
   0  -3  -7  510.85   14.60
   0  -3  -7  551.84   15.60
   0  -3  -7  532.25   17.40
   0   3   7  564.94   17.90
   0   3   7  562.34   15.50
   0   3   7  539.15   14.40
  -4  -5  -7  212.78    8.10
  -4  -5  -7  201.98   10.90
  -4  -5  -7  212.68    8.80
   4   5   7  216.18   11.20
   4   5   7  196.38    8.00
   4   5   7  205.38    8.40
  -6  -6  -7   39.30    5.50
  -6  -6  -7   36.30   11.50
   6   6   7   23.70    5.50
   6   6   7   28.40    4.40
  -8  -7  -7   35.60    9.10
  -8  -7  -7   28.50    6.10
   8   7   7   49.80   12.80
  -7   0   8   18.90    8.30
  -5   1   8    1.60    4.70
  -5   1   8    2.50    3.40
  -5   1   8   -1.30    9.80
  -5   1   8    2.20    3.00
  -5   1   8   -2.50    5.10
   3  -2  -8   73.99    5.70
  -3   2   8   75.79    5.50
  -3   2   8   83.39    5.40
  -3   2   8   83.39    5.20
  -3   2   8   94.69   10.60
  -3   2   8   78.69    9.50
   1  -3  -8   24.50    3.40
  -1   3   8   18.80    2.80
  -1   3   8   23.20    2.80
  -1   3   8   20.40    3.10
  -1   3   8   17.10    6.80
  -1   3   8   33.80    7.00
  -1  -4  -8  469.45   16.70
  -1  -4  -8  479.85   13.70
  -1  -4  -8  506.95   14.90
   1   4   8  506.95   13.50
   1   4   8  499.45   14.90
   1   4   8  520.95   17.60
  -3  -5  -8  370.36   12.20
  -3  -5  -8  359.26   11.20
  -3  -5  -8  348.77   14.20
   3   5   8  364.66   12.00
   3   5   8  362.36   14.80
   3   5   8  376.76   11.10
  -5  -6  -8   70.89    7.60
  -5  -6  -8   62.69    7.00
   5   6   8   94.69   16.10
   5   6   8   61.89    6.90
   5   6   8   61.29    6.80
  -7  -7  -8  100.09    9.60
  -7  -7  -8  100.29    9.90
  -6   1   9    6.70    6.70
  -4   2   9   52.89    6.10
  -4   2   9   82.19   12.40
  -4   2   9   47.70    5.40
  -4   2   9   50.69    6.20
  -4   2   9   51.79    6.00
   2  -3  -9   70.39    6.20
  -2   3   9   63.99    9.00
  -2   3   9   67.09    4.20
  -2   3   9   63.59    5.40
  -2   3   9   57.89    5.80
  -2   3   9   60.39   10.70
   0  -4  -9  158.48    7.90
   0  -4  -9  150.38   10.20
   0   4   9  169.08   11.20
   0   4   9  158.78    5.20
   0   4   9  147.09    7.30
  -2  -5  -9   17.40    3.10
  -2  -5  -9   15.10    6.80
  -2  -5  -9   12.10    3.70
   2   5   9   11.10    3.50
   2   5   9   18.20    3.10
   2   5   9   25.70    8.40
  -4  -6  -9  305.07   10.40
   4   6   9  288.17   16.10
   4   6   9  283.47   10.10
   4   6   9  271.07   11.20
  -6  -7  -9   33.90    5.90
  -6  -7  -9   46.60    7.00
   6   7   9   67.49   12.60
  -8  -8  -9   40.20    9.20
  -8  -8  -9   44.20    7.80
  -5   2  10    4.70    4.50
  -5   2  10   -1.80    5.90
  -5   2  10    3.30   12.40
   3  -3 -10   54.49    6.70
  -3   3  10   38.90    4.40
  -3   3  10   68.89   12.00
  -3   3  10   49.90    5.30
  -3   3  10   49.30    5.20
   1  -4 -10   15.00    4.30
  -1   4  10   15.90    2.50
  -1   4  10   14.80    2.50
  -1   4  10   17.90   10.00
  -1   4  10   16.70    3.90
  -1  -5 -10   82.19    9.60
  -1  -5 -10   89.79    4.50
  -1  -5 -10   89.09    7.40
   1   5  10   88.49   11.10
   1   5  10   83.49    7.10
   1   5  10   84.09    4.30
  -3  -6 -10    1.50    3.70
  -3  -6 -10    7.00    4.30
   3   6  10   -0.30    3.40
  -5  -7 -10   26.00    6.00
  -5  -7 -10   30.00    5.70
   5   7  10   25.70    5.20
   5   7  10   26.70   10.80
  -7  -8 -10   21.00    7.10
  -7  -8 -10   11.40    7.70
   7   8  10   48.20   13.20
  -4   3  11    9.50    5.10
  -4   3  11   23.20   13.10
   2  -4 -11   44.70    5.60
  -2   4  11   65.19   12.30
  -2   4  11   56.39    4.40
  -2   4  11   49.80    7.00
   0  -5 -11    7.30    4.80
   0   5  11    7.70    2.50
   0   5  11    8.20   10.20
  -2  -6 -11    5.20    5.30
  -2  -6 -11    0.00    3.40
   2   6  11    5.30   10.40
   2   6  11   -1.10    3.30
  -4  -7 -11   32.00    6.10
  -4  -7 -11   40.60    5.40
   4   7  11   30.50    4.90
   4   7  11   36.10   11.20
  -6  -8 -11   -0.10    6.60
  -6  -8 -11    0.50    6.40
   6   8  11    1.10   11.50
   3  -4 -12   -0.60    4.90
  -3   4  12    0.30   12.40
   1  -5 -12    7.10    5.50
  -1   5  12   -1.20    3.00
  -1   5  12   15.70   11.30
  -1  -6 -12  191.58    6.70
  -1  -6 -12  204.78   10.90
   1   6  12  200.88    6.80
   1   6  12  204.98   15.50
  -3  -7 -12   34.80    4.80
  -3  -7 -12   25.10    6.40
   3   7  12   21.50   12.60
   3   7  12   20.80    4.30
  -5  -8 -12   24.40    6.10
  -5  -8 -12   18.70    6.50
   5   8  12   21.60    7.10
   5   8  12   24.50   14.10
   2  -5 -13   -1.60    5.80
  -2   5  13   17.30   13.20
   0  -6 -13    0.90    5.80
   0   6  13    1.30   11.40
  -2  -7 -13    3.10    6.20
  -2  -7 -13    3.60    2.30
   2   7  13  -21.30   12.70
  -4  -8 -13   28.70    7.60
  -4  -8 -13   41.80    6.00
   4   8  13    5.50   13.80
   1  -6 -14    3.80    6.50
  -1   6  14  -12.90   13.60
  -1  -7 -14   12.30    7.00
   1   7  14  -13.80   13.80
  -3  -8 -14    2.10    7.50
  -2  -9 -14   -2.20    7.80
   0  -8 -14   -5.30    7.20
  -3  -9 -13    3.20    7.20
  -3  -9 -13   11.00    5.60
  -1  -8 -13   -1.40    4.30
  -1  -8 -13    2.10    6.80
  -1   7  13   11.40   13.10
   1  -7 -13    5.90    6.50
   4   9  12  -14.30   11.90
   4   9  12   -6.20    5.50
  -4  -9 -12    1.00    6.80
  -4  -9 -12    2.30    5.90
   2   8  12    2.70    4.50
  -2  -8 -12    1.70    4.60
  -2  -8 -12    2.80    5.80
   0   7  12   -0.90    4.00
   0   7  12   -3.10   10.80
   0  -7 -12   -1.40    3.80
   0  -7 -12    1.30    5.60
  -2   6  12   -1.50    4.40
  -2   6  12   18.60   12.10
   2  -6 -12    2.90    5.60
   5   9  11   29.00   12.40
  -5  -9 -11   29.50    6.90
  -5  -9 -11   19.00    6.90
   3   8  11   -3.70    4.80
  -3  -8 -11   -0.80    5.40
  -3  -8 -11   -0.60    5.00
   1   7  11  103.79   13.20
   1   7  11  107.69    6.40
  -1  -7 -11  110.59    8.90
  -1  -7 -11  115.09    6.80
  -1   6  11   25.90   10.20
  -1   6  11   20.20    4.00
  -1   6  11   23.40    4.20
   1  -6 -11   16.80    5.50
  -3   5  11    4.00   11.90
  -3   5  11   12.00    4.70
   3  -5 -11    4.40    5.10
   6   9  10   26.20   11.70
  -6  -9 -10    6.60    7.10
  -6  -9 -10    5.40    6.10
   4   8  10    4.20    9.40
   4   8  10   -2.50    4.50
  -4  -8 -10    0.10    5.10
  -4  -8 -10    5.90    5.30
   2   7  10  197.58   13.40
   2   7  10  187.28    7.80
  -2  -7 -10  186.48    9.80
  -2  -7 -10  177.78    8.30
   0   6  10   25.10    8.90
   0   6  10   15.80    4.20
   0   6  10   26.30    3.70
   0  -6 -10   28.00    8.30
   0  -6 -10   21.40    3.90
  -2   5  10    5.50    3.70
  -2   5  10    2.70   10.00
  -2   5  10    1.20    3.90
  -2   5  10    3.70    4.10
   2  -5 -10    3.40    4.70
  -4   4  10   89.19    7.40
  -4   4  10   78.49    7.90
  -4   4  10   58.39    7.30
  -4   4  10   53.69    7.30
  -4   4  10   91.89   15.20
   7   9   9   29.70   11.30
  -7  -9  -9    0.70    6.00
  -7  -9  -9    6.10    7.50
   5   8   9   28.60   10.50
   5   8   9   13.10    5.60
  -5  -8  -9   15.70    5.10
  -5  -8  -9   21.10    7.50
   3   7   9   24.00    4.50
   3   7   9   20.80    4.50
   3   7   9   20.70    8.30
  -3  -7  -9   34.80    8.10
  -3  -7  -9   29.50    4.80
   1   6   9    2.20    3.20
   1   6   9    0.80    3.10
   1   6   9   -2.00    7.40
  -1  -6  -9   -1.50    3.50
  -1  -6  -9   -2.60    3.70
  -1  -6  -9   -1.10    6.40
  -1   5   9   79.59    9.20
  -1   5   9   90.09   10.10
  -1   5   9   84.19    6.30
  -1   5   9   79.69    5.50
   1  -5  -9   82.49    6.80
  -3   4   9   -0.20    3.60
  -3   4   9    9.60   11.60
  -3   4   9    0.90    4.00
  -3   4   9    0.90    4.10
   3  -4  -9   -0.50    3.90
  -5   3   9    9.80    4.80
  -5   3   9   10.60    6.00
  -5   3   9    0.10    4.10
  -5   3   9   11.00    5.80
  -5   3   9   -5.70   11.10
   8   9   8   58.79   13.90
  -8  -9  -8   13.20    9.00
  -8  -9  -8   30.80    7.50
   6   8   8   44.60   10.50
  -6  -8  -8   28.40    6.90
  -6  -8  -8   30.60    5.60
   4   7   8   13.10    4.50
   4   7   8   17.10    8.30
   4   7   8   14.20    3.90
  -4  -7  -8   15.10    4.80
  -4  -7  -8   10.20    4.20
  -4  -7  -8    7.20    7.30
   2   6   8   20.10    6.80
   2   6   8   17.30    3.50
   2   6   8   13.60    3.60
  -2  -6  -8   13.10    3.60
  -2  -6  -8   11.00    3.70
  -2  -6  -8   13.90    6.30
   0   5   8   -2.20    2.60
   0   5   8    5.60    6.20
   0   5   8   -0.70    2.80
   0  -5  -8    3.60    3.50
   0  -5  -8    2.00    5.50
   0  -5  -8    0.30    2.90
  -2   4   8  256.47    9.20
  -2   4   8  244.78   11.90
  -2   4   8  267.57    9.70
  -2   4   8  267.07   13.10
  -2   4   8  279.57    9.10
   2  -4  -8  281.57    9.90
  -4   3   8   49.50    6.20
  -4   3   8   44.90    6.20
  -4   3   8   60.09   10.70
  -4   3   8   48.10    6.30
  -4   3   8   35.80    4.30
  -6   2   8   77.29   13.00
  -6   2   8   79.49    7.50
  -6   2   8   81.59    9.10
   7   8   7   22.60   11.50
  -7  -8  -7   22.80    7.80
  -7  -8  -7   19.30    5.30
   5   7   7   14.70    8.20
   5   7   7    4.20    3.90
   5   7   7    4.00    4.80
  -5  -7  -7    3.50    5.00
  -5  -7  -7    7.10    4.20
   3   6   7  202.58    8.20
   3   6   7  201.88    7.90
   3   6   7  205.78   10.50
  -3  -6  -7  202.58    7.90
  -3  -6  -7  205.78    8.50
  -3  -6  -7  191.48   10.10
   1   5   7   45.20    4.80
   1   5   7   48.40    4.00
   1   5   7   57.39    7.20
  -1  -5  -7   46.70    5.20
  -1  -5  -7   59.39    6.90
  -1  -5  -7   45.00    4.30
  -1   4   7  369.76   11.40
  -1   4   7  353.56   13.60
  -1   4   7  351.56   10.80
   1  -4  -7  366.26   11.50
   1  -4  -7  360.26   10.70
  -3   3   7   29.20    4.10
  -3   3   7   25.10    3.40
  -3   3   7   33.30    5.10
  -3   3   7   40.00    7.50
  -3   3   7   30.10    7.60
  -5   2   7  119.29    7.30
  -5   2   7  112.59   12.50
  -5   2   7  109.89    7.90
  -5   2   7  118.49    6.60
  -5   2   7  106.19    8.20
  -7   1   7   16.00    7.80
   7  -1  -7   33.40   13.20
   8   8   6   10.10   12.40
  -8  -8  -6   -6.80    8.00
  -8  -8  -6    3.10    6.10
   6   7   6  146.49    7.90
   6   7   6  158.28   12.40
  -6  -7  -6  146.89    9.50
  -6  -7  -6  159.08    8.30
   4   6   6    3.30    3.70
   4   6   6    9.20    5.90
   4   6   6    9.10    3.30
  -4  -6  -6    8.90    4.30
  -4  -6  -6    3.40    6.60
  -4  -6  -6    7.90    3.30
   2   5   6  477.25   14.00
   2   5   6  477.15   15.40
  -2  -5  -6  474.05   14.00
  -2  -5  -6  475.75   13.60
  -2  -5  -6  471.65   15.40
   0   4   6    6.70    2.40
   0   4   6    4.20    4.30
   0   4   6    5.00    2.20
   0  -4  -6    5.80    4.60
   0  -4  -6    1.00    2.40
   0  -4  -6    3.90    2.50
  -2   3   6  117.59    5.40
  -2   3   6  110.39    5.30
  -2   3   6  103.79    7.70
  -2   3   6  109.59    5.30
  -2   3   6  107.99    7.60
   2  -3  -6  114.49    5.60
  -4   2   6   49.60    5.70
  -4   2   6   52.59    5.80
  -4   2   6   51.09    5.20
  -4   2   6   55.99    8.90
  -4   2   6   50.39    5.00
  -4   2   6   67.69    8.40
  -6   1   6   58.29    8.40
  -6   1   6   52.19    5.60
  -6   1   6   45.20    5.30
   6  -1  -6   69.79   12.70
   7   7   5    0.80    9.80
   7   7   5    1.40    3.40
  -7  -7  -5    3.20    4.20
  -7  -7  -5   -7.30    6.40
   5   6   5  170.98    7.40
   5   6   5  181.28   10.40
   5   6   5  156.08    7.70
  -5  -6  -5  173.88    7.40
  -5  -6  -5  143.09   10.80
  -5  -6  -5  158.18    8.20
   3   5   5  319.17   10.10
   3   5   5  308.77   11.70
   3   5   5  315.07    9.90
  -3  -5  -5  321.47   11.80
  -3  -5  -5  318.87    9.90
  -3  -5  -5  323.47   10.00
   1   4   5  687.33   19.80
   1   4   5  700.13   18.40
   1   4   5  680.03   18.60
  -1  -4  -5  693.83   18.70
  -1  -4  -5  646.14   20.70
  -1  -4  -5  685.53   18.40
  -1   3   5 1000.40   27.70
  -1   3   5 1003.70   27.80
  -1   3   5  971.20   26.30
   1  -3  -5  986.50   26.40
   1  -3  -5 1000.30   26.20
  -3   2   5  310.27    9.80
  -3   2   5  269.17   11.50
  -3   2   5  311.87    9.70
  -3   2   5  304.47   11.70
  -3   2   5  312.97    9.40
  -5   1   5   98.69    7.40
  -5   1   5  123.69    9.80
  -5   1   5  109.69    6.00
  -5   1   5  121.29    5.70
  -5   1   5  108.69    7.60
   5  -1  -5  117.89   11.10
  -7   0   5   65.89    9.10
  -7   0   5   53.09    5.20
   7   0  -5   83.59   14.20
   8   7   4   36.80   12.20
  -8  -7  -4   14.80    8.70
  -8  -7  -4   18.20    4.50
   6   6   4  337.27   14.90
   6   6   4  311.07   12.30
   6   6   4  336.07   10.90
  -6  -6  -4  354.26   11.20
   4   5   4   18.60    3.80
   4   5   4   12.90    5.40
   4   5   4   11.40    2.50
  -4  -5  -4   13.20    2.50
  -4  -5  -4   14.40    3.60
  -4  -5  -4   17.70    6.10
   2   4   4  884.71   22.70
   2   4   4  851.91   22.60
   2   4   4  820.82   23.50
  -2  -4  -4  830.72   22.60
  -2  -4  -4  838.92   22.60
   0   3   4  301.47    8.70
   0   3   4  270.27    8.00
   0   3   4  280.27    9.20
   0  -3  -4  267.17    8.10
   0  -3  -4  264.27    9.90
   0  -3  -4  271.37    8.20
  -2   2   4 1072.09   29.90
  -2   2   4 1062.69   29.90
  -2   2   4 1141.29   29.10
  -2   2   4 1082.39   28.80
  -2   2   4 1089.49   30.20
   2  -2  -4 1091.49   28.70
  -4   1   4   30.90    4.00
  -4   1   4   35.90    3.60
  -4   1   4   36.40    6.20
  -4   1   4   36.00    4.10
  -4   1   4   29.70    4.00
   4  -1  -4   35.60    6.60
  -6   0   4  239.98    8.20
  -6   0   4  208.28   15.40
   6   0  -4  218.78   10.50
   6   0  -4  269.47   16.10
  -8  -1   4   10.00    7.90
   8   1  -4   13.90   13.30
   9   7   3   87.49   16.00
  -9  -7  -3   46.90   10.80
   7   6   3    5.50    8.90
   7   6   3   -0.40    3.00
  -7  -6  -3    5.60    6.80
  -7  -6  -3   -3.60    3.30
   5   5   3  293.57   10.60
   5   5   3  298.87   12.50
   5   5   3  300.37    9.40
  -5  -5  -3  285.37   12.60
  -5  -5  -3  308.47    9.50
  -5  -5  -3  298.67   10.60
   3   4   3  260.27    8.40
   3   4   3  249.38    9.50
   3   4   3  273.27    8.10
  -3  -4  -3  257.07    8.20
  -3  -4  -3  257.47    7.90
  -3  -4  -3  266.27    9.90
   1   3   3 2424.86   60.79
   1   3   3 2313.97   61.19
   1   3   3 2375.76   60.69
  -1  -3  -3 2360.06   60.69
  -1  -3  -3 2314.37   61.29
  -1  -3  -3 2389.56   60.69
  -1   2   3  254.67    8.40
  -1   2   3  261.87    7.60
  -1   2   3  253.47    7.50
  -1   2   3  256.17    8.30
   1  -2  -3  260.87    7.50
   1  -2  -3  263.57    7.50
  -3   1   3 1509.55   37.80
  -3   1   3 1454.95   38.20
  -3   1   3 1458.25   39.20
  -3   1   3 1498.35   37.80
   3  -1  -3 1465.05   39.30
   3  -1  -3 1334.07   38.70
  -5   0   3  448.86   12.60
  -5   0   3  431.96   12.60
  -5   0   3  436.46   13.90
  -5   0   3  428.96   15.40
   5   0  -3  439.66   14.00
   5   0  -3  448.56   16.20
  -7  -1   3   41.90    4.60
  -7  -1   3   50.69    7.50
   7   1  -3   73.09   12.40
   8   6   2   91.69   14.00
  -8  -6  -2   70.99    6.00
  -8  -6  -2   66.99    9.30
   6   5   2  264.37   12.80
   6   5   2  232.38   10.50
   6   5   2  255.87   10.00
  -6  -5  -2  245.48    9.90
  -6  -5  -2  258.57    8.30
  -6  -5  -2  225.18   12.50
   4   4   2  423.26   14.10
   4   4   2  433.76   12.90
   4   4   2  419.16   12.00
  -4  -4  -2  427.16   12.00
  -4  -4  -2  448.46   13.00
  -4  -4  -2  434.46   14.40
   2   3   2 1337.27   35.80
   2   3   2 1365.46   35.10
   2   3   2 1347.97   35.30
  -2  -3  -2 1374.76   36.00
  -2  -3  -2 1356.26   35.30
  -2  -3  -2 1358.06   35.10
   0   2   2 1599.94   40.20
   0   2   2 1560.44   40.50
   0   2   2 1533.95   40.20
   0  -2  -2 1555.04   40.50
   0  -2  -2 1553.44   40.20
  -2   1   2  932.61   24.10
  -2   1   2  929.91   24.30
  -2   1   2  935.01   24.10
  -2   1   2  912.31   24.90
  -2   1   2  926.71   24.30
   2  -1  -2  892.41   24.90
  -4   0   2    4.40    4.10
  -4   0   2    7.20    3.10
  -4   0   2    5.20    1.90
   4   0  -2    5.30    4.60
   4   0  -2    5.30    3.00
   4   0  -2    8.20    1.80
  -6  -1   2  169.88   10.80
  -6  -1   2  167.88    6.40
  -6  -1   2  173.58    8.80
   6   1  -2  155.98    8.80
   6   1  -2  186.18   12.00
  -8  -2   2   12.10    4.10
  -8  -2   2   22.00    8.20
   8   2  -2   12.20   11.90
   9   6   1   62.29   14.20
  -9  -6  -1   56.99   10.20
   7   5   1  136.99   12.80
  -7  -5  -1  136.59    6.00
  -7  -5  -1  127.89    9.70
   5   4   1  682.23   18.00
   5   4   1  677.43   21.00
   5   4   1  649.14   19.30
  -5  -4  -1  669.23   20.90
  -5  -4  -1  673.63   19.40
  -5  -4  -1  672.43   18.00
   3   3   1  197.18    7.50
   3   3   1  203.28    5.70
   3   3   1  180.48    7.10
  -3  -3  -1  177.48   10.50
  -3  -3  -1  195.68    6.50
   1   2   1  229.58    6.20
   1   2   1  222.58    6.70
   1   2   1  226.08    6.40
  -1  -2  -1  226.78    6.80
  -1  -2  -1  227.78    6.20
  -1   1   1  240.68    6.90
  -1   1   1  238.88    6.60
  -1   1   1  240.18    6.70
   1  -1  -1  239.18    6.80
   1  -1  -1  241.18    6.60
   1  -1  -1  238.48    6.90
  -3   0   1 2056.99   52.89
  -3   0   1 1979.80   53.69
  -3   0   1 2048.79   52.39
   3   0  -1 2042.80   52.89
   3   0  -1 2071.39   52.39
   3   0  -1 2027.30   53.59
  -5  -1   1  222.28    8.60
  -5  -1   1  203.28    9.80
  -5  -1   1  213.48    7.00
   5   1  -1  215.08   10.40
   5   1  -1  196.98    8.50
  -7  -2   1  126.49    5.90
  -7  -2   1  125.29    9.30
   7   2  -1  122.79   12.40
  -9  -3   1   33.80    9.20
   9   3  -1   61.99   14.70
   8   5   0   84.59   14.10
  -8  -5   0   75.19   10.30
   6   4   0    9.60    7.60
   6   4   0    5.30    2.00
   6   4   0    3.40    4.70
  -6  -4   0    7.90    7.00
  -6  -4   0    5.30    2.10
  -6  -4   0    2.20    5.00
   4   3   0 1214.78   33.90
   4   3   0 1173.08   31.50
   4   3   0 1206.48   32.60
  -4  -3   0 1159.68   33.70
  -4  -3   0 1326.17   31.60
  -4  -3   0 1259.67   32.70
   2   2   0 2228.28   58.29
   2   2   0 2234.98   57.69
   2   2   0 2277.87   57.39
  -2  -2   0 2257.57   57.29
  -2  -2   0 2245.28   58.29
  -2  -2   0 2226.48   57.69
  -2   0   0 1776.92   46.40
  -2   0   0 1770.02   46.00
   2   0   0 1802.92   46.00
   2   0   0 1788.32   45.80
  -4  -1   0  193.68    6.10
  -4  -1   0  187.78    6.80
  -4  -1   0  187.18    8.00
   4   1   0  184.38    6.10
   4   1   0  186.18    7.10
   4   1   0  187.68    8.20
  -6  -2   0  439.76   16.10
  -6  -2   0  459.95   14.90
  -6  -2   0  462.25   13.20
   6   2   0  477.45   17.20
   6   2   0  446.26   15.60
   6   2   0  450.65   14.90
  -8  -3   0   -0.10    3.40
  -8  -3   0   -0.90    7.40
   8   3   0   -4.40    2.70
   8   3   0    7.50   11.70
   7   4  -1  197.28   14.40
  -7  -4   1  168.08   10.10
   5   3  -1  536.15   15.90
   5   3  -1  496.55   13.70
   5   3  -1  531.55   17.80
  -5  -3   1  537.45   15.80
  -5  -3   1  524.35   13.70
  -5  -3   1  512.75   17.40
   3   2  -1  834.92   23.60
   3   2  -1  857.01   22.60
  -3  -2   1  846.12   22.60
  -3  -2   1  838.62   23.60
   1   1  -1 1135.89   28.80
   1   1  -1 1133.39   28.90
   1   1  -1 1116.29   29.40
  -1  -1   1 1122.99   28.60
  -1  -1   1 1116.09   28.90
  -1  -1   1 1122.89   29.40
  -1   0  -1   91.89    2.90
  -1   0  -1   95.09    3.00
  -1   0  -1   97.69    3.30
   1   0   1   90.59    3.00
   1   0   1   91.89    2.90
   1   0   1   91.19    3.30
  -3  -1  -1 1272.57   32.90
  -3  -1  -1 1272.97   33.90
  -3  -1  -1 1238.78   33.20
   3   1   1 1272.37   32.90
   3   1   1 1265.37   33.90
   3   1   1 1277.07   33.20
  -5  -2  -1   26.80    4.20
  -5  -2  -1   33.20    6.00
  -5  -2  -1   27.10    3.60
   5   2   1   29.30    4.30
   5   2   1   35.50    6.50
   5   2   1   22.10    2.70
  -7  -3  -1    8.10    3.10
  -7  -3  -1   -0.60    5.70
   7   3   1    2.90    3.00
   7   3   1    7.30    8.80
  -9  -4  -1   -0.90    8.80
   9   4   1   12.50   13.60
   8   4  -2   87.79   14.90
  -8  -4   2   77.59   10.10
   6   3  -2   65.99   10.60
   6   3  -2   59.49    7.20
  -6  -3   2   64.19    7.30
   4   2  -2  404.56   14.00
   4   2  -2  435.86   12.50
  -4  -2   2  416.06   12.30
  -4  -2   2  392.76   13.70
   2   1  -2  114.09    4.00
   2   1  -2  108.39    5.20
  -2  -1   2  117.69    5.30
  -2  -1   2  112.59    4.00
   0   0  -2 1396.16   36.80
   0   0  -2 1394.96   36.20
   0   0  -2 1452.85   36.30
   0   0   2 1400.56   36.10
   0   0   2 1446.16   36.30
   0   0   2 1404.76   36.90
  -2  -1  -2  780.72   20.40
  -2  -1  -2  776.72   21.10
  -2  -1  -2  785.62   20.40
   2   1   2  765.52   21.00
   2   1   2  784.32   20.40
   2   1   2  763.92   20.40
  -4  -2  -2   33.40    5.50
  -4  -2  -2   35.20    4.10
  -4  -2  -2   38.50    3.40
   4   2   2   35.70    4.20
   4   2   2   34.70    3.40
   4   2   2   28.30    5.40
  -6  -3  -2  828.52   22.30
  -6  -3  -2  810.92   25.20
  -6  -3  -2  821.92   23.50
   6   3   2  802.12   22.30
   6   3   2  845.22   25.50
   6   3   2  773.22   23.20
  -8  -4  -2   39.80    7.80
  -8  -4  -2   41.00    4.70
   8   4   2   52.09   11.50
   7   3  -3  226.18   15.40
  -7  -3   3  222.18   11.40
   5   2  -3  180.18    8.10
   5   2  -3  189.78   10.90
  -5  -2   3  175.18    9.90
  -5  -2   3  191.78    8.00
   3   1  -3  679.43   20.00
   3   1  -3  699.93   18.60
  -3  -1   3  664.53   17.50
  -3  -1   3  675.53   17.50
  -3  -1   3  681.33   20.00
  -3  -1   3  672.73   18.40
   1   0  -3  700.53   17.40
   1   0  -3  652.33   17.50
  -1   0   3  667.53   17.50
  -1   0   3  670.83   18.70
  -1   0   3  663.33   18.70
  -1   0   3  676.73   17.40
  -1  -1  -3 1632.24   41.90
  -1  -1  -3 1634.64   41.70
  -1  -1  -3 1565.54   42.40
   1   1   3 1628.84   41.80
   1   1   3 1642.94   41.50
   1   1   3 1634.54   42.60
  -3  -2  -3  764.02   20.20
  -3  -2  -3  747.93   21.60
  -3  -2  -3  759.52   20.30
   3   2   3  770.72   20.20
   3   2   3  762.92   20.30
   3   2   3  716.03   21.20
  -5  -3  -3   44.10    5.20
  -5  -3  -3   37.80    7.40
  -5  -3  -3   45.50    4.40
   5   3   3   31.60    4.20
   5   3   3   40.90    7.00
   5   3   3   38.20    5.40
  -7  -4  -3    3.10    3.70
  -7  -4  -3   -1.40    5.90
   7   4   3   -2.10    3.30
   7   4   3    1.20    8.30
  -9  -5  -3   13.10    8.60
  -9  -5  -3    5.80    6.50
   9   5   3   35.10   12.60
   8   3  -4   83.79   15.70
  -8  -3   4   57.49    9.60
   6   2  -4   29.50    9.00
   6   2  -4   23.80    5.70
  -6  -2   4   35.40    5.80
   4   1  -4 1110.69   31.70
   4   1  -4 1115.29   29.50
  -4  -1   4 1107.19   29.50
  -4  -1   4 1090.79   28.30
  -4  -1   4 1081.09   28.20
  -4  -1   4 1082.79   31.50
   2   0  -4   58.29    3.00
   2   0  -4   58.19    5.10
  -2   0   4   48.20    5.20
  -2   0   4   53.59    2.60
  -2   0   4   54.09    2.90
   0  -1  -4 1785.12   44.50
   0  -1  -4 1570.24   47.70
   0   1   4 1781.22   44.50
   0   1   4 1760.02   45.70
  -2  -2  -4   89.89    3.60
  -2  -2  -4  101.29    5.40
  -2  -2  -4   83.49    4.00
   2   2   4  100.59    5.50
   2   2   4   83.79    3.60
   2   2   4   83.89    3.90
  -4  -3  -4  255.17    8.40
  -4  -3  -4  249.08   10.50
  -4  -3  -4  249.78    8.30
   4   3   4  250.87    8.40
   4   3   4  224.78    9.90
   4   3   4  257.37    8.30
  -6  -4  -4   26.30    3.90
  -6  -4  -4   19.20    8.70
  -6  -4  -4   24.20    5.00
   6   4   4   21.00    4.80
   6   4   4   19.90    3.40
   6   4   4   25.70    8.10
  -8  -5  -4   12.80    7.50
  -8  -5  -4    7.20    4.50
   8   5   4    3.60    4.30
   8   5   4   28.80   10.90
   7   2  -5   97.19   14.90
  -7  -2   5   96.89    9.90
   5   1  -5   47.60    9.80
   5   1  -5   25.40    4.60
  -5  -1   5   35.90    5.10
   3   0  -5   27.30    3.70
   3   0  -5   21.50    2.00
  -3   0   5   22.80    3.50
  -3   0   5   34.40    6.00
  -3   0   5   21.60    2.70
   1  -1  -5  223.28    6.80
  -1   1   5  213.58    8.70
  -1   1   5  227.58    6.30
  -1   1   5  219.98    6.20
  -1   1   5  224.08    6.80
  -1   1   5  223.78    8.90
  -1  -2  -5  119.29    3.70
  -1  -2  -5  117.69    4.70
   1   2   5  119.09    6.30
   1   2   5  120.49    4.70
   1   2   5  117.19    3.70
  -3  -3  -5  815.72   21.80
  -3  -3  -5  820.92   22.10
  -3  -3  -5  815.62   23.50
   3   3   5  809.52   22.10
   3   3   5  823.72   21.80
   3   3   5  791.82   23.50
  -5  -4  -5    1.80    3.20
  -5  -4  -5    0.30    3.80
  -5  -4  -5   -1.00    7.20
   5   4   5   -2.80    2.70
   5   4   5   -1.30    6.40
   5   4   5   -1.80    3.80
  -7  -5  -5   37.00    7.00
  -7  -5  -5   36.30    4.90
   7   5   5   49.50   10.60
   7   5   5   28.80    4.40
  -9  -6  -5   -1.80    8.50
  -9  -6  -5    2.10    6.20
   9   6   5   29.80   12.60
   6   1  -6   66.49   11.50
   6   1  -6   64.99    8.00
  -6  -1   6   68.19    8.50
   4   0  -6  108.99    9.90
   4   0  -6  107.29    6.00
  -4   0   6  107.79    9.50
  -4   0   6  113.49    4.80
  -4   0   6   98.79    4.50
  -4   0   6  103.29    6.00
   2  -1  -6   20.20    2.30
  -2   1   6   19.20    2.30
  -2   1   6   20.70    5.80
  -2   1   6   16.20    4.80
  -2   1   6   19.90    2.90
  -2   1   6   19.90    2.80
   0  -2  -6   31.00    5.20
   0  -2  -6   37.10    3.70
   0   2   6   35.40    1.60
   0   2   6   30.30    5.60
   0   2   6   33.50    4.40
  -2  -3  -6   67.49    3.50
  -2  -3  -6   68.49    4.50
  -2  -3  -6   63.89    6.00
   2   3   6   65.49    3.40
   2   3   6   82.79    6.80
   2   3   6   66.29    4.50
  -4  -4  -6   19.70    6.00
  -4  -4  -6   22.20    3.60
  -4  -4  -6   22.20    3.60
   4   4   6   24.30    6.00
   4   4   6   29.90    3.80
   4   4   6   21.00    3.10
  -6  -5  -6    5.60    5.10
  -6  -5  -6    7.90    4.40
   6   5   6   10.60    4.90
   6   5   6    7.90    3.70
  -8  -6  -6   16.80    5.80
  -8  -6  -6   19.00    8.40
   8   6   6   20.50   11.10
   7   1  -7   76.59   15.90
  -7  -1   7   47.20    8.10
   5   0  -7   -2.60   10.00
   5   0  -7   -4.30    4.50
  -5   0   7   -0.40    2.50
  -5   0   7   -6.00    4.80
  -5   0   7   -0.70    2.70
   3  -1  -7  233.78    7.80
  -3   1   7  229.48    8.20
  -3   1   7  225.38   12.30
  -3   1   7  242.98    7.90
  -3   1   7  226.88   11.60
   1  -2  -7    5.30    2.40
  -1   2   7    8.60    1.60
  -1   2   7    1.90    5.20
  -1   2   7    7.00    2.30
  -1   2   7    6.30    1.70
  -1   2   7    4.30    4.90
  -1  -3  -7  124.49    5.90
  -1  -3  -7  125.29    7.70
  -1  -3  -7  114.59    4.30
   1   3   7  121.49    5.70
   1   3   7  122.49    4.00
   1   3   7  129.59    8.30
  -3  -4  -7   76.99    4.60
  -3  -4  -7   75.19    7.50
  -3  -4  -7   88.99    5.70
   3   4   7   71.09    5.30
   3   4   7   77.39    5.50
   3   4   7   77.69    8.10
  -5  -5  -7    3.60    8.30
  -5  -5  -7   12.20    4.10
  -5  -5  -7   17.00    4.90
   5   5   7   11.70    4.30
   5   5   7   31.70    8.10
   5   5   7   16.10    3.90
  -7  -6  -7   24.40    7.10
  -7  -6  -7   25.60    5.70
  -6   0   8   -8.50    6.60
  -6   0   8   21.80    8.00
  -6   0   8    5.00   12.00
  -4   1   8   62.39   11.20
  -4   1   8   61.79    4.90
  -4   1   8   64.19    5.70
  -4   1   8   65.79    5.20
  -4   1   8   60.99    5.80
   2  -2  -8   45.80    5.00
  -2   2   8   45.00    4.70
  -2   2   8   43.70    7.20
  -2   2   8   52.69    9.00
  -2   2   8   46.60    3.50
  -2   2   8   42.70    3.70
   0  -3  -8   30.00    3.50
   0  -3  -8   26.20    6.20
   0   3   8   26.50    3.30
   0   3   8   20.00    2.00
   0   3   8   26.90    6.40
  -2  -4  -8   24.60    2.70
  -2  -4  -8   19.50    3.40
  -2  -4  -8   22.80    5.90
   2   4   8   19.00    3.50
   2   4   8   20.70    3.20
   2   4   8   30.00    7.60
  -4  -5  -8   22.40    4.10
  -4  -5  -8   26.30    4.70
  -4  -5  -8   22.30    6.90
   4   5   8   23.30    4.10
   4   5   8   17.00    3.80
   4   5   8   33.10    8.60
  -6  -6  -8  153.98    9.60
   6   6   8  142.49    9.00
   6   6   8  157.48   13.60
  -8  -7  -8    2.80    8.00
  -8  -7  -8    1.80    5.90
   8   7   8   20.80   11.80
  -5   1   9    1.60    3.60
  -5   1   9    6.60    5.50
  -5   1   9    4.30    4.80
  -5   1   9    8.10   12.00
   3  -2  -9   11.80    3.50
  -3   2   9   22.90    3.70
  -3   2   9   13.50    3.30
  -3   2   9   22.20    9.20
   1  -3  -9   40.00    5.70
  -1   3   9   37.70    2.60
  -1   3   9   45.30    8.90
  -1   3   9   35.60    3.30
  -1   3   9   40.40    7.70
  -1   3   9   35.10    5.30
  -1  -4  -9    2.70    3.20
  -1  -4  -9    3.40    6.10
   1   4   9    2.60    1.80
   1   4   9    2.90    3.10
   1   4   9    3.50    6.70
  -3  -5  -9    4.90    6.70
  -3  -5  -9    7.40    3.20
  -3  -5  -9    7.20    4.20
   3   5   9    5.70    3.60
   3   5   9    3.50    3.20
   3   5   9    6.30    8.00
  -5  -6  -9    1.10    4.90
  -5  -6  -9    0.00    5.10
   5   6   9    0.30    8.60
   5   6   9   -3.70    4.50
  -7  -7  -9   -6.80    7.00
  -7  -7  -9    8.30    6.40
   7   7   9   31.80   11.30
  -4   2  10   11.80    4.60
  -4   2  10   15.00   12.10
  -4   2  10   10.70    3.70
  -4   2  10   11.60    4.80
   2  -3 -10    8.20    4.00
  -2   3  10   11.30    2.70
  -2   3  10    7.70    3.60
  -2   3  10   12.60    2.70
  -2   3  10   11.70   10.40
   0  -4 -10    6.40    7.50
   0  -4 -10    6.70    4.00
   0   4  10    6.00    1.50
   0   4  10    7.20    8.70
   0   4  10    4.60    3.50
   0   4  10    7.60    1.60
  -2  -5 -10    8.30    2.90
  -2  -5 -10   10.40    4.80
  -2  -5 -10   13.70    7.80
   2   5  10    8.30    2.90
   2   5  10   13.00    8.60
   2   5  10    8.90    4.30
  -4  -6 -10   13.20    4.40
  -4  -6 -10    9.00    5.10
   4   6  10   -4.30    9.00
   4   6  10    9.50    4.00
  -6  -7 -10   67.49    9.50
  -6  -7 -10   67.29    7.50
   6   7  10   76.79   13.70
  -5   2  11   10.00   13.90
   3  -3 -11    6.60    4.40
  -3   3  11    4.60   11.60
  -3   3  11    0.10    3.80
  -3   3  11    0.30    3.40
   1  -4 -11   17.60    4.70
  -1   4  11   31.60   10.00
  -1   4  11   12.30    4.20
  -1  -5 -11    5.80    4.60
   1   5  11   18.00   10.10
   1   5  11    9.60    2.20
  -3  -6 -11  131.99    9.00
  -3  -6 -11  127.79    6.50
   3   6  11  118.09    6.20
   3   6  11  124.69   13.60
  -5  -7 -11   10.70    6.00
  -5  -7 -11    2.40    5.40
   5   7  11    1.70   11.50
   5   7  11   -2.00    4.80
  -7  -8 -11   58.09    8.50
  -7  -8 -11   70.79    8.80
   7   8  11   84.79   16.40
  -4   3  12   20.00   14.40
   2  -4 -12   11.80    5.10
  -2   4  12    7.80   12.10
   0  -5 -12   11.60    5.60
   0   5  12   10.80   11.00
  -2  -6 -12    8.10    3.10
  -2  -6 -12    1.20    5.80
   2   6  12   -9.20   11.90
   2   6  12   -3.20    3.70
  -4  -7 -12   -2.60    6.20
  -4  -7 -12    7.30    4.70
   4   7  12   -3.20    4.50
   4   7  12  -18.60   11.30
  -6  -8 -12   11.10    7.20
  -6  -8 -12   23.00    7.00
   6   8  12   21.90   14.00
   3  -4 -13    1.50    5.50
  -3   4  13   -9.00   14.40
   1  -5 -13   -0.90    5.70
  -1   5  13    3.80   12.50
  -1  -6 -13   23.20    6.70
   1   6  13    2.40   11.90
  -3  -7 -13   45.00    5.10
  -3  -7 -13   40.20    7.60
   3   7  13   14.20   13.50
  -5  -8 -13    0.80    5.60
  -5  -8 -13   -6.60    6.60
   5   8  13  -23.00   14.10
   0  -6 -14   32.60    7.10
   0   6  14   29.50   12.90
  -2  -7 -14    2.90    6.90
  -4  -8 -14   24.40    8.00
   4   8  14   -2.90   15.10
  -1  -9 -14  -11.40    7.60
  -4 -10 -13    4.20    7.90
  -4 -10 -13   16.60    6.70
  -2  -9 -13   14.40    5.70
  -2  -9 -13    4.20    6.80
   0   8  13  -22.90   12.20
   0  -8 -13    1.60    6.40
   0  -8 -13   -6.60    6.60
  -2   7  13   31.10   14.00
   2  -7 -13   10.70    6.60
   5  10  12  -10.30   13.20
  -5 -10 -12   -2.90    7.50
  -5 -10 -12   15.80    7.40
   3   9  12   49.00    7.40
   3   9  12   36.30   12.90
  -3  -9 -12   54.69    7.60
  -3  -9 -12   51.39    8.10
   1   8  12    5.40   12.20
   1   8  12    3.20    4.60
  -1  -8 -12   10.60    4.70
  -1  -8 -12    6.30    6.00
  -1   7  12   24.30    4.90
  -1   7  12   28.60   11.70
   1  -7 -12   10.60    5.80
  -3   6  12   -9.30   11.80
   6  10  11   53.79   12.90
  -6 -10 -11   32.90    7.90
  -6 -10 -11   22.70    7.40
   4   9  11   -4.10    5.50
   4   9  11  -15.90   10.60
  -4  -9 -11    2.90    6.20
  -4  -9 -11    1.60    5.90
   2   8  11   33.40    5.10
   2   8  11   22.20   11.10
  -2  -8 -11   30.50    5.40
  -2  -8 -11   26.10    5.70
   0   7  11  -14.50    9.10
   0   7  11   -5.90    4.00
   0  -7 -11   -3.10    5.00
   0  -7 -11   -5.40    3.90
  -2   6  11   29.60   11.40
  -2   6  11   23.90    4.50
  -2   6  11   28.10    5.10
   2  -6 -11   34.20    5.90
  -4   5  11    0.50    5.70
  -4   5  11    1.40    5.60
  -4   5  11   -1.70   12.50
  -7 -10 -10   36.40    9.10
   5   9  10    7.10   10.70
  -5  -9 -10   16.40    6.40
  -5  -9 -10    7.10    6.00
   3   8  10   -9.10    9.40
   3   8  10   -1.10    4.50
  -3  -8 -10   -0.80    4.90
  -3  -8 -10   -5.30    4.90
   1   7  10    7.90    8.80
   1   7  10    0.00    3.70
  -1  -7 -10    5.90    4.70
  -1  -7 -10    0.00    8.40
  -1  -7 -10    4.90    4.20
  -1   6  10   60.29   11.50
  -1   6  10   37.90    4.40
   1  -6 -10   35.70    5.30
   1  -6 -10   35.70    5.50
  -3   5  10   -6.50   10.60
  -3   5  10    7.30    5.80
  -3   5  10   -1.90    4.80
  -3   5  10   14.10    4.60
   3  -5 -10   -0.20    5.00
  -5   4  10    0.00   13.00
  -5   4  10   -1.30    6.30
  -5   4  10   16.30    5.60
   6   9   9  142.59   14.00
  -6  -9  -9  114.69    9.60
  -6  -9  -9  118.69   10.10
   4   8   9   17.60    9.20
   4   8   9   22.10    5.50
  -4  -8  -9   28.70    5.70
  -4  -8  -9   18.90    5.00
   2   7   9  450.25   15.00
   2   7   9  495.75   14.40
   2   7   9  484.05   18.00
  -2  -7  -9  445.96   17.50
  -2  -7  -9  487.65   14.70
  -2  -7  -9  452.65   16.00
   0   6   9    3.50    3.30
   0   6   9    6.00    3.70
   0   6   9    0.10    7.30
   0  -6  -9    3.70    4.30
   0  -6  -9    3.30    3.50
   0  -6  -9    2.70    6.60
  -2   5   9   49.80    8.20
  -2   5   9   44.60    5.50
  -2   5   9   64.79   10.00
  -2   5   9   45.20    6.50
  -2   5   9   38.90    5.40
   2  -5  -9   46.20    6.90
  -4   4   9    9.00   10.60
  -4   4   9   13.00    5.00
  -4   4   9    2.40    4.50
  -4   4   9    9.70    5.20
  -4   4   9   -1.00    4.20
  -6   3   9   -3.70   12.70
  -6   3   9    6.50    7.10
   7   9   8   19.80   11.80
  -7  -9  -8    6.40    5.80
  -7  -9  -8    1.00    8.00
   5   8   8   60.29    7.70
   5   8   8   92.09   11.80
  -5  -8  -8   76.39   11.30
  -5  -8  -8   70.79    7.80
   3   7   8  169.78    7.80
   3   7   8  159.38    8.20
   3   7   8  166.68   10.90
  -3  -7  -8  170.38   10.60
  -3  -7  -8  167.78    8.70
  -3  -7  -8  176.68    7.80
   1   6   8    1.50    3.20
   1   6   8    0.00    3.30
   1   6   8    8.30    6.60
  -1  -6  -8   -2.70    3.40
  -1  -6  -8    3.60    5.70
  -1  -6  -8   -0.20    3.60
  -1   5   8   38.30    6.90
  -1   5   8   27.70    3.60
  -1   5   8   31.50    7.00
  -1   5   8   22.30    3.90
   1  -5  -8   26.40    3.70
   1  -5  -8   24.50    3.90
  -3   4   8    4.60    7.90
  -3   4   8    5.30    6.80
  -3   4   8   -2.10    3.40
  -3   4   8    4.20    4.10
  -3   4   8   -2.50    4.20
  -5   3   8   -2.20   10.90
  -5   3   8    5.90    4.00
  -5   3   8    4.00    4.50
  -5   3   8    5.20    5.60
  -5   3   8    8.00    5.90
   8   9   7   28.30   12.40
  -8  -9  -7    7.40    6.10
  -8  -9  -7   -3.50    8.60
   6   8   7   91.19    7.80
   6   8   7  115.09   12.60
  -6  -8  -7   96.79   10.50
  -6  -8  -7   98.99    9.10
   4   7   7   36.20    5.10
   4   7   7   46.20    8.50
  -4  -7  -7   40.50    5.20
  -4  -7  -7   30.00    8.20
  -4  -7  -7   33.30    4.30
   2   6   7  117.69    5.70
   2   6   7  112.79    8.40
   2   6   7  107.69    6.20
  -2  -6  -7  108.09    8.20
  -2  -6  -7  114.19    6.60
  -2  -6  -7  117.99    6.00
   0   5   7   33.30    4.90
   0   5   7   36.60    4.70
   0   5   7   40.30    6.70
   0  -5  -7   36.60    4.50
   0  -5  -7   40.60    3.90
   0  -5  -7   41.50    6.60
  -2   4   7   82.89    7.60
  -2   4   7   82.49    5.60
  -2   4   7   77.49    5.50
  -2   4   7   98.49    9.00
  -2   4   7   87.59    5.50
   2  -4  -7   92.89    6.00
  -4   3   7   36.20    8.70
  -4   3   7   24.00    3.90
  -4   3   7   32.00    7.70
  -4   3   7   40.20    5.20
  -4   3   7   33.50    4.10
  -4   3   7   33.30    5.10
  -6   2   7   -0.10   11.40
  -6   2   7    6.30    4.10
  -6   2   7   14.90    6.60
  -6   2   7   10.30    4.20
   7   8   6    5.40    4.10
   7   8   6   11.00   10.60
  -7  -8  -6    4.80    4.80
  -7  -8  -6    4.50    7.10
   5   7   6  278.97   12.90
   5   7   6  258.37   10.50
   5   7   6  264.87   10.00
  -5  -7  -6  224.28   13.40
  -5  -7  -6  268.97   10.80
  -5  -7  -6  276.07   10.10
   3   6   6   14.70    5.70
   3   6   6    9.60    3.50
   3   6   6    5.70    2.90
  -3  -6  -6   11.10    3.60
  -3  -6  -6    5.60    2.90
  -3  -6  -6    9.80    5.40
   1   5   6  303.07    9.40
   1   5   6  316.57   11.40
   1   5   6  305.97    9.90
  -1  -5  -6  303.17    9.70
  -1  -5  -6  312.07   10.00
  -1  -5  -6  306.17   11.40
  -1   4   6  117.09    7.70
  -1   4   6  111.59    5.30
  -1   4   6  117.99    5.60
   1  -4  -6  116.19    5.80
   1  -4  -6  119.89    5.30
  -3   3   6   75.29    7.80
  -3   3   6   87.39    5.60
  -3   3   6   85.09    5.50
  -3   3   6   88.09    5.60
  -3   3   6   84.79    5.30
  -3   3   6   77.59    8.00
  -5   2   6   -0.30    5.10
  -5   2   6    2.50    4.80
  -5   2   6    5.10    3.60
  -5   2   6    5.50    3.40
   5  -2  -6   10.60    9.80
  -7   1   6   10.20    5.70
  -7   1   6   30.60    7.70
   7  -1  -6   26.90   12.50
   8   8   5  133.49   14.90
  -8  -8  -5  113.09    8.80
  -8  -8  -5   84.39   11.30
   6   7   5  117.49    7.00
   6   7   5  121.99   11.70
  -6  -7  -5  120.09    8.90
  -6  -7  -5  129.39    7.50
   4   6   5   82.79    8.00
   4   6   5   84.99    5.50
   4   6   5   75.09    5.70
  -4  -6  -5   75.09    8.20
  -4  -6  -5   81.29    5.60
  -4  -6  -5   87.99    6.00
   2   5   5  363.36   11.10
   2   5   5  378.36   12.40
   2   5   5  368.06   11.60
  -2  -5  -5  370.96   11.20
  -2  -5  -5  372.16   12.40
  -2  -5  -5  371.66   11.00
   0   4   5  802.42   22.50
   0   4   5  794.42   21.30
   0   4   5  776.72   21.20
   0  -4  -5  782.62   21.40
   0  -4  -5  778.32   21.30
  -2   3   5   22.90    4.40
  -2   3   5   28.50    3.30
  -2   3   5   32.10    5.40
  -2   3   5   21.80    2.70
   2  -3  -5   20.70    2.70
  -4   2   5   84.19    6.20
  -4   2   5   92.39    5.60
  -4   2   5   85.19    5.10
  -4   2   5   83.89    7.80
  -4   2   5   75.79    5.90
   4  -2  -5   81.09    8.90
  -6   1   5    7.60    5.90
  -6   1   5    3.40    3.30
  -6   1   5   -2.70    3.10
   6  -1  -5    3.40   10.00
  -8   0   5   27.10    8.70
   8   0  -5   24.70   13.60
   7   7   4    1.60    3.20
   7   7   4   17.00   10.40
  -7  -7  -4    5.00    7.00
  -7  -7  -4   10.80    3.90
   5   6   4  274.57   10.40
   5   6   4  274.47   12.30
   5   6   4  276.97    9.40
  -5  -6  -4  284.37    9.30
  -5  -6  -4  262.07   12.80
  -5  -6  -4  280.27   10.60
   3   5   4   14.40    4.50
   3   5   4   11.00    2.30
   3   5   4   13.60    2.90
  -3  -5  -4   14.60    2.40
  -3  -5  -4   16.20    3.00
  -3  -5  -4   17.10    4.90
   1   4   4   17.40    2.00
   1   4   4   24.80    2.70
  -1  -4  -4   21.40    2.90
  -1  -4  -4   22.60    3.60
  -1  -4  -4   20.60    3.10
  -1   3   4   27.70    3.80
  -1   3   4   30.20    4.10
  -1   3   4   35.70    3.30
  -1   3   4   30.70    3.10
   1  -3  -4   32.40    3.30
   1  -3  -4   33.20    3.30
  -3   2   4   13.60    3.10
  -3   2   4    8.90    2.60
  -3   2   4   13.70    3.20
  -3   2   4   10.40    2.30
  -3   2   4    9.40    4.30
   3  -2  -4   13.40    4.80
  -5   1   4   48.70    7.70
  -5   1   4   57.99    4.60
  -5   1   4   41.80    5.10
  -5   1   4   42.60    5.90
  -5   1   4   50.39    6.20
   5  -1  -4   47.50    9.00
  -7   0   4   16.00    3.50
  -7   0   4   15.60    3.50
  -7   0   4   25.40    7.20
   7   0  -4   20.70   11.40
   8   7   3  110.99   14.30
  -8  -7  -3   85.19    6.90
  -8  -7  -3   80.49   10.40
   6   6   3    3.00    7.70
   6   6   3    3.60    2.70
   6   6   3    1.20    4.90
  -6  -6  -3    6.30    3.00
   4   5   3    1.30    4.80
   4   5   3    3.40    2.10
   4   5   3    4.50    3.50
  -4  -5  -3    4.80    2.20
  -4  -5  -3    4.20    3.60
  -4  -5  -3    2.20    5.50
   2   4   3    1.40    3.00
   2   4   3    0.40    2.00
   2   4   3    0.90    2.70
  -2  -4  -3    0.30    1.60
  -2  -4  -3    6.80    3.40
  -2  -4  -3    2.30    2.00
   0   3   3 1729.73   45.10
   0   3   3 1761.32   45.10
   0  -3  -3 1748.23   45.60
   0  -3  -3 1745.23   45.10
   0  -3  -3 1729.33   45.10
  -2   2   3   53.49    3.20
  -2   2   3   52.39    4.20
  -2   2   3   46.70    3.40
  -2   2   3   49.50    3.60
  -2   2   3   53.19    4.00
   2  -2  -3   54.39    4.50
  -4   1   3   22.30    4.90
  -4   1   3   27.70    4.10
  -4   1   3   23.90    2.60
  -4   1   3   24.70    2.80
   4  -1  -3   28.20    3.80
   4  -1  -3   36.30    6.10
  -6   0   3    3.60    8.70
  -6   0   3   -0.50    2.80
  -6   0   3    2.90    2.80
   6   0  -3   -4.80    5.30
   6   0  -3   -0.30    8.30
  -8  -1   3   68.69   10.50
   8   1  -3  100.89   14.90
   9   7   2   47.70   14.70
  -9  -7  -2   25.20   10.20
   7   6   2   55.69   11.10
  -7  -6  -2   44.30    5.00
  -7  -6  -2   40.10    7.20
   5   5   2  138.09    9.30
   5   5   2  144.39    5.50
   5   5   2  142.89    7.30
  -5  -5  -2  146.29    7.50
  -5  -5  -2  127.59    9.20
  -5  -5  -2  145.79    5.60
   3   4   2  164.28    5.30
   3   4   2  165.58    6.10
   3   4   2  152.38    7.10
  -3  -4  -2  158.38    7.40
  -3  -4  -2  159.58    6.10
  -3  -4  -2  164.78    5.40
   1   3   2  271.37    8.30
   1   3   2  270.87    7.80
   1   3   2  269.77    7.70
  -1  -3  -2  272.37    7.70
  -1  -3  -2  278.17    8.20
  -1  -3  -2  271.27    7.90
  -1   2   2 1526.35   40.00
  -1   2   2 1530.65   40.30
  -1   2   2 1555.04   40.00
  -1   2   2 1531.25   40.10
  -1   2   2 1591.34   40.30
   1  -2  -2 1557.64   40.10
  -3   1   2   70.19    3.80
  -3   1   2   75.39    4.30
  -3   1   2   68.19    5.80
   3  -1  -2   80.29    3.60
   3  -1  -2   67.89    5.30
   3  -1  -2   61.79    4.80
  -5   0   2  247.18    9.40
  -5   0   2  239.58    8.00
  -5   0   2  229.18   10.70
   5   0  -2  240.78    9.40
   5   0  -2  241.28    7.90
   5   0  -2  243.38   11.20
  -7  -1   2   42.30    7.10
  -7  -1   2   43.50    5.10
   7   1  -2   48.80   11.00
   8   6   1   96.09   14.20
  -8  -6  -1   80.79   10.20
   6   5   1   60.69    9.80
   6   5   1   61.69    3.90
   6   5   1   55.49    7.20
  -6  -5  -1   62.59    9.10
  -6  -5  -1   66.89    4.10
  -6  -5  -1   61.99    7.20
   4   4   1    3.30    3.00
   4   4   1    1.10    1.50
   4   4   1    1.50    4.20
  -4  -4  -1    3.50    1.60
  -4  -4  -1   -0.70    4.20
  -4  -4  -1    7.30    3.40
   2   3   1  233.38    7.00
   2   3   1  232.48    6.50
   2   3   1  220.68    7.60
  -2  -3  -1  235.38    7.00
  -2  -3  -1  222.58    7.70
   0   2   1 1056.29   27.20
   0   2   1 1057.99   27.00
   0   2   1 1058.69   26.90
   0  -2  -1 1056.29   27.00
   0  -2  -1 1038.10   27.40
   0  -2  -1 1005.10   27.30
  -2   1   1  605.14   17.00
  -2   1   1  628.64   16.80
  -2   1   1  626.24   16.60
  -2   1   1  645.74   16.80
   2  -1  -1  618.04   17.30
   2  -1  -1  617.24   16.60
  -4   0   1  928.41   26.00
  -4   0   1  926.71   25.20
  -4   0   1  937.01   24.60
   4   0  -1  935.21   26.20
   4   0  -1  943.31   25.20
   4   0  -1  872.31   25.70
  -6  -1   1   17.70    5.60
  -6  -1   1   17.90    2.90
  -6  -1   1   22.60    6.80
   6   1  -1   16.30    3.00
   6   1  -1   19.80    5.40
   6   1  -1   21.10    7.90
  -8  -2   1  114.59   10.50
  -8  -2   1  112.19    6.70
   8   2  -1  129.49   15.20
  -9  -6   0   14.80    9.70
   7   5   0   21.20    9.50
  -7  -5   0   13.60    6.80
   5   4   0    5.00    1.50
   5   4   0    2.50    4.20
   5   4   0    8.70    6.30
  -5  -4   0    6.90    5.40
  -5  -4   0    5.20    3.90
   3   3   0   11.30    1.60
   3   3   0   13.30    3.70
   3   3   0   10.30    4.90
  -3  -3   0   14.70    4.00
  -3  -3   0   12.20    2.80
  -3  -3   0   13.20    1.60
   1   2   0    5.90    1.70
   1   2   0    8.10    0.80
   1   2   0   11.70    1.50
  -1  -2   0    6.10    1.70
  -1   1   0  792.52   20.40
  -1   1   0  793.02   20.30
  -1   1   0  756.12   20.60
   1  -1   0  775.22   20.30
   1  -1   0  792.42   20.40
  -3   0   0  255.67    7.40
  -3   0   0  241.58    8.40
  -3   0   0  242.48    7.70
   3   0   0  242.78    8.50
   3   0   0  251.47    7.80
   3   0   0  249.08    7.40
  -5  -1   0  612.24   16.60
  -5  -1   0  584.84   18.60
  -5  -1   0  602.14   17.60
   5   1   0  606.94   16.70
   5   1   0  579.54   17.40
   5   1   0  615.44   19.30
  -7  -2   0   44.80    7.00
  -7  -2   0   37.80    5.10
   7   2   0   39.40    3.90
   7   2   0   51.29   10.40
  -9  -3   0   99.89   12.20
   9   3   0  106.59   16.40
   8   5  -1   24.70   12.70
  -8  -5   1   17.70    8.40
   6   4  -1   64.39   10.10
   6   4  -1   64.99    7.10
  -6  -4   1   68.29    7.20
   4   3  -1   10.70    4.80
   4   3  -1   13.60    3.30
  -4  -3   1   15.60    3.40
  -4  -3   1    9.30    4.60
   2   2  -1    5.80    2.80
   2   2  -1    7.90    1.80
  -2  -2   1    3.10    2.70
  -2  -2   1    9.70    1.90
   0   1  -1   32.60    1.60
   0   1  -1   35.00    1.60
   0  -1   1   32.20    1.50
   0  -1   1   33.40    1.70
   0  -1   1   30.30    1.60
  -2   0  -1  602.94   15.80
  -2   0  -1  585.44   16.30
  -2   0  -1  587.84   15.90
   2   0   1  594.24   15.90
   2   0   1  598.84   15.80
  -4  -1  -1  185.68    6.20
  -4  -1  -1  182.88    6.90
  -4  -1  -1  174.68    7.80
   4   1   1  178.28    6.10
   4   1   1  178.88    6.90
   4   1   1  177.38    8.00
  -6  -2  -1  243.58    8.40
  -6  -2  -1  237.38   10.00
  -6  -2  -1  231.58   11.70
   6   2   1  228.48    8.40
   6   2   1  240.68   12.20
   6   2   1  220.88    9.90
  -8  -3  -1  197.68   12.10
  -8  -3  -1  217.68    9.10
   8   3   1  241.68   15.50
   7   4  -2   16.50   11.00
  -7  -4   2   12.10    7.00
   5   3  -2   78.69    6.30
   5   3  -2   90.99    8.80
  -5  -3   2   88.79    8.10
  -5  -3   2   85.09    6.30
   3   2  -2  146.99    5.70
   3   2  -2  153.88    7.20
  -3  -2   2  145.69    7.10
  -3  -2   2  153.78    5.70
   1   1  -2 9945.50  251.87
   1   1  -2 9999.00  250.97
   1   1  -2 9419.96  259.37
  -1  -1   2 9896.81  255.07
  -1  -1   2 9936.71  250.97
  -1  -1   2 9801.12  251.87
  -1   0  -2 2662.33   69.89
  -1   0  -2 2712.83   68.69
  -1   0  -2 2706.43   68.89
   1   0   2 2711.43   68.59
   1   0   2 2629.04   69.69
   1   0   2 2649.93   68.49
  -3  -1  -2   46.20    3.10
  -3  -1  -2   43.80    4.60
  -3  -1  -2   45.60    3.30
   3   1   2   42.70    3.50
   3   1   2   40.70    3.30
  -5  -2  -2  821.82   23.10
  -5  -2  -2  812.02   24.50
  -5  -2  -2  818.52   22.40
   5   2   2  828.12   24.50
   5   2   2  837.92   23.10
   5   2   2  841.12   22.50
  -7  -3  -2   56.09    7.20
  -7  -3  -2   53.79    5.80
   7   3   2   61.89   10.40
   7   3   2   44.50    5.90
  -9  -4  -2  140.89   12.10
   9   4   2  176.38   16.40
   8   4  -3    1.10   12.70
  -8  -4   3   15.20    8.10
   6   3  -3  113.29   11.60
   6   3  -3  108.59    8.10
  -6  -3   3   89.29    7.90
   4   2  -3   42.70    6.80
   4   2  -3   49.90    4.90
  -4  -2   3   47.40    4.60
  -4  -2   3   43.80    6.40
   2   1  -3  450.45   12.00
   2   1  -3  472.85   12.60
   2   1  -3  469.15   14.10
  -2  -1   3  463.45   12.60
  -2  -1   3  453.45   12.00
   0   0  -3  479.75   13.10
   0   0  -3  469.95   13.60
   0   0  -3  488.15   12.30
   0   0   3  473.25   12.30
   0   0   3  474.45   13.80
   0   0   3  482.75   12.70
  -2  -1  -3 3356.46   85.49
  -2  -1  -3 3190.08   86.19
  -2  -1  -3 3442.26   86.19
   2   1   3 3443.86   85.49
   2   1   3 3207.98   85.99
   2   1   3 3369.56   85.29
  -4  -2  -3  356.76   12.20
  -4  -2  -3  348.47   10.40
  -4  -2  -3  325.07   10.60
   4   2   3  334.37   10.40
   4   2   3  363.56   10.70
   4   2   3  342.67   12.00
  -6  -3  -3  206.58    9.20
  -6  -3  -3  211.48    8.00
  -6  -3  -3  175.98   11.70
   6   3   3  190.28    8.50
   6   3   3  213.48    8.00
   6   3   3  191.78   11.40
  -8  -4  -3   54.79    7.20
  -8  -4  -3   57.89    8.30
   8   4   3   64.19   11.50
   8   4   3   48.40    5.10
   7   3  -4   11.20   10.80
  -7  -3   4    3.30    6.90
   5   2  -4  116.59   10.30
   5   2  -4  124.09    6.90
  -5  -2   4  104.69    9.40
  -5  -2   4  125.49    7.00
   3   1  -4  278.07   10.90
   3   1  -4  283.07    8.50
  -3  -1   4  253.37    7.30
  -3  -1   4  268.17    8.40
  -3  -1   4  261.47   10.50
   1   0  -4   42.20    2.50
   1   0  -4   45.80    2.00
  -1   0   4   43.70    2.50
  -1   0   4   42.70    4.40
  -1   0   4   43.00    4.20
  -1   0   4   45.90    1.90
  -1  -1  -4  304.37    8.80
  -1  -1  -4  298.57    8.10
   1   1   4  301.97    8.70
   1   1   4  299.57    8.00
   1   1   4  304.77    9.90
  -3  -2  -4 1119.19   29.40
  -3  -2  -4 1120.29   29.30
  -3  -2  -4 1113.59   30.50
   3   2   4 1129.39   29.30
   3   2   4 1079.39   29.40
   3   2   4 1089.59   30.50
  -5  -3  -4  744.43   23.10
  -5  -3  -4  741.33   21.20
  -5  -3  -4  752.72   20.80
   5   3   4  761.42   20.90
   5   3   4  746.23   22.90
   5   3   4  742.53   21.20
  -7  -4  -4  235.28    9.70
  -7  -4  -4  225.68   10.80
   7   4   4  216.48    9.30
   7   4   4  221.08   13.80
  -9  -5  -4  124.09   12.30
   9   5   4  149.29   16.00
   8   3  -5   28.90   15.10
  -8  -3   5   13.80    8.90
   6   2  -5    9.00    5.50
   6   2  -5   28.50   11.20
  -6  -2   5   17.30    5.90
   4   1  -5   61.49    8.10
   4   1  -5   54.29    5.10
  -4  -1   5   57.09    8.00
  -4  -1   5   49.80    2.60
  -4  -1   5   51.49    2.80
  -4  -1   5   61.49    5.10
   2   0  -5  595.24   15.90
   2   0  -5  605.54   16.00
  -2   0   5  592.14   18.20
  -2   0   5  585.84   15.80
  -2   0   5  597.04   18.20
  -2   0   5  589.94   15.90
   0  -1  -5  836.82   21.60
   0   1   5  769.02   22.70
   0   1   5  827.22   23.20
  -2  -2  -5 1086.49   28.70
  -2  -2  -5 1061.69   29.80
  -2  -2  -5 1113.49   28.20
   2   2   5 1044.60   29.80
   2   2   5 1092.69   28.70
   2   2   5 1093.39   28.20
  -4  -3  -5   36.90    4.30
  -4  -3  -5   46.00    4.70
  -4  -3  -5   39.70    6.70
   4   3   5   44.00    4.40
   4   3   5   46.40    4.30
   4   3   5   44.70    6.60
  -6  -4  -5  534.95   17.30
  -6  -4  -5  593.84   23.30
  -6  -4  -5  570.24   17.00
   6   4   5  560.14   16.80
   6   4   5  547.15   17.30
   6   4   5  557.84   19.90
  -8  -5  -5   37.20    8.30
  -8  -5  -5   55.59    8.50
   8   5   5   33.10    5.10
   8   5   5   66.29   12.60
   7   2  -6    3.30   12.60
  -7  -2   6    1.80    7.20
   5   1  -6  199.68    8.80
   5   1  -6  199.48   13.10
  -5  -1   6  206.38    9.00
   3   0  -6   40.10    4.00
   3   0  -6   36.30    3.30
  -3   0   6   33.50    3.10
  -3   0   6   36.80    3.90
  -3   0   6   44.40    7.20
  -3   0   6   49.30    7.20
   1  -1  -6 1043.70   26.30
  -1   1   6  934.51   28.10
  -1   1   6  985.70   25.50
  -1   1   6 1016.70   26.20
  -1   1   6  975.70   25.50
  -1   1   6  988.90   28.40
  -1  -2  -6   37.80    2.00
  -1  -2  -6   47.30    3.90
  -1  -2  -6   46.50    5.50
   1   2   6   42.30    5.90
   1   2   6   44.60    3.80
   1   2   6   42.00    2.00
  -3  -3  -6  322.07    9.80
  -3  -3  -6  336.07   10.50
  -3  -3  -6  307.47   11.90
   3   3   6  326.57    9.70
   3   3   6  338.27   10.40
   3   3   6  326.97   12.30
  -5  -4  -6  110.69    6.70
  -5  -4  -6  113.49    6.70
  -5  -4  -6   94.59   10.00
   5   4   6  102.89    6.40
   5   4   6   92.99    6.70
   5   4   6  116.59    9.70
  -7  -5  -6  117.09    9.30
  -7  -5  -6  130.49    8.80
   7   5   6  114.49   12.50
   7   5   6  114.29    8.10
  -9  -6  -6   26.20    9.30
  -9  -6  -6   24.30    7.00
   9   6   6   43.20   14.20
   6   1  -7    1.30   10.60
   6   1  -7    6.60    5.20
   4   0  -7   39.00    4.90
  -4   0   7   34.60    4.70
  -4   0   7   53.19   10.50
  -4   0   7   39.10    3.90
  -4   0   7   33.40    5.20
   2  -1  -7  326.77   10.00
  -2   1   7  336.07   13.30
  -2   1   7  323.07   13.10
  -2   1   7  321.37    9.30
  -2   1   7  331.77    9.40
   0  -2  -7    3.00    4.60
   0  -2  -7    3.80    2.40
   0   2   7    5.60    2.30
   0   2   7    3.80    4.70
  -2  -3  -7 1203.68   35.20
  -2  -3  -7 1277.37   33.80
  -2  -3  -7 1284.67   32.90
   2   3   7 1293.87   35.70
   2   3   7 1246.58   33.70
   2   3   7 1271.67   32.80
  -4  -4  -7  114.69    6.00
  -4  -4  -7  100.39    8.80
  -4  -4  -7  113.19    6.70
   4   4   7  105.09    6.20
   4   4   7  108.59    5.90
   4   4   7  115.89    9.20
  -6  -5  -7  204.18    9.80
  -6  -5  -7  218.48   10.00
   6   5   7  199.08    9.30
   6   5   7  188.38    9.90
   6   5   7  214.18   13.20
  -8  -6  -7   17.10    6.20
  -8  -6  -7   19.80    8.00
   8   6   7   18.80   12.20
  -5   0   8   53.19    6.80
  -5   0   8   69.99   13.10
  -5   0   8   68.19    7.20
  -5   0   8   60.69    4.80
   3  -1  -8   17.70    3.00
  -3   1   8   25.30    8.50
  -3   1   8   19.10    3.30
  -3   1   8   21.70    8.70
  -3   1   8   22.60    3.40
  -3   1   8   15.20    2.80
   1  -2  -8  259.37    8.50
  -1   2   8  240.18   12.00
  -1   2   8  225.18    6.40
  -1   2   8  222.18   11.30
  -1   2   8  229.88    6.40
  -1   2   8  242.38    8.30
  -1  -3  -8  352.36   10.70
  -1  -3  -8  295.57   12.30
  -1  -3  -8  300.87    8.60
   1   3   8  328.57   13.20
   1   3   8  314.17   10.30
   1   3   8  309.67    8.50
  -3  -4  -8  280.47    8.80
  -3  -4  -8  285.07   10.20
  -3  -4  -8  255.07   12.00
   3   4   8  276.67    8.70
   3   4   8  260.67    9.70
   3   4   8  269.37   12.70
  -5  -5  -8   57.69    7.20
  -5  -5  -8   51.39    6.60
   5   5   8   53.59    6.50
   5   5   8   50.29    6.40
  -7  -6  -8  110.79    9.90
  -7  -6  -8  122.09   10.30
   7   6   8  154.38   13.80
  -6   0   9    1.20   12.60
  -4   1   9   47.40    4.90
  -4   1   9   62.09    5.70
  -4   1   9   65.59   12.80
  -4   1   9   56.09    6.00
   2  -2  -9  137.99    6.90
  -2   2   9  130.19    5.10
  -2   2   9  151.08   12.10
  -2   2   9  138.39   13.50
  -2   2   9  150.08    5.50
  -2   2   9  139.59    6.70
   0  -3  -9  125.99    6.80
   0  -3  -9  119.79    9.30
   0   3   9  114.39    6.50
   0   3   9  129.69   10.40
  -2  -4  -9   49.70    6.00
  -2  -4  -9   44.40    3.50
  -2  -4  -9   54.09    8.00
   2   4   9   48.40    3.50
   2   4   9   40.40    5.60
   2   4   9   56.99    9.60
  -4  -5  -9   67.99    9.80
  -4  -5  -9   82.19    5.90
   4   5   9   72.49   10.60
   4   5   9   82.99    5.70
   4   5   9   59.39    6.60
  -6  -6  -9  101.79    9.20
   6   6   9  122.59   13.20
   6   6   9   95.99    8.10
  -8  -7  -9    4.60    8.40
  -8  -7  -9    2.90    6.80
   8   7   9   48.10   13.20
  -5   1  10   23.50   13.30
  -5   1  10   23.30    5.90
   3  -2 -10    4.80    3.80
  -3   2  10    4.10    3.40
  -3   2  10   15.40   10.60
  -3   2  10    5.70    3.30
  -3   2  10    6.30    4.20
   1  -3 -10   84.99    6.90
  -1   3  10  110.79   16.00
  -1   3  10   73.79    6.20
  -1  -4 -10    9.80    7.50
  -1  -4 -10    1.90    4.00
   1   4  10   -1.00    3.30
   1   4  10    0.40    7.70
  -3  -5 -10  179.38    7.00
  -3  -5 -10  183.68    9.50
  -5  -6 -10   14.40    5.30
  -5  -6 -10   17.10    5.50
   5   6  10   19.00    4.80
   5   6  10   17.80   10.30
  -7  -7 -10   36.80    8.00
  -7  -7 -10   34.40    7.00
   7   7  10   66.59   13.30
  -4   2  11   51.09   13.60
   2  -3 -11   47.60    7.20
  -2   3  11   46.60   11.80
  -2   3  11   42.30    6.10
   0  -4 -11   20.20    5.50
   0   4  11   41.70   10.90
   0   4  11   24.20    4.20
  -2  -5 -11   19.30    5.30
  -2  -5 -11   18.10    2.80
   2   5  11   16.80    2.70
   2   5  11   31.20   11.50
  -4  -6 -11   96.69    9.20
  -4  -6 -11   90.19    6.50
   4   6  11   71.19   13.20
   4   6  11   79.09    6.20
  -6  -7 -11   -1.30    6.90
  -6  -7 -11   -2.40    6.10
   6   7  11   10.00   11.50
  -3   3  12    1.30   12.70
  -3   3  12   -0.80    4.60
   1  -4 -12   33.70    5.80
  -1   4  12   46.60   12.00
  -1  -5 -12   34.50    6.00
   1   5  12   41.40   12.20
  -3  -6 -12    3.20    5.60
  -3  -6 -12   11.40    3.80
   3   6  12   -0.20   11.20
  -5  -7 -12    5.20    5.40
  -5  -7 -12    7.40    6.60
   5   7  12    1.10    7.10
   5   7  12   10.60   13.60
   2  -4 -13    7.30    5.70
  -2   4  13    5.70   12.90
   0  -5 -13   -1.50    6.10
   0   5  13    7.00   11.70
  -2  -6 -13   17.10    6.70
   2   6  13   -3.10   13.30
  -4  -7 -13   72.19    6.60
  -4  -7 -13   58.79    8.20
   4   7  13   42.40   14.20
   1  -5 -14   -2.70    6.50
  -1   5  14    7.70   14.50
  -1  -6 -14   12.40    7.20
   1   6  14  -11.90   14.50
  -3  -7 -14    9.40    7.70
  -3 -10 -13   -4.00    7.70
  -3 -10 -13    5.10    7.20
  -1  -9 -13    0.70    6.70
  -1  -9 -13   10.60    5.30
  -1   8  13    5.60   12.50
   1  -8 -13    6.60    6.90
   4  10  12  -21.80   12.80
  -4 -10 -12   11.40    6.90
  -4 -10 -12   20.00    7.10
   2   9  12    0.70    5.10
  -2  -9 -12    0.90    5.30
  -2  -9 -12    0.30    6.30
   0   8  12   -8.80   11.20
   0   8  12   -2.60    5.80
   0  -8 -12   -0.40    4.50
   0  -8 -12    2.80    6.40
  -2   7  12    3.50   11.50
  -2   7  12    0.30    5.30
   2  -7 -12    3.00    6.30
   5  10  11   -4.90   11.60
  -5 -10 -11    4.70    6.50
  -5 -10 -11    0.60    6.80
   3   9  11   15.30    5.50
   3   9  11  -10.40    9.80
  -3  -9 -11    5.90    6.10
  -3  -9 -11    9.60    5.80
   1   8  11    1.50    4.50
   1   8  11  -15.00    9.50
  -1  -8 -11    5.80    5.00
  -1  -8 -11    0.40    5.40
  -1   7  11    8.00    4.40
  -1   7  11   15.70   10.30
   1  -7 -11    7.50    5.30
  -3   6  11   -5.20   11.60
  -3   6  11    6.20    5.50
  -3   6  11    2.50    5.60
   6  10  10   28.40   12.00
  -6 -10 -10   -6.20    6.30
  -6 -10 -10    7.40    7.20
   4   9  10   65.89    7.60
   4   9  10   74.29   13.00
  -4  -9 -10   82.69   12.30
  -4  -9 -10   90.59    9.10
   2   8  10   -0.10    4.30
   2   8  10  -10.60   10.80
  -2  -8 -10   -0.30    4.90
  -2  -8 -10    5.50    4.90
   0   7  10   26.50    4.40
   0   7  10   35.50    9.80
   0  -7 -10   30.00    4.90
   0  -7 -10   21.00    5.10
   0  -7 -10   34.10    9.60
  -2   6  10   -3.30    4.50
  -2   6  10    4.10    4.20
  -2   6  10   -7.20    9.00
   2  -6 -10   -1.40    4.60
  -4   5  10   60.39    8.60
  -4   5  10   48.30    6.50
  -4   5  10   62.69   12.70
  -4   5  10   67.49    7.90
  -7 -10  -9   27.40    8.70
  -7 -10  -9   15.10    6.90
   5   9   9   -1.60    9.70
  -5  -9  -9    0.50    5.40
  -5  -9  -9    2.60    6.10
   3   8   9  148.89    8.00
   3   8   9  149.09   11.80
  -3  -8  -9  140.19   11.00
  -3  -8  -9  158.68    8.40
  -3  -8  -9  146.89    9.00
   1   7   9   42.80    5.50
   1   7   9   48.20    6.40
   1   7   9   67.39   10.20
  -1  -7  -9   62.59    7.60
  -1  -7  -9   47.50    8.50
  -1  -7  -9   53.89    6.10
  -1   6   9   23.60    4.20
  -1   6   9   30.80    4.30
  -1   6   9   47.10    8.60
  -1   6   9   27.70    7.40
   1  -6  -9   40.60    5.10
   1  -6  -9   35.80    4.50
  -3   5   9   22.40    4.80
  -3   5   9   32.70    5.10
  -3   5   9   16.80    4.60
  -3   5   9   35.20    5.50
  -3   5   9   30.20   17.90
  -5   4   9   -1.10    6.20
  -5   4   9   -0.70    4.70
  -5   4   9   -4.00   11.50
   6   9   8   24.90   10.00
  -6  -9  -8   12.30    7.20
  -6  -9  -8    2.20    5.10
   4   8   8   -4.00    4.40
   4   8   8   -4.00    8.20
   4   8   8   -3.90    4.90
  -4  -8  -8   -1.40    7.40
  -4  -8  -8   -8.70    7.90
  -4  -8  -8   -1.20    5.10
   2   7   8    3.00    6.90
   2   7   8    1.40    3.30
   2   7   8    7.80    3.80
  -2  -7  -8    9.50    6.40
  -2  -7  -8    5.50    4.10
  -2  -7  -8    9.40    4.30
   0   6   8  143.39    6.40
   0   6   8  153.38    9.80
   0   6   8  148.29    7.40
   0  -6  -8  155.48    7.80
   0  -6  -8  144.09    7.00
   0  -6  -8  142.69    9.20
  -2   5   8   32.70    6.80
  -2   5   8   33.60    8.30
  -2   5   8   37.20    4.70
  -2   5   8   31.60    4.40
  -2   5   8   22.00    3.80
   2  -5  -8   19.80    4.00
  -4   4   8  187.78    8.70
  -4   4   8  202.98   15.80
  -4   4   8  192.48    9.40
  -4   4   8  204.08    9.20
  -4   4   8  172.58    9.20
  -6   3   8   17.60    5.30
  -6   3   8   13.30   12.70
  -6   3   8   18.60    7.20
   7   9   7  109.59   14.50
  -7  -9  -7   77.49   10.40
  -7  -9  -7   94.19    9.10
   5   8   7   -5.40    4.90
   5   8   7    1.80    3.90
  -5  -8  -7    0.30    4.40
   3   7   7  370.36   11.90
   3   7   7  355.86   14.00
   3   7   7  354.96   12.00
  -3  -7  -7  377.76   12.10
  -3  -7  -7  376.86   12.40
  -3  -7  -7  352.36   13.90
   1   6   7   97.69    6.00
   1   6   7  104.89    5.50
   1   6   7  115.09    8.20
  -1  -6  -7   99.89    6.00
  -1  -6  -7  101.09    6.20
  -1  -6  -7  102.29    7.80
  -1   5   7  221.58   10.30
  -1   5   7  211.68    8.20
  -1   5   7  197.78    7.70
   1  -5  -7  202.98    7.80
   1  -5  -7  213.38    8.30
  -3   4   7    2.20    3.40
  -3   4   7    3.70    7.00
  -3   4   7    4.10    3.50
  -3   4   7    5.10    6.00
  -3   4   7    9.10    4.30
  -3   4   7   10.70    4.20
  -5   3   7   18.40    4.10
  -5   3   7   24.90    4.60
  -5   3   7   31.00    5.90
  -5   3   7   19.70    9.60
  -5   3   7   28.40    6.20
  -7   2   7   29.30    8.30
   8   9   6   25.70   12.20
  -8  -9  -6    3.00    6.10
  -8  -9  -6   -0.80    8.70
   6   8   6  187.28    9.20
   6   8   6  210.78   14.00
  -6  -8  -6  198.68   10.90
  -6  -8  -6  206.78    9.50
   4   7   6  133.39    9.60
   4   7   6  133.49    7.00
   4   7   6  128.99    7.20
  -4  -7  -6  131.29    7.20
  -4  -7  -6  134.29    7.50
  -4  -7  -6  115.49    9.70
   2   6   6   74.99    6.80
   2   6   6   75.79    5.20
   2   6   6   80.29    5.10
  -2  -6  -6   75.79    5.40
  -2  -6  -6   73.59    5.30
  -2  -6  -6   81.99    6.80
   0   5   6  104.19    7.10
   0   5   6   88.19    7.40
   0   5   6   98.39    5.40
   0  -5  -6  104.29    6.70
   0  -5  -6  102.09    5.50
   0  -5  -6  107.19    5.60
  -2   4   6  132.39    7.70
  -2   4   6  136.39    8.40
  -2   4   6  131.89    6.40
  -2   4   6  142.69    6.50
   2  -4  -6  140.49    6.60
  -4   3   6  235.18   10.00
  -4   3   6  252.57   12.10
  -4   3   6  259.07    9.40
  -4   3   6  271.17    9.70
  -4   3   6  262.17   12.50
  -4   3   6  253.47    9.80
  -6   2   6    8.30    4.00
  -6   2   6   -3.10    4.10
  -6   2   6    1.80    6.30
   6  -2  -6    5.70   10.30
   7   8   5   21.60   10.70
   7   8   5    7.60    3.80
  -7  -8  -5    7.40    4.60
  -7  -8  -5   10.30    7.30
   5   7   5   36.50    7.90
   5   7   5   20.10    3.60
   5   7   5   16.70    4.90
  -5  -7  -5   22.70    5.50
  -5  -7  -5   22.30    3.80
  -5  -7  -5   23.70    8.50
   3   6   5  445.16   13.20
   3   6   5  435.46   14.60
   3   6   5  439.16   13.30
  -3  -6  -5  443.36   13.40
  -3  -6  -5  447.86   14.90
  -3  -6  -5  449.26   13.30
   1   5   5  543.65   16.10
   1   5   5  548.25   15.10
   1   5   5  500.35   15.60
  -1  -5  -5  530.95   15.10
  -1  -5  -5  517.55   16.20
  -1  -5  -5  532.55   15.00
  -1   4   5  229.18    8.10
  -1   4   5  248.08    8.00
  -1   4   5  236.98    9.40
  -1   4   5  235.48    9.00
   1  -4  -5  244.48    8.10
   1  -4  -5  234.78    8.00
  -3   3   5  401.16   12.30
  -3   3   5  390.76   13.50
  -3   3   5  395.26   12.30
  -3   3   5  385.16   12.00
  -3   3   5  398.66   11.90
  -3   3   5  388.56   13.90
  -5   2   5   82.69    6.40
  -5   2   5   78.09    5.70
  -5   2   5   90.09    7.50
  -5   2   5   84.89    7.40
  -5   2   5   88.79    8.90
   5  -2  -5   88.79   10.10
  -7   1   5   59.39    9.30
  -7   1   5   50.19    6.50
   7  -1  -5   63.99   13.50
   8   8   4   16.60   11.90
  -8  -8  -4    4.80    8.80
  -8  -8  -4    9.50    4.70
   6   7   4  338.97   11.40
  -6  -7  -4  360.86   13.50
  -6  -7  -4  364.56   11.70
   4   6   4   33.80    6.60
   4   6   4   40.60    4.40
   4   6   4   33.10    5.20
  -4  -6  -4   39.60    6.70
  -4  -6  -4   41.30    4.50
  -4  -6  -4   37.30    5.40
   2   5   4  428.66   13.10
   2   5   4  406.56   11.90
   2   5   4  406.16   12.00
  -2  -5  -4  410.56   11.90
  -2  -5  -4  404.56   14.10
  -2  -5  -4  401.16   12.00
   0   4   4  728.43   20.40
   0   4   4  753.02   21.40
   0  -4  -4  719.93   19.80
   0  -4  -4  749.73   19.70
   0  -4  -4  682.83   21.10
  -2   3   4  452.05   12.40
  -2   3   4  355.26   14.20
  -2   3   4  445.46   12.30
  -2   3   4  427.06   14.20
  -2   3   4  448.86   13.60
  -4   2   4  135.79    6.00
  -4   2   4  126.19    8.20
  -4   2   4  132.69    6.30
  -4   2   4  124.59    6.90
  -4   2   4  125.89    6.70
   4  -2  -4  133.39    8.80
  -6   1   4   56.39    5.50
  -6   1   4   59.39    7.40
  -6   1   4   53.19    5.70
  -8   0   4   26.40    8.80
   8   0  -4   44.90   13.20
   7   7   3   72.19   12.00
   7   7   3   57.79    5.30
  -7  -7  -3   72.49    8.30
  -7  -7  -3   65.09    5.80
   5   6   3   72.39    4.80
   5   6   3   86.59    8.40
   5   6   3   64.79    6.50
  -5  -6  -3   71.29    6.70
  -5  -6  -3   54.29    8.60
  -5  -6  -3   69.09    4.90
   3   5   3  607.74   17.00
   3   5   3  598.24   16.40
   3   5   3  581.04   17.70
  -3  -5  -3  603.24   16.50
  -3  -5  -3  611.94   18.10
  -3  -5  -3  600.94   17.00
   1   4   3   68.69    5.90
   1   4   3   70.79    3.70
   1   4   3   80.29    4.20
  -1  -4  -3   74.69    4.20
  -1  -4  -3   63.79    3.70
  -1  -4  -3   70.49    3.70
  -1   3   3  252.87    8.30
  -1   3   3  249.58    7.90
  -1   3   3  251.67    7.60
  -1   3   3  250.77    8.10
   1  -3  -3  251.67    7.90
   1  -3  -3  253.07    7.70
  -3   2   3  178.28    6.30
  -3   2   3  175.78    6.70
  -3   2   3  172.08    6.60
  -3   2   3  175.08    6.30
  -3   2   3  167.48    7.30
   3  -2  -3  169.28    8.00
  -5   1   3  515.15   14.90
  -5   1   3  491.85   15.70
  -5   1   3  486.05   17.00
  -5   1   3  499.25   15.60
  -5   1   3  524.05   14.70
   5  -1  -3  527.45   17.90
  -7   0   3   23.70    3.80
  -7   0   3   25.40    3.70
  -7   0   3   28.80    6.90
   7   0  -3   30.70   10.80
   8   7   2   16.60   12.30
  -8  -7  -2   -4.80    8.20
   6   6   2  386.06   16.00
   6   6   2  364.36   11.50
   6   6   2  390.96   14.90
  -6  -6  -2  397.06   14.70
  -6  -6  -2  388.96   11.50
   4   5   2 1147.99   30.70
   4   5   2 1132.29   31.60
   4   5   2 1117.09   30.50
  -4  -5  -2 1146.09   29.60
  -4  -5  -2 1113.89   31.70
  -4  -5  -2 1116.39   30.50
   2   4   2  918.61   24.00
   2   4   2  934.81   24.40
   2   4   2  913.31   24.80
  -2  -4  -2  872.91   26.90
  -2  -4  -2  920.11   24.00
  -2  -4  -2  919.41   24.40
   0   3   2 3263.67   84.69
   0   3   2 3313.07   85.49
   0   3   2 3281.17   84.49
   0  -3  -2 3296.87   85.69
   0  -3  -2 3316.07   84.59
   0  -3  -2 3343.47   84.79
  -2   2   2  414.26   11.80
  -2   2   2  399.96   11.50
  -2   2   2  411.86   11.50
  -2   2   2  404.26   11.90
  -2   2   2  407.46   11.70
   2  -2  -2  410.96   12.10
  -4   1   2  235.48    8.60
  -4   1   2  245.68    8.00
  -4   1   2  237.08    9.30
   4  -1  -2  239.68    8.50
   4  -1  -2  230.18    9.70
   4  -1  -2  232.98    7.80
  -6   0   2   15.90    6.90
  -6   0   2    6.20    6.60
  -6   0   2   10.40    3.10
   6   0  -2    7.50    5.20
   6   0  -2   10.20    3.00
   6   0  -2    2.30    7.70
  -8  -1   2   24.40    7.80
  -8  -1   2   22.90    4.10
   8   1  -2   51.59   13.20
   7   6   1   45.90   10.30
  -7  -6  -1   30.40    4.10
  -7  -6  -1   30.90    7.30
   5   5   1  150.18    5.20
   5   5   1  134.29    6.90
   5   5   1  153.28    9.50
  -5  -5  -1  155.38    7.80
  -5  -5  -1  146.59    5.30
  -5  -5  -1  151.08    9.00
   3   4   1  192.78    6.70
   3   4   1  188.08    5.60
   3   4   1  174.98    7.50
  -3  -4  -1  182.08    6.70
  -3  -4  -1  190.58    5.60
  -3  -4  -1  175.88    7.70
   1   3   1  333.07    9.30
   1   3   1  328.27    9.40
   1   3   1  329.47    9.10
  -1  -3  -1  338.17    9.50
  -1  -3  -1  334.47    9.10
  -1  -3  -1  317.47    9.30
  -1   2   1 1295.97   33.30
  -1   2   1 1304.47   33.60
  -1   2   1 1284.97   33.50
   1  -2  -1 1278.47   33.60
   1  -2  -1 1280.87   33.40
   1  -2  -1 1297.47   33.50
  -3   1   1   62.99    4.40
  -3   1   1   68.09    4.10
  -3   1   1   67.39    4.20
  -3   1   1   65.79    3.80
   3  -1  -1   62.39    4.80
   3  -1  -1   60.29    5.40
  -5   0   1  279.17   10.00
  -5   0   1  293.57    9.30
  -5   0   1  291.37   11.30
   5   0  -1  287.87    9.20
   5   0  -1  277.97   10.40
   5   0  -1  290.47   12.00
  -7  -1   1    1.50    6.50
  -7  -1   1    3.90    3.30
   7   1  -1    1.10    3.10
   7   1  -1   -6.30    9.20
  -9  -2   1   40.20   10.10
   9   2  -1   47.40   14.20
   8   6   0   25.90   11.80
  -8  -6   0   13.30    8.60
   6   5   0  377.86   13.50
   6   5   0  370.16   10.30
   6   5   0  404.16   16.10
  -6  -5   0  398.76   10.70
  -6  -5   0  331.17   16.70
   4   4   0   23.30    2.10
   4   4   0   26.80    3.90
   4   4   0   26.20    5.40
  -4  -4   0   22.30    3.50
  -4  -4   0   27.20    5.30
  -4  -4   0   24.20    2.20
   2   3   0 2323.87   60.79
   2   3   0 2294.97   60.49
   2   3   0 2347.47   59.79
  -2  -3   0 2383.66   59.79
  -2  -3   0 2334.87   60.39
  -2  -3   0 2369.86   60.89
   0   2   0 1369.26   35.50
   0   2   0 1362.06   35.90
   0  -2   0 1408.96   35.70
   0  -2   0 1407.26   35.60
  -2   1   0 1762.92   45.40
  -2   1   0 1743.73   45.40
  -2   1   0 1777.22   45.30
  -2   1   0 1750.52   45.50
   2  -1   0 1725.73   45.20
  -4   0   0  118.99    5.10
  -4   0   0  114.59    6.40
  -4   0   0  120.89    5.50
   4   0   0  113.09    6.90
   4   0   0  117.09    5.80
   4   0   0  120.69    5.10
  -6  -1   0  355.16   11.30
  -6  -1   0  366.96   14.00
  -6  -1   0  360.96   12.80
   6   1   0  325.77   12.50
   6   1   0  371.26   11.40
   6   1   0  377.36   15.00
  -8  -2   0    5.00    3.90
  -8  -2   0    0.10    7.80
   8   2   0    6.50   10.90
   7   5  -1   94.19   13.20
  -7  -5   1   67.19    9.10
   5   4  -1  494.85   15.50
   5   4  -1  531.25   17.70
  -5  -4   1  501.65   17.20
  -5  -4   1  507.65   15.50
   3   3  -1  529.15   15.90
  -3  -3   1  529.55   14.80
  -3  -3   1  526.75   15.90
   1   2  -1  581.54   15.80
   1   2  -1  591.04   15.40
   1   2  -1  594.34   15.20
  -1  -2   1  590.54   15.20
  -1  -2   1  570.44   15.50
  -1  -2   1  567.64   15.80
  -1   1  -1  697.13   18.50
  -1   1  -1  716.73   18.70
  -1   1  -1  700.13   18.60
   1  -1   1  701.03   18.50
   1  -1   1  725.63   18.70
  -3   0  -1  423.36   12.40
  -3   0  -1  411.36   11.80
  -3   0  -1  438.26   11.60
   3   0   1  423.86   11.90
   3   0   1  344.77   12.30
   3   0   1  416.86   12.50
  -5  -1  -1   38.10    6.40
  -5  -1  -1   41.50    4.40
  -5  -1  -1   45.40    5.50
   5   1   1   42.80    5.20
   5   1   1   37.80    7.20
   5   1   1   39.10    4.50
  -7  -2  -1   62.19    5.80
  -7  -2  -1   56.09    8.10
   7   2   1   57.19    6.00
   7   2   1   65.69   10.70
  -9  -3  -1   18.90    9.00
   9   3   1   40.30   13.10
   8   5  -2    6.60   12.30
  -8  -5   2    5.70    8.10
   6   4  -2  137.89    8.70
   6   4  -2  128.19   18.40
  -6  -4   2  147.59    8.70
   4   3  -2   45.00    4.60
   4   3  -2   52.39    6.60
  -4  -3   2   51.19    4.70
  -4  -3   2   48.70    6.20
   2   2  -2  224.58    6.80
   2   2  -2  219.48    7.80
  -2  -2   2  230.78    6.80
  -2  -2   2  214.48    7.80
   0   1  -2 2072.59   53.59
   0   1  -2 2116.99   53.49
   0   1  -2 1987.60   53.49
   0  -1   2 2104.09   53.19
   0  -1   2 2082.09   53.69
   0  -1   2 2101.19   53.29
  -2   0  -2  555.84   15.00
  -2   0  -2  559.34   15.50
  -2   0  -2  557.84   14.90
   2   0   2  541.65   15.50
   2   0   2  562.94   15.00
   2   0   2  549.25   14.90
  -4  -1  -2   18.90    4.80
  -4  -1  -2   15.90    2.40
  -4  -1  -2   20.50    3.20
   4   1   2   19.30    3.40
   4   1   2   23.60    5.00
  -6  -2  -2  275.17    9.50
  -6  -2  -2  269.57   12.40
  -6  -2  -2  273.57   10.80
   6   2   2  285.47   12.80
   6   2   2  242.08   10.50
   6   2   2  277.07    9.60
  -8  -3  -2   -0.50    4.00
  -8  -3  -2    2.90    6.90
   8   3   2    1.00    4.00
   8   3   2   11.90   10.80
   7   4  -3   93.59   14.40
  -7  -4   3   81.69    9.20
   5   3  -3  236.68   12.30
   5   3  -3  245.18    9.50
  -5  -3   3  232.48   11.40
  -5  -3   3  244.48    9.30
   3   2  -3  205.48    8.80
   3   2  -3  200.28    7.10
  -3  -2   3  212.78    8.90
  -3  -2   3  207.28    7.00
   1   1  -3 7210.78  182.08
   1   1  -3 7209.28  181.98
  -1  -1   3 7044.20  185.98
  -1  -1   3 7131.19  181.98
  -1  -1   3 6929.21  184.88
  -1  -1   3 7083.29  182.08
  -1   0  -3   47.10    3.60
  -1   0  -3   50.59    2.20
  -1   0  -3   50.69    2.20
  -1   0  -3   51.89    2.90
   1   0   3   60.39    3.70
   1   0   3   50.89    2.80
  -3  -1  -3  477.75   13.40
  -3  -1  -3  483.25   13.50
   3   1   3  490.95   13.50
   3   1   3  458.35   14.30
   3   1   3  476.55   13.40
  -5  -2  -3    3.50    6.00
  -5  -2  -3    7.70    2.80
  -5  -2  -3    9.20    3.70
   5   2   3    3.40    5.50
   5   2   3    6.80    3.60
   5   2   3    7.90    2.70
  -7  -3  -3   -0.80    3.80
  -7  -3  -3   -0.40    5.50
   7   3   3    4.90    8.30
   7   3   3   -2.90    3.50
  -9  -4  -3   14.30    8.90
  -9  -4  -3    2.20    5.70
   9   4   3   12.80   12.40
   8   4  -4   77.19   15.40
  -8  -4   4   69.49    9.90
   6   3  -4   15.80    5.40
   6   3  -4   21.60    9.40
  -6  -3   4   23.00    6.10
   4   2  -4   78.69    5.40
   4   2  -4   93.19    8.30
  -4  -2   4   84.29    7.90
  -4  -2   4   83.39    5.50
   2   1  -4  215.38    6.50
   2   1  -4  213.28    6.00
   2   1  -4  209.48    8.60
  -2  -1   4  210.88    6.00
  -2  -1   4  216.58    6.50
  -2  -1   4  208.98    8.60
   0   0  -4  335.47   12.60
   0   0  -4  330.47    9.30
   0   0   4  326.77   10.70
   0   0   4  330.27    9.30
  -2  -1  -4  256.87    8.90
  -2  -1  -4  259.07    7.50
  -2  -1  -4  264.37    8.00
   2   1   4  257.27    9.10
   2   1   4  258.67    7.90
   2   1   4  257.17    7.50
  -4  -2  -4  185.98    7.00
  -4  -2  -4  189.78    9.20
  -4  -2  -4  189.88    7.10
   4   2   4  188.68    7.00
   4   2   4  174.88    8.70
   4   2   4  193.28    7.00
  -6  -3  -4   10.40    4.80
  -6  -3  -4    7.80    3.70
  -6  -3  -4    7.60    8.10
   6   3   4    5.80    3.30
   6   3   4    4.50    4.70
   6   3   4    8.90    8.00
  -8  -4  -4   83.99    8.20
  -8  -4  -4   91.89    9.60
   8   4   4   63.89    7.30
   7   3  -5   11.00   12.60
  -7  -3   5   -8.70    6.70
   5   2  -5   79.39   14.20
   5   2  -5   82.69    6.30
  -5  -2   5   90.49    6.90
   3   1  -5   13.40    2.70
   3   1  -5    9.30    5.10
  -3  -1   5   16.90    5.90
  -3  -1   5    7.50    1.30
  -3  -1   5    8.30    2.70
   1   0  -5  110.29    3.50
   1   0  -5  120.49    4.30
  -1   0   5  115.69    4.20
  -1   0   5  118.19    6.50
  -1   0   5  111.19    6.60
  -1   0   5  118.19    3.50
  -1  -1  -5    1.30    1.00
  -1  -1  -5    3.30    1.80
   1   1   5    2.10    1.60
   1   1   5   -1.60    3.80
  -3  -2  -5  345.47   10.70
  -3  -2  -5  352.66   10.30
  -3  -2  -5  351.26   12.10
   3   2   5  344.27   10.60
   3   2   5  352.66   10.20
   3   2   5  344.87   12.10
  -5  -3  -5  154.68   10.30
  -5  -3  -5  150.18    7.50
  -5  -3  -5  159.98    7.20
   5   3   5  155.88    7.20
   5   3   5  155.48    7.10
   5   3   5  146.79   10.10
  -7  -4  -5    0.10    5.60
  -7  -4  -5   -0.30    4.80
   7   4   5   -1.20    3.90
   7   4   5    9.50    9.90
  -9  -5  -5   15.50    9.20
  -9  -5  -5    0.00    5.60
   9   5   5   35.40   12.40
   6   2  -6   39.40   11.20
   6   2  -6   24.10    6.00
  -6  -2   6   33.00    7.30
   4   1  -6   69.59    9.50
   4   1  -6   55.19    5.20
  -4  -1   6   63.19    8.80
  -4  -1   6   52.79    5.40
  -4  -1   6   53.59    2.80
   2   0  -6   23.80    2.70
   2   0  -6   24.90    2.30
  -2   0   6   21.00    3.00
  -2   0   6   25.60    2.70
  -2   0   6   31.30    5.60
   0  -1  -6   19.60    2.40
   0  -1  -6   25.70    4.50
   0   1   6   22.50    4.80
  -2  -2  -6   33.80    2.60
  -2  -2  -6   33.90    4.10
  -2  -2  -6   28.30    5.50
   2   2   6   37.40    2.60
   2   2   6   45.70    6.20
   2   2   6   29.70    3.80
  -4  -3  -6    5.90    3.10
  -4  -3  -6    9.40    3.10
  -4  -3  -6    7.00    5.90
   4   3   6   10.00    3.30
   4   3   6   12.00    6.10
   4   3   6    4.30    2.70
  -6  -4  -6    1.00    4.50
  -6  -4  -6    5.30    5.10
   6   4   6   -2.40    9.00
   6   4   6    7.00    3.70
   6   4   6    6.50    5.00
  -8  -5  -6  116.59    9.20
  -8  -5  -6   96.29   10.30
   8   5   6  119.39   14.10
   7   2  -7   34.20   13.90
  -7  -2   7   18.60    7.40
   5   1  -7    5.30    4.40
   5   1  -7   -1.00    9.20
  -5  -1   7   -5.20    4.60
   3   0  -7   -0.40    2.20
  -3   0   7   -4.70    2.80
  -3   0   7    1.90    6.80
  -3   0   7    1.30    7.00
  -3   0   7    0.50    2.90
   1  -1  -7  146.49    5.90
  -1   1   7  152.78    5.80
  -1   1   7  135.39    8.50
  -1   1   7  151.08    9.00
  -1  -2  -7  253.27    8.50
  -1  -2  -7  245.58   10.40
   1   2   7  237.68   10.50
   1   2   7  250.47    8.40
  -3  -3  -7   57.99    7.00
  -3  -3  -7   55.29    4.00
  -3  -3  -7   59.69    5.30
   3   3   7   53.89    4.70
   3   3   7   54.69    7.70
   3   3   7   60.49    4.00
  -5  -4  -7  222.38    9.00
  -5  -4  -7  231.78    9.40
  -5  -4  -7  182.38   12.10
   5   4   7  205.88    8.90
   5   4   7  230.48   12.80
   5   4   7  224.28    8.70
  -7  -5  -7   11.20    5.30
  -7  -5  -7    3.70    6.00
   7   5   7   37.80   11.00
   6   1  -8   10.30    5.50
  -6  -1   8   -0.40   11.60
  -6  -1   8    3.40    9.90
  -4   0   8  140.49   12.80
  -4   0   8  154.28    7.00
  -4   0   8  144.69    5.80
   2  -1  -8   10.10    2.90
  -2   1   8   12.50    6.10
  -2   1   8   10.00    2.70
  -2   1   8   17.50    2.30
  -2   1   8   16.40    7.70
   0  -2  -8   13.20    6.00
   0  -2  -8   12.10    3.10
   0   2   8   14.20    3.00
   0   2   8   18.90    6.50
  -2  -3  -8    1.70    2.00
  -2  -3  -8    5.40    5.60
  -2  -3  -8    0.90    3.40
   2   3   8    6.00    6.30
   2   3   8    3.40    1.90
   2   3   8    0.50    2.50
  -4  -4  -8   14.00    4.30
  -4  -4  -8   13.00    3.80
  -4  -4  -8    8.90    6.50
   4   4   8    7.80    3.60
   4   4   8   13.80    7.60
   4   4   8   11.70    3.60
  -6  -5  -8  111.99    9.00
  -6  -5  -8  109.89    8.10
   6   5   8  102.69    7.80
   6   5   8  114.19   12.40
  -8  -6  -8   64.89    7.80
  -8  -6  -8   70.09    9.30
   8   6   8   84.49   14.80
  -5   0   9   -7.20   11.40
  -5   0   9    3.10    3.40
  -5   0   9   -7.40    4.70
  -5   0   9    0.50    5.10
   3  -1  -9  195.28    7.90
  -3   1   9  194.08    7.00
  -3   1   9  205.58   13.90
  -3   1   9  188.08    7.50
   1  -2  -9    2.10    3.10
  -1   2   9   -2.50    6.00
  -1   2   9    1.70    3.00
  -1   2   9   -1.90    7.50
  -1  -3  -9  111.29    9.30
  -1  -3  -9  130.89    7.10
   1   3   9  108.59   10.10
   1   3   9  119.79    6.50
  -3  -4  -9    5.40    4.10
  -3  -4  -9    5.20    2.90
  -3  -4  -9    7.10    7.00
   3   4   9    0.90    3.40
   3   4   9    6.50    3.00
   3   4   9    9.00    8.20
  -5  -5  -9   51.49    6.00
  -5  -5  -9   53.49    5.70
   5   5   9   52.69    6.30
   5   5   9   55.29   10.10
  -7  -6  -9   15.00    7.10
  -7  -6  -9   27.50    6.40
   7   6   9   25.20   12.00
   4  -1 -10   12.10    3.70
  -4   1  10   15.80   11.30
  -4   1  10   11.20    3.40
  -4   1  10    8.30    4.30
  -4   1  10   18.00    4.90
   2  -2 -10    1.60    3.70
  -2   2  10   -0.60    3.30
  -2   2  10    6.60   10.20
   0  -3 -10    1.40    3.70
   0  -3 -10    0.60    7.90
   0   3  10    0.20    3.40
   0   3  10   -5.70    8.50
  -2  -4 -10  107.99   10.90
  -2  -4 -10   99.49    7.80
   2   4  10   97.49   11.50
   2   4  10   89.39    6.90
   2   4  10  103.09    4.00
  -4  -5 -10   -1.00    5.20
  -4  -5 -10   -2.30    3.80
   4   5  10   -9.00    9.00
   4   5  10    1.10    3.70
  -6  -6 -10   67.49    9.60
  -6  -6 -10   55.39   12.50
   6   6  10   81.79   14.40
   6   6  10   70.69    8.10
  -5   1  11    1.80   15.10
   3  -2 -11   -1.20    4.10
  -3   2  11    5.50   12.10
  -3   2  11   -2.60    3.10
  -3   2  11   -3.40    3.50
   1  -3 -11   20.70    4.60
  -1   3  11   23.10    9.90
  -1   3  11   17.40    4.20
  -1  -4 -11   33.40    6.30
   1   4  11   34.40   10.20
   1   4  11   20.80    4.80
  -3  -5 -11  167.98    9.80
  -3  -5 -11  161.18    6.50
   3   5  11  138.89   13.90
   3   5  11  164.68    6.50
  -5  -6 -11   89.49    7.50
  -5  -6 -11   99.89    9.90
   5   6  11   85.29   14.10
   5   6  11   89.29    7.20
  -7  -7 -11   23.10    7.50
  -7  -7 -11   34.20    7.80
  -4   2  12    3.10   13.80
  -2   3  12   54.19   13.10
  -2   3  12   51.19    7.60
   0  -4 -12    6.60    5.00
   0   4  12   -0.60   10.70
  -2  -5 -12   11.70    5.70
   2   5  12   -5.70   11.40
  -4  -6 -12    2.20    5.80
  -4  -6 -12    4.70    4.10
   4   6  12  -15.40   11.00
   4   6  12    6.50    4.00
  -6  -7 -12   24.10    8.10
  -6  -7 -12   30.30    6.80
   6   7  12   32.70   13.60
   3  -3 -13    4.10    5.30
  -3   3  13   -2.90   14.20
   1  -4 -13   -0.90    5.60
  -1   4  13   22.10   13.30
  -1  -5 -13    9.60    5.80
   1   5  13   -4.00   11.10
  -3  -6 -13    5.50    6.10
  -5  -7 -13    0.50    7.60
  -5  -7 -13   11.80    6.10
   5   7  13  -19.40   14.10
   0  -5 -14   71.89   10.90
   0   5  14   73.59   15.10
   2   6  14   10.60   15.40
  -4  -7 -14   15.80    7.10
   4   7  14  -17.30   14.90
  -2 -10 -13    0.70    7.30
   0  -9 -13    2.80    6.70
   0  -9 -13   14.00    6.10
   3  10  12  -11.10   11.30
  -3 -10 -12   13.90    6.50
  -3 -10 -12    6.70    6.70
   1   9  12   11.80    5.40
   1   9  12  -15.50   11.50
  -1  -9 -12    2.40    5.60
  -1  -9 -12    8.10    6.60
  -1   8  12    8.60   10.70
   1  -8 -12   12.10    6.50
  -3   7  12    7.10    6.30
  -3   7  12   17.10   12.30
   4  10  11    4.70   11.20
  -4 -10 -11   14.90    6.50
  -4 -10 -11    9.40    6.90
   2   9  11    1.20    5.20
  -2  -9 -11    5.80    5.60
  -2  -9 -11   -0.20    5.60
   0   8  11  -10.50    9.80
   0   8  11    0.40    4.50
   0  -8 -11    0.00    5.10
   0  -8 -11   -2.00    5.80
  -2   7  11   -0.10    5.30
  -2   7  11   12.20   10.50
  -2   7  11    6.10    4.70
   2  -7 -11    6.80    5.90
  -4   6  11   -5.70    6.30
  -4   6  11   -6.30   13.10
  -4   6  11   12.10    6.20
   5  10  10    9.80   10.70
  -5 -10 -10    9.00    6.10
  -5 -10 -10   -4.20    6.80
   3   9  10   22.30   10.10
   3   9  10   26.20    5.70
  -3  -9 -10   31.40    6.30
  -3  -9 -10   35.10    6.30
   1   8  10   11.70    4.70
   1   8  10   19.60    9.50
  -1  -8 -10   21.70    5.50
  -1  -8 -10   21.30    5.40
  -1   7  10    9.50    4.40
  -1   7  10   12.30    9.90
   1  -7 -10    9.10    4.70
   1  -7 -10    7.10    5.30
  -3   6  10   -7.60   10.60
  -3   6  10    4.50    5.00
  -3   6  10    6.70    5.60
  -3   6  10   -0.80    5.30
  -5   5  10   14.80    6.20
  -5   5  10    2.30    6.60
  -5   5  10   10.20   12.90
  -6 -10  -9   38.90    6.60
  -6 -10  -9   28.80    7.50
   4   9   9   19.30    6.10
   4   9   9   26.00    9.80
  -4  -9  -9   22.80    5.50
   2   8   9   52.89    6.30
   2   8   9   53.49    9.40
  -2  -8  -9   48.90    5.90
  -2  -8  -9   46.80    8.50
  -2  -8  -9   55.09    6.10
   0   7   9   36.50    5.70
   0   7   9   51.09   10.00
   0   7   9   49.30    5.70
   0  -7  -9   42.90    6.20
   0  -7  -9   47.70    8.70
   0  -7  -9   53.19    8.70
  -2   6   9   -1.10    4.70
  -2   6   9   -3.70    7.10
  -2   6   9    2.80    4.20
  -2   6   9   -9.50    7.90
  -2   6   9   -0.80    4.20
  -4   5   9   14.50   10.70
  -4   5   9   14.20    5.00
  -4   5   9    8.10    5.50
  -4   5   9   10.00    6.00
   7  10   8   35.40   12.00
  -7 -10  -8   22.40    6.30
  -7 -10  -8   25.00    8.60
   5   9   8   15.20    9.10
  -5  -9  -8   10.00    5.20
  -5  -9  -8   10.40    6.00
   3   8   8   38.40    8.20
   3   8   8   40.50    6.30
  -3  -8  -8   49.60    7.10
  -3  -8  -8   36.60    5.60
  -3  -8  -8   43.40    8.50
   1   7   8   21.00    4.20
   1   7   8   11.20    3.60
   1   7   8   26.00    7.30
  -1  -7  -8   22.30    4.70
  -1  -7  -8   17.80    4.40
  -1  -7  -8   14.20    6.30
  -1   6   8   28.00    3.90
  -1   6   8   40.40    7.60
  -1   6   8   34.10    4.40
  -1   6   8   49.10    7.80
   1  -6  -8   38.20    4.70
   1  -6  -8   42.90    4.80
  -3   5   8    4.20    4.90
  -3   5   8   -0.90    3.60
  -3   5   8   10.70    7.20
  -3   5   8    1.90    4.20
  -3   5   8   18.00    8.50
  -3   5   8    6.20    4.60
  -5   4   8   -7.00    4.30
  -5   4   8   10.50    6.10
  -5   4   8    1.20   10.40
  -5   4   8    2.20    5.00
   6   9   7  132.09   12.80
  -6  -9  -7  101.89    9.90
  -6  -9  -7  109.79    8.90
   4   8   7   -3.20    4.70
   4   8   7    4.80    3.90
   4   8   7   -3.60    7.00
  -4  -8  -7  -11.20    6.90
  -4  -8  -7    3.60    5.00
  -4  -8  -7    0.50    4.20
   2   7   7    5.80    3.60
   2   7   7    5.20    3.30
   2   7   7    5.80    6.00
  -2  -7  -7    8.50    4.10
  -2  -7  -7    7.60    5.60
  -2  -7  -7    3.60    3.70
   0   6   7    3.40    3.30
   0   6   7    3.70    5.50
   0   6   7    3.40    2.90
   0  -6  -7    3.30    3.90
   0  -6  -7    1.90    3.40
   0  -6  -7    4.80    5.20
  -2   5   7   29.30    6.10
  -2   5   7   28.80    4.30
  -2   5   7   27.90    7.20
  -2   5   7   25.00    3.60
   2  -5  -7   31.20    4.50
   2  -5  -7   27.50    4.10
  -4   4   7   93.09    9.70
  -4   4   7   92.39    7.30
  -4   4   7   85.39    7.30
  -4   4   7   94.99    7.40
  -4   4   7   95.19   11.20
  -4   4   7   95.89    7.10
  -6   3   7   -1.40    4.70
  -6   3   7    1.80    6.80
  -6   3   7   -5.30    4.30
  -6   3   7   -6.70   10.20
   7   9   6   -6.70    4.20
   7   9   6   17.50   11.00
  -7  -9  -6   -3.50    4.80
  -7  -9  -6   -5.30    7.50
   5   8   6    4.40    3.70
   5   8   6   14.50    8.30
   5   8   6   -0.70    5.30
  -5  -8  -6   -4.70    9.90
  -5  -8  -6    4.00    4.00
   3   7   6  140.09    7.00
   3   7   6  142.59    9.10
   3   7   6  136.69    6.90
  -3  -7  -6  149.59    7.00
  -3  -7  -6  149.99    7.20
  -3  -7  -6  133.69    9.00
   1   6   6   24.50    5.20
   1   6   6   12.60    2.90
   1   6   6   15.50    3.20
  -1  -6  -6   19.50    3.50
  -1  -6  -6   18.80    5.00
  -1  -6  -6   16.70    3.80
  -1   5   6    2.20    3.10
  -1   5   6    3.00    4.90
  -1   5   6   -0.60    2.40
  -1   5   6    5.00    4.40
   1  -5  -6    4.10    3.10
   1  -5  -6    4.60    3.40
  -3   4   6   34.60    4.00
  -3   4   6   24.00    3.60
  -3   4   6   41.40    5.00
  -3   4   6   36.50    7.00
  -3   4   6   40.90    5.90
  -3   4   6   36.70    6.30
  -5   3   6   19.00    5.90
  -5   3   6   26.40    4.20
  -5   3   6   34.40    6.30
  -5   3   6   33.40    4.70
  -5   3   6   31.70    9.70
  -7   2   6   29.20    5.10
  -7   2   6   40.20    8.60
   7  -2  -6   45.70   13.10
   8   9   5   16.10   12.60
  -8  -9  -5    6.50    5.00
  -8  -9  -5   -7.20    8.30
   6   8   5  139.49    7.80
   6   8   5  164.78   12.40
  -6  -8  -5  153.28    7.90
  -6  -8  -5  147.89    9.60
   4   7   5    3.50    5.90
   4   7   5    2.90    4.00
   4   7   5    0.90    2.90
  -4  -7  -5   -4.50    6.60
  -4  -7  -5    2.20    4.50
  -4  -7  -5    4.40    3.10
   2   6   5   51.39    6.00
   2   6   5   45.10    4.50
   2   6   5   47.40    4.40
  -2  -6  -5   43.40    4.40
  -2  -6  -5   48.00    5.80
  -2  -6  -5   38.40    4.80
   0   5   5    4.40    3.90
   0   5   5    4.40    2.90
   0   5   5   -0.10    2.10
   0  -5  -5    1.00    2.30
   0  -5  -5    2.80    3.10
  -2   4   5   28.80    4.60
  -2   4   5   27.80    3.80
  -2   4   5   29.60    5.10
  -2   4   5   28.10    3.20
  -2   4   5   25.20    3.10
   2  -4  -5   30.50    4.00
  -4   3   5   50.99    7.10
  -4   3   5   56.19    6.50
  -4   3   5   59.99    5.30
  -4   3   5   39.00    6.10
  -4   3   5   57.19    6.00
   4  -3  -5   60.69    8.60
  -6   2   5   39.80    7.10
  -6   2   5   35.30    4.20
  -6   2   5   31.80    4.70
   6  -2  -5   33.30    9.80
   7   8   4   -1.50    3.30
   7   8   4    3.80    9.90
  -7  -8  -4    0.50    7.50
  -7  -8  -4    6.60    4.00
   5   7   4   -1.50    2.90
   5   7   4    5.00    7.10
   5   7   4   -2.50    4.70
  -5  -7  -4   -5.90    7.50
  -5  -7  -4    0.00    5.30
  -5  -7  -4   -2.90    3.10
   3   6   4   24.70    3.70
   3   6   4   22.20    4.90
   3   6   4   17.30    2.60
  -3  -6  -4   32.30    5.70
  -3  -6  -4   32.20    4.10
  -3  -6  -4   19.40    2.70
   1   5   4  766.62   21.70
   1   5   4  808.22   21.30
  -1  -5  -4  788.02   21.40
  -1  -5  -4  766.72   21.80
  -1  -5  -4  774.22   21.20
  -1   4   4  216.08    7.40
  -1   4   4  218.18    8.20
  -1   4   4  222.78    8.00
   1  -4  -4  217.08    7.60
   1  -4  -4  218.48    7.50
  -3   3   4  250.87    8.40
  -3   3   4  244.28    9.50
  -3   3   4  231.18    8.60
  -3   3   4  233.18    8.70
  -3   3   4  228.68    8.10
   3  -3  -4  236.68    9.90
  -5   2   4   10.50    3.30
  -5   2   4    7.80    6.10
  -5   2   4   17.90    4.90
  -5   2   4    2.40    3.60
  -5   2   4    5.40    4.90
   5  -2  -4   11.40    7.50
  -7   1   4   43.80    6.30
  -7   1   4   33.80    4.60
  -7   1   4   47.10    7.80
   7  -1  -4   48.90   11.80
   8   8   3   20.40   12.10
  -8  -8  -3   -7.60    7.90
   6   7   3    5.80   15.50
   6   7   3    9.40    2.90
  -6  -7  -3   11.50    6.00
  -6  -7  -3   17.70    3.40
   4   6   3   98.69    5.00
   4   6   3   90.89    7.70
   4   6   3   90.69    6.10
  -4  -6  -3   90.99    8.30
  -4  -6  -3   99.59    5.10
  -4  -6  -3  101.89    6.40
   2   5   3  176.58    6.30
   2   5   3  170.98    7.10
   2   5   3  179.28    6.00
  -2  -5  -3  173.58    6.20
  -2  -5  -3  184.18    6.60
   0   4   3  168.58    6.00
   0   4   3  166.58    5.80
   0  -4  -3  169.78    6.20
   0  -4  -3  170.98    5.90
   0  -4  -3  171.28    6.20
  -2   3   3   20.40    3.00
  -2   3   3   29.10    4.20
  -2   3   3   19.60    2.90
  -2   3   3   26.90    3.80
  -2   3   3   18.70    2.30
   2  -3  -3   24.80    3.30
  -4   2   3   73.79    5.00
  -4   2   3   67.09    6.40
  -4   2   3   71.19    5.60
  -4   2   3   72.39    5.10
  -4   2   3   74.39    5.60
   4  -2  -3   70.59    6.80
  -6   1   3   40.70    8.50
  -6   1   3   36.20    4.20
  -6   1   3   32.40    3.90
  -6   1   3   44.60    6.40
   6  -1  -3   40.90    8.90
  -8   0   3  124.79    7.90
  -8   0   3  113.49   11.30
   8   0  -3  157.88   15.40
   7   7   2   12.50   10.40
  -7  -7  -2    8.00    3.10
  -7  -7  -2    8.00    7.30
   5   6   2   45.40    6.10
   5   6   2   43.10    8.30
   5   6   2   38.50    4.00
  -5  -6  -2   42.20    4.10
  -5  -6  -2   41.80    7.00
  -5  -6  -2   45.80    6.50
   3   5   2  103.49    6.20
   3   5   2  106.29    6.00
   3   5   2  109.89    5.50
  -3  -5  -2  106.09    6.50
  -3  -5  -2  110.99    5.40
  -3  -5  -2  114.49    4.50
   1   4   2  458.95   13.00
   1   4   2  509.55   13.80
  -1  -4  -2  463.75   13.00
  -1  -4  -2  466.85   13.30
  -1  -4  -2  468.65   13.30
  -1   3   2  196.08    6.10
  -1   3   2  189.38    6.10
  -1   3   2  201.08    6.70
  -1   3   2  165.78    8.70
  -1   3   2  189.88    6.00
   1  -3  -2  177.28    6.20
  -3   2   2  323.97   10.00
  -3   2   2  291.47   11.20
  -3   2   2  324.87   10.10
  -3   2   2  332.77    9.70
   3  -2  -2  326.17   10.60
   3  -2  -2  284.97   11.60
  -5   1   2  201.58    7.90
  -5   1   2  202.38    9.00
  -5   1   2  203.18    9.80
  -5   1   2  195.58    8.50
   5  -1  -2  215.38    7.70
   5  -1  -2  210.88   10.50
  -7   0   2  130.79    9.80
  -7   0   2  125.59    7.20
   7   0  -2  124.99   13.50
   8   7   1   10.10   11.80
  -8  -7  -1  -12.10    8.30
   6   6   1   51.19    9.70
   6   6   1   33.20    3.50
  -6  -6  -1   39.60    3.70
  -6  -6  -1   34.60    5.90
   4   5   1  271.17   10.80
   4   5   1  278.57    8.10
   4   5   1  268.77    9.50
  -4  -5  -1  281.67    8.10
  -4  -5  -1  279.97    9.60
  -4  -5  -1  271.17   10.80
   2   4   1    4.50    1.40
   2   4   1    6.40    2.30
   2   4   1    6.50    2.90
  -2  -4  -1    3.80    3.00
  -2  -4  -1    5.60    1.40
  -2  -4  -1    8.30    2.40
   0   3   1 3796.22   97.69
   0   3   1 3831.62   97.19
   0   3   1 3728.43   97.39
   0   3   1 3761.52   97.99
   0  -3  -1 3863.11   97.89
   0  -3  -1 3823.82   97.79
  -2   2   1   57.49    3.40
  -2   2   1   56.29    3.60
  -2   2   1   53.89    3.30
   2  -2  -1   53.39    3.60
  -4   1   1 1226.08   33.30
  -4   1   1 1251.07   32.80
  -4   1   1 1218.28   33.80
  -4   1   1 1255.17   33.30
   4  -1  -1 1239.58   34.00
   4  -1  -1 1242.98   32.80
  -6   0   1   17.50    6.60
  -6   0   1   -7.40    8.30
  -6   0   1    7.20    3.30
   6   0  -1    7.20    7.60
   6   0  -1    4.30    3.10
   6   0  -1    9.40    5.20
  -8  -1   1  189.78   12.00
  -8  -1   1  188.58    8.90
   8   1  -1  224.18   15.60
   7   6   0   37.70   11.20
  -7  -6   0   21.60    6.80
   5   5   0   -0.60    3.90
   5   5   0    0.80    1.40
   5   5   0   -1.40    6.30
  -5  -5   0    2.40    1.60
  -5  -5   0    1.90    5.70
  -5  -5   0    0.10    4.20
   3   4   0  311.57    9.60
   3   4   0  299.67   10.50
   3   4   0  304.97    8.30
  -3  -4   0  315.57    8.50
  -3  -4   0  311.97    9.60
  -3  -4   0  282.67   10.50
   1   3   0    2.20    1.80
   1   3   0    3.30    1.10
   1   3   0    4.60    1.80
  -1  -3   0    2.50    1.80
  -1  -3   0    2.00    1.90
  -1   2   0  815.92   21.10
  -1   2   0  795.52   21.20
  -1   2   0  796.52   20.60
   1  -2   0  797.42   21.20
   1  -2   0  799.32   21.00
   1  -2   0  773.52   20.60
  -3   1   0   69.89    3.80
  -3   1   0   57.49    4.40
  -3   1   0   65.69    4.20
  -3   1   0   64.79    4.00
   3  -1   0   65.79    3.90
   3  -1   0   63.89    4.60
  -5   0   0  407.16   13.90
  -5   0   0  428.46   12.40
  -5   0   0  392.76   13.00
   5   0   0  385.86   13.00
   5   0   0  418.06   12.40
   5   0   0  415.76   14.70
  -7  -1   0  176.58    8.00
  -7  -1   0  175.88   10.30
   7   1   0  160.38    7.80
   7   1   0  170.18   12.60
  -9  -2   0   38.30    9.80
   9   2   0   50.59   13.40
   8   6  -1   17.40   12.70
  -8  -6   1    8.50    8.40
   6   5  -1   48.40    7.30
   4   4  -1   69.49    7.20
   4   4  -1   78.99    5.40
  -4  -4   1   73.69    5.30
  -4  -4   1   70.79    6.80
   2   3  -1    3.20    0.90
   2   3  -1    2.50    2.80
   2   3  -1    3.70    1.00
   2   3  -1    5.90    3.70
  -2  -3   1    2.50    3.30
  -2  -3   1    9.10    2.20
   0   2  -1  492.45   13.20
   0   2  -1  505.15   13.20
   0  -2   1  480.45   12.90
   0  -2   1  489.55   13.00
   0  -2   1  485.95   13.00
   0  -2   1  468.25   13.20
  -2   1  -1 2169.98   56.39
  -2   1  -1 2218.08   56.39
  -2   1  -1 2199.48   56.39
  -2   1  -1 2181.78   56.49
   2  -1   1 2129.69   56.89
   2  -1   1 2216.08   56.39
  -4   0  -1  781.72   22.00
  -4   0  -1  816.62   21.80
  -4   0  -1  799.22   22.70
   4   0   1  803.82   21.70
   4   0   1  799.52   22.80
   4   0   1  796.52   22.10
  -6  -1  -1  213.18    8.30
  -6  -1  -1  205.98    9.60
  -6  -1  -1  210.78   11.00
   6   1   1  218.48   11.90
   6   1   1  182.98    9.50
   6   1   1  210.58    8.20
  -8  -2  -1  298.47   11.10
  -8  -2  -1  268.97   13.60
   8   2   1  313.67   17.10
   8   2   1  283.87   11.00
   7   5  -2   17.00   10.40
  -7  -5   2    0.20    6.80
   5   4  -2    4.10    6.60
   5   4  -2    6.60    4.20
  -5  -4   2   11.20    4.70
  -5  -4   2    9.60    6.30
   3   3  -2 1813.82   46.10
   3   3  -2 1757.72   47.10
  -3  -3   2 1762.62   45.90
  -3  -3   2 1706.03   47.00
   1   2  -2   26.20    2.20
   1   2  -2   22.90    1.80
   1   2  -2   24.60    3.20
  -1  -2   2   21.50    2.20
  -1  -2   2   18.20    3.10
  -1  -2   2   22.00    1.90
  -1   1  -2 1858.21   47.50
  -1   1  -2 1836.72   47.70
  -1   1  -2 1875.41   47.60
   1  -1   2 1775.62   47.80
   1  -1   2 1859.71   47.70
   1  -1   2 1868.41   47.60
  -3   0  -2   23.50    3.90
  -3   0  -2   22.00    2.70
  -3   0  -2   19.10    2.30
   3   0   2   18.00    2.30
   3   0   2   20.00    3.70
   3   0   2   18.40    3.10
  -5  -1  -2 1234.98   33.60
  -5  -1  -2 1265.27   33.10
  -5  -1  -2 1242.38   34.70
   5   1   2 1261.07   33.10
   5   1   2 1257.47   34.80
   5   1   2 1181.18   33.40
  -7  -2  -2   41.10    6.20
  -7  -2  -2   31.30    6.60
   7   2   2   32.60    4.40
   7   2   2   44.70   10.00
  -9  -3  -2   53.89    8.00
  -9  -3  -2   56.09    9.80
   9   3   2   64.49   13.30
   8   5  -3   32.70   13.50
  -8  -5   3   25.30    8.90
   6   4  -3   49.99    7.60
   6   4  -3   74.49   10.60
  -6  -4   3   69.99   10.60
   4   3  -3  107.69    8.30
   4   3  -3  111.89    5.90
  -4  -3   3  121.99    6.20
  -4  -3   3  108.29    7.90
   2   2  -3  573.14   16.90
   2   2  -3  564.54   14.80
   2   2  -3  566.54   15.40
  -2  -2   3  560.84   16.90
  -2  -2   3  568.44   14.80
  -2  -2   3  576.64   15.40
   0   1  -3 3439.06   89.69
   0   1  -3 3490.75   89.49
   0   1  -3 3550.34   89.09
   0  -1   3 3495.05   89.29
   0  -1   3 3467.15   89.79
   0  -1   3 3458.45   88.99
  -2   0  -3  742.53   19.60
  -2   0  -3  742.23   20.30
  -2   0  -3  742.33   19.80
   2   0   3  746.43   19.80
   2   0   3  720.33   20.30
   2   0   3  730.33   19.60
  -4  -1  -3  697.83   19.60
  -4  -1  -3  711.33   19.50
  -4  -1  -3  717.43   20.80
   4   1   3  697.33   20.70
   4   1   3  686.43   19.50
   4   1   3  714.03   19.40
  -6  -2  -3   58.49    9.30
  -6  -2  -3   77.69    6.10
  -6  -2  -3   68.59    7.00
   6   2   3   59.59    6.60
   6   2   3   62.19    5.70
   6   2   3   61.89    8.90
  -8  -3  -3  192.68   11.90
  -8  -3  -3  194.18    9.70
   8   3   3  236.78   15.10
   8   3   3  183.08    9.60
   7   4  -4   28.50   12.50
  -7  -4   4   23.40    7.70
   5   3  -4   83.29   10.20
   5   3  -4   79.79    6.90
  -5  -3   4   82.89    9.80
  -5  -3   4   93.89    7.00
   3   2  -4   73.19    5.20
   3   2  -4   79.69    7.10
  -3  -2   4   70.79    6.60
  -3  -2   4   78.69    4.40
   1   1  -4    6.10    1.40
   1   1  -4    6.50    1.40
  -1  -1   4    9.50    4.40
  -1  -1   4    8.00    1.40
  -1  -1   4    6.10    3.40
  -1  -1   4    5.80    1.30
  -1   0  -4  830.72   22.20
  -1   0  -4  820.42   21.70
  -1   0  -4  833.92   21.70
   1   0   4  861.21   22.60
   1   0   4  832.62   23.10
  -3  -1  -4  472.25   14.60
  -3  -1  -4  446.66   13.50
  -3  -1  -4  467.75   13.20
   3   1   4  509.45   14.80
   3   1   4  460.25   13.20
   3   1   4  452.85   13.40
  -5  -2  -4 1119.09   30.70
  -5  -2  -4 1132.09   30.60
  -5  -2  -4 1121.99   32.30
   5   2   4 1105.09   30.70
   5   2   4 1136.89   32.30
   5   2   4 1160.58   30.60
  -7  -3  -4  226.28    9.60
  -7  -3  -4  210.48   10.70
   7   3   4  201.98    9.20
   7   3   4  218.68   13.50
  -9  -4  -4   86.89   11.80
  -9  -4  -4   77.89    9.50
   6   3  -5   51.89    7.80
   6   3  -5   68.59   13.00
  -6  -3   5   49.30    8.40
   4   2  -5   22.10    6.80
   4   2  -5   18.60    3.90
  -4  -2   5   21.80    6.40
  -4  -2   5   31.20    4.00
   2   1  -5  557.74   14.90
   2   1  -5  549.05   14.70
  -2  -1   5  539.45   17.20
  -2  -1   5  557.74   14.90
  -2  -1   5  555.94   17.30
  -2  -1   5  544.45   14.70
   0   0  -5  806.02   24.10
   0   0  -5  871.01   22.70
   0   0   5  886.21   23.00
   0   0   5  843.42   24.30
  -2  -1  -5  564.44   17.50
  -2  -1  -5  604.94   16.60
  -2  -1  -5  606.14   15.90
   2   1   5  593.44   17.70
   2   1   5  596.74   16.50
   2   1   5  594.74   15.90
  -4  -2  -5  129.09    6.20
  -4  -2  -5  127.29    6.00
  -4  -2  -5  124.99    7.90
   4   2   5  122.09    5.90
   4   2   5  120.89    8.00
   4   2   5  119.99    5.80
  -6  -3  -5   41.70    9.10
  -6  -3  -5   58.09    6.60
  -6  -3  -5   58.09    7.20
   6   3   5   63.89   10.30
   6   3   5   47.00    6.80
   6   3   5   46.30    6.00
  -8  -4  -5  130.49    9.90
  -8  -4  -5  110.79   10.30
   8   4   5  131.49   13.90
   7   3  -6   19.20   14.00
  -7  -3   6   17.90    7.30
   5   2  -6  211.58    9.30
   5   2  -6  226.38   14.00
  -5  -2   6  233.28    9.50
   3   1  -6  448.16   12.60
   3   1  -6  427.06   12.00
  -3  -1   6  455.55   12.60
  -3  -1   6  441.06   15.90
  -3  -1   6  424.46   15.60
  -3  -1   6  421.76   11.90
   1   0  -6  264.17    8.10
   1   0  -6  260.27    7.10
  -1   0   6  264.77    8.00
  -1   0   6  262.47    7.10
  -1   0   6  260.47   10.40
  -1   0   6  265.47   10.80
  -1  -1  -6  863.91   22.80
  -1  -1  -6  833.82   21.60
  -1  -1  -6  836.32   21.60
  -1  -1  -6  816.92   24.30
   1   1   6  838.82   22.70
   1   1   6  855.81   24.50
  -3  -2  -6  168.78    6.00
  -3  -2  -6  170.58    7.00
  -3  -2  -6  169.18    8.40
   3   2   6  170.48    6.10
   3   2   6  160.38    6.80
   3   2   6  169.48    8.90
  -5  -3  -6  558.14   16.80
  -5  -3  -6  542.45   18.90
  -5  -3  -6  567.84   16.50
   5   3   6  551.04   16.60
   5   3   6  545.75   16.30
   5   3   6  553.14   18.90
  -7  -4  -6    8.80    6.20
  -7  -4  -6    5.50    6.10
   7   4   6    7.10    9.50
   7   4   6    5.40    5.20
  -9  -5  -6   37.90    9.60
  -9  -5  -6   51.79    7.20
   9   5   6   78.89   14.90
   6   2  -7   39.70    6.30
   6   2  -7   64.49   12.80
  -6  -2   7   56.19   11.40
   4   1  -7   17.90    3.80
  -4  -1   7   14.80    1.90
  -4  -1   7   21.90    4.00
   2   0  -7  441.36   12.70
   2   0  -7  425.56   12.10
  -2   0   7  480.95   16.40
  -2   0   7  431.46   12.50
  -2   0   7  420.96   12.20
  -2   0   7  469.05   16.00
   0  -1  -7    4.50    2.40
   0  -1  -7    4.00    5.10
   0   1   7    1.50    5.00
   0   1   7    4.10    2.20
  -2  -2  -7  403.66   12.60
  -2  -2  -7  408.66   14.40
  -2  -2  -7  418.76   11.40
   2   2   7  411.76   12.60
   2   2   7  433.76   15.00
   2   2   7  413.46   11.40
  -4  -3  -7  147.89    9.20
  -4  -3  -7  153.88    6.70
  -4  -3  -7  151.28    7.50
   4   3   7  145.29    6.50
   4   3   7  154.48    7.20
   4   3   7  156.68   10.30
  -6  -4  -7   77.29    7.70
   6   4   7   85.49    7.10
   6   4   7   66.69    7.00
   6   4   7   82.69   11.20
  -8  -5  -7   66.99    9.80
  -8  -5  -7   46.10    8.40
   8   5   7   75.49   14.10
   5   1  -8   83.59    6.90
  -5  -1   8   80.09    7.30
  -5  -1   8   69.89   12.00
   3   0  -8   25.60    2.90
  -3   0   8   28.10    8.80
  -3   0   8   31.00    3.40
   1  -1  -8   87.89    5.30
  -1   1   8   76.69    8.30
  -1   1   8   89.19    5.00
  -1   1   8   83.39    9.10
  -1  -2  -8  389.96   12.30
  -1  -2  -8  377.76   14.30
   1   2   8  396.46   14.80
   1   2   8  386.26   11.90
  -3  -3  -8  161.28    6.00
  -3  -3  -8  153.18    9.70
  -3  -3  -8  160.18    7.70
   3   3   8  151.08    7.20
   3   3   8  160.68    6.00
   3   3   8  160.48   10.60
  -5  -4  -8  155.88   12.40
  -5  -4  -8  162.38    8.00
   5   4   8  161.58    8.40
   5   4   8  157.28    7.60
   5   4   8  181.48   13.10
  -7  -5  -8   32.30    7.10
  -7  -5  -8   19.00    5.90
   7   5   8   45.20   10.50
  -6  -1   9   25.00   14.30
   4   0  -9   19.40    3.00
  -4   0   9   27.30   10.60
  -4   0   9   26.10    4.60
  -4   0   9   16.30    4.10
   2  -1  -9  297.27    9.80
  -2   1   9  281.87    9.50
  -2   1   9  269.77    7.80
  -2   1   9  305.37   14.60
  -2   1   9  261.97    7.80
   0  -2  -9    4.70    5.70
   0  -2  -9    7.70    3.40
   0   2   9    6.00    7.10
   0   2   9    5.20    3.00
  -2  -3  -9   58.99    6.50
  -2  -3  -9   63.89    8.30
   2   3   9   66.39    3.20
   2   3   9   69.29    9.80
   2   3   9   66.39    5.70
  -4  -4  -9    0.90    3.60
   4   4   9    4.30    3.40
   4   4   9   -3.10    8.00
   4   4   9    0.30    3.90
  -6  -5  -9   54.19    7.60
  -6  -5  -9   43.40    6.20
   6   5   9   64.09   12.70
   6   5   9   52.39    7.20
  -8  -6  -9   -7.30    8.10
  -8  -6  -9    1.70    7.20
   8   6   9   34.60   13.90
  -5   0  10   64.69    7.60
  -5   0  10   74.69   14.80
   3  -1 -10   -0.30    3.50
  -3   1  10    0.10    3.00
  -3   1  10   -5.60   10.70
  -3   1  10    0.30    2.90
  -3   1  10   -5.80    2.80
   1  -2 -10  132.39    7.30
  -1   2  10  120.09    6.90
  -1  -3 -10   10.30    7.60
  -1  -3 -10   11.30    3.90
   1   3  10    7.50    7.70
   1   3  10   12.20    3.40
  -3  -4 -10   47.60    5.50
  -3  -4 -10   61.19    4.40
   3   4  10   79.49   17.20
  -5  -5 -10   -4.90    4.70
  -5  -5 -10   -4.20    5.40
   5   5  10   -2.90    4.30
   5   5  10   -0.70   10.90
  -7  -6 -10   -3.90    7.00
  -7  -6 -10   -9.20    6.60
   7   6  10   30.90   13.40
   4  -1 -11   -0.10    3.80
  -4   1  11   -7.80   13.20
   2  -2 -11    7.60    4.20
  -2   2  11   13.00   11.70
  -2   2  11    6.90    3.50
   0  -3 -11    3.90    4.20
   0   3  11    4.10    3.70
   0   3  11    4.90   10.00
  -2  -4 -11   57.79    7.80
   2   4  11   76.99   12.50
  -4  -5 -11   27.40    4.30
  -4  -5 -11   24.00    6.00
   4   5  11   21.40    4.00
   4   5  11   19.90   10.70
  -6  -6 -11   12.70    7.10
   6   6  11   29.50   13.60
   6   6  11   14.50    5.50
  -3   2  12   12.50   14.00
   1  -3 -12   42.50    5.80
  -1   3  12   73.49   13.80
  -1  -4 -12    1.00    4.80
   1   4  12    2.70   10.50
  -3  -5 -12   -7.20    5.40
  -3  -5 -12    2.10    2.80
   3   5  12    0.10    2.80
  -5  -6 -12    4.40    6.80
  -5  -6 -12   -0.20    5.10
   5   6  12   -7.60   12.30
   2  -3 -13    1.10    5.40
  -2   3  13   -2.80   14.00
   0  -4 -13    3.50    5.50
   0   4  13   -5.40   11.50
  -2  -5 -13   -6.60    5.40
  -4  -6 -13    3.00    6.70
   4   6  13  -12.80   13.50
   1  -4 -14   -5.10    6.20
  -1   4  14   -1.80   13.60
  -1  -5 -14   12.10    6.70
   1   5  14  -10.70   13.60
  -3  -6 -14   -3.80    7.10
  -1 -10 -13   12.00    6.50
  -1 -10 -13   -3.30    7.20
   4  11  12   -8.40   11.60
  -4 -11 -12    5.30    7.40
  -4 -11 -12   -2.00    7.40
  -2 -10 -12    1.90    6.90
  -2 -10 -12   13.40    6.50
   0  -9 -12   -2.10    6.40
   0  -9 -12   -6.50    5.50
  -2   8  12   10.20   11.70
   2  -8 -12   11.00    6.40
   5  11  11   16.70   12.00
  -5 -11 -11    4.60    7.50
  -5 -11 -11   -0.60    7.80
   3  10  11   -8.80   10.90
  -3 -10 -11    1.00    6.40
  -3 -10 -11   -0.70    6.30
   1   9  11    7.00   10.80
   1   9  11   14.40    5.50
  -1  -9 -11   35.00    6.40
  -1  -9 -11   16.90    6.50
  -1   8  11   -1.40   10.10
  -1   8  11    2.40    4.90
   1  -8 -11    4.40    5.30
   1  -8 -11   -7.10    5.80
  -3   7  11    7.90    7.60
  -3   7  11   -1.80   10.70
  -3   7  11    4.40    6.00
   6  11  10   31.30   11.90
  -6 -11 -10    7.00    8.30
  -6 -11 -10    0.30    6.90
   4  10  10   44.50   11.40
  -4 -10 -10   29.80    6.60
  -4 -10 -10   41.70    7.50
   2   9  10   35.40    5.60
  -2  -9 -10   40.40    6.00
  -2  -9 -10   40.80    6.30
   0   8  10    5.30    4.50
   0   8  10   -4.70    8.90
   0  -8 -10    9.30    5.20
   0  -8 -10    6.50    5.10
  -2   7  10   51.39    6.40
  -2   7  10   52.59    6.80
  -2   7  10   61.49   10.80
   2  -7 -10   42.30    6.00
  -4   6  10   10.30   11.40
  -4   6  10    8.40    5.70
  -4   6  10    8.70    6.60
   5  10   9   42.10   11.20
  -5 -10  -9   25.20    7.30
  -5 -10  -9   16.50    6.10
   3   9   9    8.00    5.40
   3   9   9   11.70    8.60
  -3  -9  -9    5.20    5.80
  -3  -9  -9    3.70    4.90
   1   8   9   76.69   10.60
   1   8   9   64.69    6.60
  -1  -8  -9   74.79    7.20
  -1  -8  -9   67.89    8.10
  -1  -8  -9   64.09    9.00
  -1   7   9   11.00    4.40
  -1   7   9   10.10    6.60
  -1   7   9    7.30    7.90
   1  -7  -9    1.40    4.70
   1  -7  -9    4.20    4.50
  -3   6   9   30.30    5.50
  -3   6   9   15.70    6.00
  -3   6   9   26.30    5.50
  -5   5   9    0.20    5.80
  -5   5   9  -10.60   11.60
  -5   5   9  -12.40    6.50
   6  10   8   26.90   10.60
  -6 -10  -8    3.50    5.50
  -6 -10  -8    3.80    7.50
   4   9   8   -3.00    5.70
   4   9   8    3.60    8.30
  -4  -9  -8    2.30    4.90
   2   8   8   44.40    6.20
   2   8   8   46.80    9.00
   2   8   8   45.80    5.30
  -2  -8  -8   46.50    8.60
  -2  -8  -8   49.20    6.40
  -2  -8  -8   52.19    7.00
   0   7   8   76.29    9.10
   0   7   8   68.79    6.40
   0   7   8   81.69    6.10
   0  -7  -8   79.59    7.10
   0  -7  -8   78.29    6.60
   0  -7  -8   62.49    8.40
  -2   6   8   75.39   10.10
  -2   6   8   80.59    8.70
  -2   6   8   83.39    7.10
  -2   6   8   90.09    6.80
   2  -6  -8   91.59    7.00
   2  -6  -8   97.59    7.40
  -4   5   8   19.90   17.70
  -4   5   8   11.10    4.50
  -4   5   8   23.30    5.60
  -4   5   8   20.80    6.40
  -6   4   8   33.30    6.10
  -6   4   8   30.10    8.00
  -6   4   8   30.70   12.50
   7  10   7   45.20   13.00
  -7 -10  -7   25.00    6.20
  -7 -10  -7   30.00    8.80
   5   9   7   92.09   11.20
   5   9   7   60.19    7.20
  -5  -9  -7   72.79    8.60
   3   8   7  358.76   14.50
   3   8   7  349.07   12.10
   3   8   7  356.86   12.30
  -3  -8  -7  378.56   12.60
  -3  -8  -7  343.27   14.00
  -3  -8  -7  378.56   12.80
   1   7   7  418.96   14.90
   1   7   7  410.56   13.00
   1   7   7  401.86   13.20
  -1  -7  -7  423.46   13.50
  -1  -7  -7  425.76   13.50
  -1  -7  -7  406.56   14.70
  -1   6   7   -3.80    3.00
  -1   6   7   -3.00    3.50
  -1   6   7   -3.90    5.00
  -1   6   7    4.80    5.90
   1  -6  -7    0.80    4.10
   1  -6  -7    2.40    3.50
  -3   5   7  243.88   11.90
  -3   5   7  261.87   10.10
  -3   5   7  274.77   13.30
  -3   5   7  249.68   10.40
  -3   5   7  265.67   10.40
  -3   5   7  268.97   10.70
  -5   4   7   56.59   10.60
  -5   4   7   52.19    7.30
  -5   4   7   51.09    5.90
  -5   4   7   69.69    7.60
  -8 -10  -6   37.50    6.30
  -8 -10  -6   35.00   10.30
   6   9   6   25.40    9.90
   6   9   6   17.20    4.60
  -6  -9  -6   22.30    4.90
  -6  -9  -6   24.60    7.10
   4   8   6  258.77   10.20
   4   8   6  280.07   12.50
   4   8   6  265.67   10.60
  -4  -8  -6  292.27   10.40
  -4  -8  -6  263.47   12.90
  -4  -8  -6  268.97   10.80
   2   7   6    6.50    5.20
   2   7   6    2.50    3.70
   2   7   6   -0.20    3.20
  -2  -7  -6    7.20    4.10
  -2  -7  -6    4.30    3.40
  -2  -7  -6    8.50    4.90
   0   6   6  203.28    7.80
   0   6   6  215.58    9.40
   0   6   6  202.08    8.00
   0  -6  -6  205.98    8.20
   0  -6  -6  204.88    9.10
   0  -6  -6  199.18    8.10
  -2   5   6    3.30    3.40
  -2   5   6    3.00    3.10
  -2   5   6    3.20    3.70
  -2   5   6   -4.00    5.50
  -2   5   6    0.80    4.50
   2  -5  -6    2.20    3.90
  -4   4   6    3.50    3.70
  -4   4   6   -3.30    7.20
  -4   4   6    8.00    6.40
  -4   4   6    6.80    5.50
  -4   4   6    7.80    5.10
  -4   4   6    6.60    4.10
  -6   3   6   -3.40    4.10
  -6   3   6    2.90    4.70
  -6   3   6    3.10    6.70
   6  -3  -6   -0.60   10.40
   7   9   5    7.60    4.10
   7   9   5   34.20   10.70
  -7  -9  -5   17.00    4.80
  -7  -9  -5   14.60    8.00
   5   8   5   17.30    3.50
   5   8   5   14.80    6.20
   5   8   5   26.20    8.10
  -5  -8  -5   17.80    8.90
  -5  -8  -5   15.10    6.60
  -5  -8  -5   21.30    4.00
   3   7   5   65.29    5.10
   3   7   5   67.69    6.70
   3   7   5   64.39    5.70
  -3  -7  -5   64.09    5.50
  -3  -7  -5   66.49    7.20
  -3  -7  -5   68.39    6.00
   1   6   5  734.43   20.20
   1   6   5  723.93   20.80
   1   6   5  722.43   20.10
  -1  -6  -5  721.33   20.30
  -1  -6  -5  720.43   21.00
  -1  -6  -5  711.43   20.10
  -1   5   5  350.06   11.90
  -1   5   5  365.06   12.10
  -1   5   5  354.76   11.20
  -1   5   5  351.36   11.10
   1  -5  -5  359.06   11.50
   1  -5  -5  350.36   11.20
  -3   4   5  226.98    8.80
  -3   4   5  229.38   10.40
  -3   4   5  228.68    9.20
  -3   4   5  226.98    9.90
  -3   4   5  236.68    9.40
  -3   4   5  229.28    8.50
  -5   3   5   98.39    6.60
  -5   3   5   90.69    7.50
  -5   3   5   87.29    9.10
  -5   3   5   94.99    9.10
  -5   3   5   82.09    7.80
   5  -3  -5  105.69   10.70
  -7   2   5   30.80    8.00
  -7   2   5   39.80    5.40
  -8  -9  -4   31.90    9.50
   6   8   4   62.99   11.20
   6   8   4   61.09    6.00
  -6  -8  -4   66.59    6.20
  -6  -8  -4   62.39    8.80
   4   7   4  328.17   11.50
   4   7   4  336.87   10.70
   4   7   4  347.57   13.30
  -4  -7  -4  334.77   10.70
  -4  -7  -4  331.17   11.80
  -4  -7  -4  328.47   13.60
   2   6   4   51.69    4.50
   2   6   4   49.30    5.40
   2   6   4   48.90    4.10
  -2  -6  -4   51.89    4.80
  -2  -6  -4   49.80    5.50
  -2  -6  -4   51.39    4.50
   0   5   4 2312.77   60.29
   0   5   4 2309.77   60.09
   0   5   4 2338.07   60.49
   0  -5  -4 2325.17   60.19
   0  -5  -4 2296.07   60.69
   0  -5  -4 2312.47   60.39
  -2   4   4   80.39    5.90
  -2   4   4   87.79    5.40
  -2   4   4   87.89    5.00
  -2   4   4   93.29    4.80
   2  -4  -4   85.19    5.40
  -4   3   4  360.16   12.30
  -4   3   4  376.56   12.50
  -4   3   4  359.06   13.10
  -4   3   4  374.86   12.00
  -4   3   4  360.76   11.60
   4  -3  -4  366.56   13.80
  -6   2   4   -7.20    5.80
  -6   2   4    2.90    3.70
  -6   2   4    2.70    4.00
   6  -2  -4    1.10   11.40
  -8   1   4   24.50    8.70
   8  -1  -4   22.80   13.40
   7   8   3  189.58   14.50
  -7  -8  -3  155.88    7.70
  -7  -8  -3  152.78   10.80
   5   7   3   19.40    6.90
   5   7   3    6.10    5.00
   5   7   3   13.00    2.90
  -5  -7  -3   11.90    3.10
  -5  -7  -3   22.30    7.80
  -5  -7  -3   20.00    5.30
   3   6   3  823.62   23.50
   3   6   3  820.32   22.20
   3   6   3  820.92   22.80
  -3  -6  -3  825.42   23.70
  -3  -6  -3  812.02   22.80
  -3  -6  -3  824.92   22.20
   1   5   3  285.57    9.00
   1   5   3  278.87    9.00
   1   5   3  293.37    9.30
  -1  -5  -3  272.57    9.10
  -1  -5  -3  277.87    8.70
  -1  -5  -3  279.47    9.00
  -1   4   3   23.50    3.70
  -1   4   3   28.30    3.20
  -1   4   3   23.70    3.40
  -1   4   3   25.60    3.20
  -1   4   3   27.90    4.60
   1  -4  -3   25.80    3.40
  -3   3   3  172.38    7.10
  -3   3   3  162.28    7.30
  -3   3   3  174.88    6.70
  -3   3   3  172.58    6.90
  -3   3   3  165.68    7.30
   3  -3  -3  172.98    7.70
  -5   2   3  102.89    7.80
  -5   2   3  117.29    8.40
  -5   2   3  114.79    7.40
  -5   2   3  120.09    6.40
  -5   2   3  111.29    6.80
   5  -2  -3  116.69    9.50
  -7   1   3    4.00    4.20
  -7   1   3    2.90    3.80
  -7   1   3    5.10    7.40
   7  -1  -3    5.10   10.00
   8   8   2   48.30   13.30
   6   7   2  104.69    7.60
   6   7   2  126.89   19.80
  -6  -7  -2   97.29    5.40
  -6  -7  -2  104.29    8.70
   4   6   2  511.45   15.80
   4   6   2  539.75   14.90
   4   6   2  540.15   17.10
  -4  -6  -2  536.75   16.10
  -4  -6  -2  532.45   17.30
  -4  -6  -2  544.25   14.90
   2   5   2   36.10    3.10
   2   5   2   39.00    3.90
  -2  -5  -2   37.20    3.50
  -2  -5  -2   32.40    3.20
   0   4   2 3238.18   84.19
   0   4   2 3227.28   83.89
   0   4   2 3261.17   84.59
   0   4   2 3260.47   83.99
   0  -4  -2 3315.17   83.79
   0  -4  -2 3313.57   84.29
  -2   3   2   20.90    3.20
  -2   3   2   27.70    3.30
  -2   3   2   25.80    3.00
  -2   3   2   27.30    3.50
   2  -3  -2   20.20    3.40
   2  -3  -2   25.00    3.80
  -4   2   2   80.49    6.10
  -4   2   2   76.49    5.40
  -4   2   2   77.29    5.70
  -4   2   2   82.89    6.10
   4  -2  -2   79.49    6.80
   4  -2  -2   81.29    5.10
  -6   1   2    6.50    5.60
  -6   1   2    4.10    3.70
  -6   1   2   10.60    6.50
   6  -1  -2    5.80    8.40
   6  -1  -2   11.30    3.50
  -8   0   2   59.59    9.60
  -8   0   2   70.39    7.40
   8   0  -2   77.49   13.40
   7   7   1  136.89   14.00
  -7  -7  -1  121.99   10.40
   5   6   1   16.10    2.20
   5   6   1   22.40    7.00
   5   6   1   13.80    4.70
  -5  -6  -1   17.30    6.30
  -5  -6  -1   17.90    5.20
  -5  -6  -1   18.00    2.30
   3   5   1  772.72   21.90
   3   5   1  765.92   20.30
   3   5   1  758.92   21.20
  -3  -5  -1  788.52   20.40
  -3  -5  -1  749.62   21.20
  -3  -5  -1  767.82   22.00
   1   4   1  602.24   16.10
   1   4   1  608.44   16.50
   1   4   1  604.24   16.20
   1   4   1  573.44   16.10
  -1  -4  -1  604.14   16.30
  -1  -4  -1  597.14   16.50
  -1   3   1  470.35   12.50
  -1   3   1  457.05   12.40
  -1   3   1  472.35   13.00
  -1   3   1  481.35   13.60
   1  -3  -1  441.76   13.20
   1  -3  -1  482.85   13.30
  -3   2   1   22.60    3.60
  -3   2   1   22.80    3.30
  -3   2   1   13.40    3.40
  -3   2   1   15.60    2.40
   3  -2  -1   18.20    3.70
   3  -2  -1   16.30    2.40
  -5   1   1   94.09    7.20
  -5   1   1   86.09    6.30
  -5   1   1   80.79    5.90
  -5   1   1   83.39    6.70
   5  -1  -1   92.19    5.60
   5  -1  -1   91.29    8.20
  -7   0   1   19.90    4.20
  -7   0   1   17.10    7.10
   7   0  -1   16.90    3.90
   7   0  -1   24.70    9.60
   8   7   0   33.00   12.00
  -8  -7   0    6.90    8.70
  -6  -6   0  155.58    9.40
   4   5   0  124.59    4.20
   4   5   0  122.69    6.40
   4   5   0  120.99    7.90
  -4  -5   0  127.59    6.60
  -4  -5   0  120.49    7.70
   2   4   0  391.86   11.30
   2   4   0  385.46   10.40
   2   4   0  382.06   10.40
   2   4   0  383.06   11.50
  -2  -4   0  383.66   11.20
  -2  -4   0  360.26   13.90
   0   3   0    2.00    1.40
   0   3   0    3.30    2.00
   0   3   0    2.20    0.90
   0  -3   0    2.90    2.10
   0  -3   0    3.50    1.40
   0  -3   0    3.40    1.00
  -2   2   0  820.42   22.70
  -2   2   0  875.61   22.70
  -2   2   0  846.22   22.50
   2  -2   0  846.82   22.50
   2  -2   0  842.22   22.80
   2  -2   0  853.41   22.60
  -4   1   0  294.07    9.40
  -4   1   0  276.87    9.60
  -4   1   0  279.37    9.90
  -4   1   0  281.97    9.60
   4  -1   0  282.17   10.40
   4  -1   0  287.47    9.20
  -6   0   0   20.50    3.80
  -6   0   0   23.50    8.50
  -6   0   0   36.30    6.70
   6   0   0   29.50    7.80
   6   0   0   22.90    3.70
   6   0   0   17.00    5.00
  -8  -1   0    8.40    7.30
  -8  -1   0    9.60    4.40
   8   1   0   18.00   11.00
   8   1   0    0.20    3.80
   7   6  -1   75.39   12.70
  -7  -6   1   69.09    9.50
   5   5  -1   37.00    7.30
   5   5  -1   23.50    4.50
  -5  -5   1   43.30    7.40
  -5  -5   1   26.30    5.20
   3   4  -1  780.32   22.30
   3   4  -1  772.42   21.20
   3   4  -1  770.52   20.00
   3   4  -1  784.32   20.10
  -3  -4   1  788.22   21.20
  -3  -4   1  748.33   22.10
   1   3  -1  157.68    5.90
   1   3  -1  166.68    5.50
   1   3  -1  167.78    5.10
  -1  -3   1  160.48    5.40
  -1  -3   1  165.28    5.10
  -1  -3   1  155.78    5.60
  -1   2  -1  436.56   12.30
  -1   2  -1  436.66   11.80
  -1   2  -1  446.76   12.20
   1  -2   1  445.06   12.30
   1  -2   1  440.26   11.70
   1  -2   1  439.36   12.20
  -3   1  -1  434.46   12.90
  -3   1  -1  442.26   12.80
  -3   1  -1  467.25   14.00
  -3   1  -1  447.26   12.90
   3  -1   1  424.36   13.10
  -5   0  -1   28.80    5.80
  -5   0  -1   23.70    4.40
  -5   0  -1   24.10    3.30
   5   0   1   24.90    3.40
   5   0   1   27.20    6.00
   5   0   1   16.90    4.00
  -7  -1  -1   37.80    6.70
  -7  -1  -1   32.10    4.50
   7   1   1   33.20    4.50
   7   1   1   32.30   11.10
  -9  -2  -1    4.30    5.50
  -9  -2  -1   -2.40    8.60
   9   2   1   20.50   13.40
   8   6  -2   33.60   14.40
  -8  -6   2   13.90    8.90
   6   5  -2  121.69   11.80
   6   5  -2  114.29   10.80
  -6  -5   2  122.29    9.60
   4   4  -2   37.60    5.20
   4   4  -2   50.49    7.00
  -4  -4   2   36.10    6.00
  -4  -4   2   38.00    4.30
   2   3  -2   27.40    3.80
   2   3  -2   24.70    2.90
   2   3  -2   23.40    1.90
  -2  -3   2   29.90    4.00
  -2  -3   2   23.90    3.00
   0   2  -2 2168.98   55.89
   0   2  -2 2200.48   55.79
   0  -2   2 2135.19   55.99
   0  -2   2 2174.38   56.09
   0  -2   2 2170.68   55.79
   0  -2   2 2175.88   55.89
  -2   1  -2    6.90    1.80
  -2   1  -2    7.70    2.20
  -2   1  -2    7.40    2.10
   2  -1   2    7.20    3.20
   2  -1   2    7.40    1.90
  -4   0  -2    4.10    3.40
  -4   0  -2    4.40    4.30
  -4   0  -2   -2.70    2.40
   4   0   2   -0.80    2.90
   4   0   2   -3.70    2.10
  -6  -1  -2   -1.20    4.80
  -6  -1  -2    0.90    3.40
  -6  -1  -2    2.10    6.60
   6   1   2    3.30    3.40
   6   1   2   -1.70    6.60
   6   1   2   -1.20    5.10
  -8  -2  -2    5.30    4.70
  -8  -2  -2   -0.80    7.40
   8   2   2    3.90    4.60
   8   2   2   10.90   10.40
   7   5  -3   20.90   12.20
  -7  -5   3   11.80    6.90
   5   4  -3   88.19    6.80
   5   4  -3   93.69    9.80
  -5  -4   3   78.39    8.80
  -5  -4   3  103.79    7.00
   3   3  -3  208.88    7.30
   3   3  -3  207.48    8.90
  -3  -3   3  198.68    8.90
  -3  -3   3  209.18    7.20
   1   2  -3  208.68    6.30
   1   2  -3  216.88    6.20
  -1  -2   3  205.28   10.00
  -1  -2   3  211.08    7.50
  -1  -2   3  201.98    6.20
  -1  -2   3  203.38    6.10
  -1   1  -3  205.18    7.00
  -1   1  -3  205.68    6.20
  -1   1  -3  207.98    6.60
   1  -1   3  216.78    7.20
   1  -1   3  188.68    7.00
   1  -1   3  208.48    6.20
  -3   0  -3   18.50    2.70
  -3   0  -3   21.10    2.50
   3   0   3   19.20    2.50
   3   0   3   28.60    4.70
  -5  -1  -3    8.50    3.20
  -5  -1  -3    4.80    5.70
  -5  -1  -3   13.60    4.50
   5   1   3   11.40    3.10
   5   1   3   14.10    4.40
   5   1   3    9.40    6.20
  -7  -2  -3  120.99    9.10
  -7  -2  -3  128.69    7.90
   7   2   3  119.09   11.60
   7   2   3  115.49    7.90
  -9  -3  -3    4.60    8.90
  -9  -3  -3   -3.60    5.20
   9   3   3   20.80   13.40
   8   5  -4   21.50   14.20
  -8  -5   4  -10.80    8.30
   6   4  -4   86.49    8.00
   6   4  -4   85.39   12.40
   4   3  -4    8.60    6.70
   4   3  -4    5.00    3.70
  -4  -3   4    9.70    6.30
  -4  -3   4    8.20    3.70
   2   2  -4   -2.30    4.30
   2   2  -4    4.10    2.00
   2   2  -4    2.80    1.70
  -2  -2   4   -1.20    4.00
  -2  -2   4    6.90    2.10
  -2  -2   4    3.20    1.20
   0   1  -4 1213.38   31.00
   0   1  -4 1156.08   30.60
   0   1  -4 1213.98   32.20
   0  -1   4 1182.58   32.10
   0  -1   4 1170.68   30.60
   0  -1   4 1174.48   30.90
  -2   0  -4   70.49    4.20
  -2   0  -4   68.09    4.80
  -2   0  -4   73.59    3.40
  -2   0  -4   68.99    3.40
   2   0   4   67.49    4.00
   2   0   4   78.89    5.10
  -4  -1  -4   98.99    7.40
  -4  -1  -4   98.89    5.60
  -4  -1  -4  101.19    5.50
   4   1   4  101.39    5.40
   4   1   4   99.99    7.30
   4   1   4  106.39    5.50
  -6  -2  -4  129.39    7.10
  -6  -2  -4  124.59    7.90
  -6  -2  -4   94.59    9.90
   6   2   4  116.39   10.10
   6   2   4  112.09    7.70
   6   2   4  117.39    6.90
  -8  -3  -4   56.39    8.40
  -8  -3  -4   55.99    8.50
   8   3   4   66.69   12.30
   8   3   4   44.50    7.10
   7   4  -5   11.10   12.90
  -7  -4   5   -3.70    7.10
   5   3  -5   74.29   14.70
   5   3  -5   49.80    6.50
  -5  -3   5   55.59    6.80
   3   2  -5   -4.30    5.10
   3   2  -5    1.20    1.20
  -3  -2   5    2.40    1.20
  -3  -2   5    1.10    2.80
  -3  -2   5    0.30    5.10
   1   1  -5  256.57    7.30
   1   1  -5  261.27    7.80
  -1  -1   5  265.17    7.30
  -1  -1   5  259.07    9.90
  -1  -1   5  259.37    7.70
  -1  -1   5  253.77    9.80
  -1   0  -5   35.40    2.30
  -1   0  -5   37.80    2.20
  -1   0  -5   42.70    3.60
   1   0   5   42.30    5.20
   1   0   5   38.10    4.20
  -3  -1  -5  414.36   11.80
  -3  -1  -5  392.36   13.30
  -3  -1  -5  401.26   12.30
   3   1   5  411.76   11.80
   3   1   5  408.06   12.20
   3   1   5  411.56   13.60
  -5  -2  -5   82.39    6.50
  -5  -2  -5   75.59    9.00
  -5  -2  -5   90.19    6.20
   5   2   5   82.79    8.90
   5   2   5   76.79    6.00
   5   2   5   74.79    5.80
  -7  -3  -5   23.80    6.30
  -7  -3  -5   22.80    5.10
   7   3   5   39.60   10.30
   7   3   5   22.50    4.60
  -9  -4  -5    8.20    8.90
  -9  -4  -5   -4.70    6.70
   9   4   5    8.50   11.90
   6   3  -6   32.60   11.10
   6   3  -6   21.40    5.70
   4   2  -6   13.70    7.90
   4   2  -6   10.20    3.80
  -4  -2   6   16.00    7.40
  -4  -2   6   16.10    4.10
   2   1  -6  112.79    4.40
   2   1  -6  105.39    4.50
  -2  -1   6  106.69    4.40
  -2  -1   6  105.39    7.50
  -2  -1   6  114.29    8.20
  -2  -1   6  112.89    4.40
   0   0  -6  133.79    7.40
   0   0  -6  136.29    5.50
   0   0   6  121.39    7.20
   0   0   6  133.99    7.70
  -2  -1  -6    9.60    2.50
  -2  -1  -6   11.30    4.70
  -2  -1  -6   15.90    2.50
   2   1   6   20.50    5.50
   2   1   6   13.20    2.60
  -4  -2  -6  292.17   12.30
  -4  -2  -6  316.57   10.50
  -4  -2  -6  299.17    9.90
   4   2   6  295.67   10.20
   4   2   6  296.97    9.80
   4   2   6  304.87   12.60
  -6  -3  -6  195.28    9.30
  -6  -3  -6  199.18    9.50
   6   3   6  175.18    9.10
   6   3   6  179.78    8.80
   6   3   6  185.18   12.60
  -8  -4  -6  113.29   10.50
  -8  -4  -6  127.39   10.70
   8   4   6  130.39   15.10
   7   3  -7    8.80   14.40
  -7  -3   7   -6.50    7.30
   5   2  -7   45.90   10.90
   5   2  -7   31.70    5.00
  -5  -2   7   34.90    5.60
   3   1  -7  142.09    5.50
   3   1  -7  147.49    6.00
  -3  -1   7  150.48    6.10
  -3  -1   7  148.29   10.30
  -3  -1   7  161.18   10.80
  -3  -1   7  143.89    5.30
   1   0  -7    3.20    2.30
  -1   0   7    3.20    2.10
  -1   0   7    3.20    4.80
  -1   0   7    2.70    5.90
  -1  -1  -7  412.66   12.40
  -1  -1  -7  389.56   14.10
   1   1   7  412.66   14.50
   1   1   7  417.56   12.20
  -3  -2  -7    9.50    3.40
  -3  -2  -7    7.20    2.60
  -3  -2  -7   10.60    5.60
   3   2   7   11.20    2.70
   3   2   7    9.00    6.10
   3   2   7    3.90    2.80
  -5  -3  -7  106.19    6.60
  -5  -3  -7   81.79    9.90
  -5  -3  -7  102.69    7.40
   5   3   7  100.69    6.60
   5   3   7   98.59    6.80
   5   3   7  112.99   10.50
  -7  -4  -7   67.99    8.80
  -7  -4  -7   70.79    9.20
  -6  -2   8   -0.90   10.60
  -6  -2   8  -12.20   11.30
   4   1  -8    4.10    3.50
  -4  -1   8    2.50    9.10
  -4  -1   8    0.60    2.00
  -4  -1   8   -3.20    4.00
   2   0  -8    5.90    2.70
  -2   0   8    5.60    7.60
  -2   0   8    2.20    6.50
  -2   0   8    3.90    2.40
   0  -1  -8   42.60    4.90
   0  -1  -8   43.00    7.00
   0   1   8   44.70    4.50
   0   1   8   44.70    7.80
  -2  -2  -8   22.50    3.50
  -2  -2  -8   25.10    6.00
   2   2   8   43.20    8.10
   2   2   8   22.50    3.20
  -4  -3  -8  181.88    8.80
  -4  -3  -8  168.58    7.10
  -4  -3  -8  171.98   10.60
   4   3   8  165.98    8.00
   4   3   8  179.98    7.10
   4   3   8  184.38   11.60
  -6  -4  -8   50.89    6.20
  -6  -4  -8   49.99    6.50
   6   4   8   45.50   10.10
   6   4   8   38.40    5.70
  -8  -5  -8   77.39   10.40
  -8  -5  -8   70.99   10.10
   8   5   8   97.59   14.80
  -5  -1   9    1.90    5.20
  -5  -1   9    5.80   11.30
   3   0  -9  105.79    5.60
  -3   0   9   97.39   12.00
  -3   0   9   99.29    5.60
  -3   0   9   88.39    4.80
  -3   0   9   88.89    5.30
   1  -1  -9    2.40    3.20
  -1   1   9    1.40    2.80
  -1   1   9    6.60    7.20
  -1   1   9    5.60    8.30
  -1  -2  -9  201.48   11.00
  -1  -2  -9  224.48    8.70
   1   2   9  214.68    8.30
   1   2   9  213.78   12.10
  -3  -3  -9  119.49    5.30
  -3  -3  -9  127.99    9.80
  -3  -3  -9  129.39    7.70
   3   3   9  122.19   11.40
   3   3   9  126.49    7.10
  -5  -4  -9   62.29    8.10
  -5  -4  -9   52.89    6.40
   5   4   9   52.79    6.10
   5   4   9   73.89   12.00
  -7  -5  -9   45.70    6.90
  -7  -5  -9   50.19    7.80
   7   5   9   52.29   12.10
   4   0 -10    0.10    3.20
  -4   0  10   -3.50    4.00
  -4   0  10   -0.40   11.80
   2  -1 -10   44.30    6.00
  -2   1  10   52.59    5.40
  -2   1  10   50.19   10.50
   0  -2 -10   69.59    6.70
   0   2  10   70.99   10.70
   0   2  10   63.39    5.90
  -2  -3 -10    9.10    4.70
  -2  -3 -10    5.80    7.50
   2   3  10    0.20    8.40
   2   3  10    5.10    3.50
  -4  -4 -10   28.10    4.10
  -4  -4 -10   26.50    5.50
   4   4  10   32.10   11.00
   4   4  10   25.90    3.90
  -6  -5 -10   29.40    6.30
  -6  -5 -10   32.50    6.90
   6   5  10   29.50    5.90
   6   5  10   41.60   12.60
   3  -1 -11    0.50    3.90
  -3   1  11    4.80    3.40
  -3   1  11    2.60   11.80
   1  -2 -11    0.70    4.20
  -1   2  11    0.00    3.60
  -1   2  11   12.20   10.20
  -1  -3 -11   69.29   10.30
   1   3  11   86.99   12.20
   1   3  11   64.29    6.60
  -3  -4 -11   86.99    4.50
  -3  -4 -11   88.09    8.60
   3   4  11   81.49   13.40
  -5  -5 -11   92.99    7.30
  -5  -5 -11  102.29   10.20
   5   5  11   97.09   14.70
   5   5  11  100.39    7.20
  -7  -6 -11   33.50    7.80
  -7  -6 -11   39.00    8.50
   7   6  11   48.80   13.40
  -4   1  12    0.40   15.00
   2  -2 -12   38.90    5.40
  -2   2  12   50.59   13.40
  -2   2  12   43.90    6.60
   0  -3 -12   16.30    5.00
   0   3  12   32.30   12.10
  -2  -4 -12    3.50    5.40
   2   4  12   -9.70   11.30
  -4  -5 -12   18.50    6.50
  -4  -5 -12   26.10    4.10
   4   5  12   -1.20   12.40
   4   5  12   29.80    4.50
  -6  -6 -12    0.30    6.80
  -6  -6 -12    4.90    7.50
   6   6  12    2.80   13.70
   3  -2 -13   -1.00    5.40
  -3   2  13    0.10   14.40
   1  -3 -13    1.70    5.60
  -1   3  13    1.30   12.20
  -1  -4 -13   13.10    6.10
   1   4  13    5.40   12.30
  -3  -5 -13   -3.20    6.40
  -5  -6 -13    3.90    7.30
   5   6  13  -18.60   12.80
   0  -4 -14   23.50    6.80
   0   4  14   16.30   13.60
  -2  -5 -14    6.30    7.00
  -4  -6 -14   15.10    7.60
   3  11  12  -19.20   12.10
  -3 -11 -12   -5.00    7.00
  -3 -11 -12   -6.50    6.90
  -1 -10 -12    8.60    6.70
  -1 -10 -12    7.50    6.50
   1  -9 -12   -3.50    6.40
   1  -9 -12   -1.00    5.90
   4  11  11   10.90   11.50
  -4 -11 -11   -0.60    6.70
  -4 -11 -11   12.80    7.80
  -2 -10 -11   -2.30    6.30
  -2 -10 -11    8.50    6.40
   0   9  11    4.00    5.50
   0  -9 -11    8.90    5.80
   0  -9 -11    4.20    6.00
  -2   8  11   10.30    7.00
  -2   8  11   13.40   10.50
  -2   8  11   -7.70    6.20
  -2   8  11   12.60    7.50
   5  11  10   21.20   11.50
  -5 -11 -10   17.20    8.10
  -5 -11 -10   13.30    6.60
   3  10  10  -11.00    9.70
  -3 -10 -10   16.60    6.70
  -3 -10 -10    4.00    5.80
   1   9  10  -13.00    8.90
   1   9  10   -4.50    5.20
  -1  -9 -10    6.60    5.50
  -1  -9 -10   -0.80    5.80
  -1   8  10    7.70   10.10
  -1   8  10   13.30    5.20
   1  -8 -10   -1.00    5.30
   1  -8 -10    5.00    5.50
  -3   7  10   -3.20    6.30
  -3   7  10   -5.30    9.80
  -3   7  10   -2.90    5.90
   6  11   9   38.00   11.60
  -6 -11  -9   18.50    8.40
   4  10   9   58.59   10.30
  -4 -10  -9   43.20    6.20
  -4 -10  -9   53.29    7.80
   2   9   9   -3.70    8.00
   2   9   9   -1.70    5.00
  -2  -9  -9   -0.20    5.70
  -2  -9  -9    0.00    7.20
  -2  -9  -9    0.80    5.00
   0   8   9    9.20    4.70
   0   8   9    2.20    7.80
   0  -8  -9   10.20    7.10
   0  -8  -9   11.80    5.50
   0  -8  -9    3.40    5.10
  -2   7   9   14.40    4.90
  -2   7   9    9.00    5.00
  -2   7   9    5.00    6.50
  -2   7   9    9.10    8.40
   2  -7  -9    8.20    5.50
  -4   6   9    0.60    5.60
  -4   6   9   -0.40    6.70
  -4   6   9   -1.40   10.10
   7  11   8   28.60   12.90
  -7 -11  -8    7.70    6.10
  -7 -11  -8    4.60    9.00
   5  10   8   24.10    9.50
  -5 -10  -8    2.00    5.20
  -5 -10  -8    2.30    7.00
   3   9   8   10.50    5.30
   3   9   8   12.50    7.60
  -3  -9  -8   10.00    4.60
  -3  -9  -8    5.70    7.10
  -3  -9  -8    9.40    5.70
   1   8   8   56.39    8.20
   1   8   8   42.80    6.30
   1   8   8   36.30    5.30
  -1  -8  -8   40.00    7.90
  -1  -8  -8   34.10    7.50
  -1  -8  -8   56.49    6.20
  -1   7   8   -2.90    4.20
  -1   7   8   -9.50    6.70
  -1   7   8   -1.70    5.70
  -1   7   8   -4.00    4.00
   1  -7  -8   -4.00    4.80
  -3   6   8    6.30    6.80
  -3   6   8   -3.30    4.80
  -3   6   8    3.90    5.90
  -3   6   8   -2.80    4.90
  -3   6   8   -4.20    8.20
  -5   5   8    5.10    5.70
  -5   5   8   11.80    7.10
  -5   5   8   21.70   11.10
   6  10   7   19.70   10.40
  -6 -10  -7   -2.40    7.00
  -6 -10  -7   -3.30    4.80
   4   9   7   -0.50    3.90
   4   9   7    0.20    5.90
   4   9   7   10.00    7.80
  -4  -9  -7  -11.40    7.00
  -4  -9  -7   -3.90    4.90
  -4  -9  -7    2.20    6.70
   2   8   7  220.48   10.80
   2   8   7  205.88    9.00
   2   8   7  198.58    9.00
  -2  -8  -7  213.28    9.40
  -2  -8  -7  211.78    9.30
  -2  -8  -7  203.58   10.50
   0   7   7   34.70    5.30
   0   7   7   26.60    3.70
   0  -7  -7   29.00    4.10
   0  -7  -7   44.30    5.60
   0  -7  -7   35.60    7.00
  -2   6   7   76.99    7.80
  -2   6   7   81.79    6.60
  -2   6   7   69.89    9.00
  -2   6   7   70.49    6.60
  -2   6   7   79.49    7.20
   2  -6  -7   83.59    7.10
  -4   5   7   10.50    5.50
  -4   5   7   -4.30    4.20
  -4   5   7    6.30    4.80
  -4   5   7    4.10    6.70
  -4   5   7    6.60    7.10
  -4   5   7    4.60    8.30
  -6   4   7   23.70   11.20
  -6   4   7    4.60    5.40
  -6   4   7   12.10    7.60
   7  10   6   27.90   13.50
  -7 -10  -6    5.90    5.30
  -7 -10  -6   -1.40    8.50
   5   9   6    4.40    3.90
   5   9   6   21.30    9.70
  -5  -9  -6    0.20    5.80
  -5  -9  -6   12.10    4.30
   3   8   6  110.79    8.80
   3   8   6  107.59    6.50
   3   8   6  100.39    6.90
  -3  -8  -6  113.59    7.00
  -3  -8  -6  108.09    7.50
  -3  -8  -6  109.49    8.70
   1   7   6   73.79    7.00
   1   7   6   67.49    5.60
   1   7   6   61.89    5.40
  -1  -7  -6   73.39    6.20
  -1  -7  -6   64.29    6.00
  -1  -7  -6   71.39    6.80
  -1   6   6   18.10    5.00
  -1   6   6   16.40    3.90
  -1   6   6   20.10    5.50
  -1   6   6   17.70    3.40
   1  -6  -6   18.00    4.60
   1  -6  -6   18.40    3.80
  -3   5   6   11.50    4.40
  -3   5   6   16.20    6.90
  -3   5   6   17.60    5.70
  -3   5   6    9.70    3.70
  -3   5   6   11.00    3.80
  -3   5   6   14.40    5.20
  -5   4   6   20.50    8.90
  -5   4   6   21.50    6.60
  -5   4   6   13.50    4.80
  -5   4   6    8.90    4.00
  -7   3   6   20.80    5.80
  -7   3   6   18.70    8.60
   7  -3  -6   52.09   12.90
   8  10   5   35.20   12.70
  -8 -10  -5    5.80   10.00
   6   9   5    2.40    3.70
   6   9   5    6.00    9.50
  -6  -9  -5    6.30    6.90
  -6  -9  -5    3.90    4.20
   4   8   5   44.50    8.40
   4   8   5   31.60    5.00
   4   8   5   27.60    3.60
  -4  -8  -5   39.40    5.80
  -4  -8  -5   36.50    5.40
  -4  -8  -5   40.50    8.20
   2   7   5   88.09    6.00
   2   7   5   99.49    6.90
   2   7   5   97.39    5.70
  -2  -7  -5   99.49    6.90
  -2  -7  -5   97.99    6.30
  -2  -7  -5  101.79    6.10
   0   6   5   59.49    5.10
   0   6   5   62.69    5.80
   0   6   5   70.09    5.20
   0  -6  -5   61.09    5.40
   0  -6  -5   58.79    5.50
   0  -6  -5   57.99    8.60
  -2   5   5  295.47   10.00
  -2   5   5  292.97   10.30
  -2   5   5  293.47   11.10
  -2   5   5  290.37   10.20
  -2   5   5  290.27   10.60
   2  -5  -5  289.77   10.40
  -4   4   5   -1.60    3.90
  -4   4   5    3.90    3.20
  -4   4   5    1.90    4.60
  -4   4   5    4.00    5.60
  -4   4   5   -4.10    5.10
  -4   4   5    1.00    6.30
  -6   3   5  123.29    7.80
  -6   3   5  111.39   10.30
  -6   3   5  132.99    9.20
   6  -3  -5  147.09   13.00
   7   9   4   30.00   11.30
  -7  -9  -4    9.20    4.20
  -7  -9  -4   10.40    8.20
   5   8   4  105.89    6.40
   5   8   4  111.59   10.10
   5   8   4  103.49   12.50
  -5  -8  -4  120.89    6.80
  -5  -8  -4  109.49    8.30
  -5  -8  -4  108.09   11.40
   3   7   4   17.30    3.00
   3   7   4   14.80    4.00
   3   7   4   25.20    5.20
  -3  -7  -4   24.10    5.80
  -3  -7  -4   17.00    4.10
  -3  -7  -4   15.30    3.10
   1   6   4  390.26   12.00
   1   6   4  385.66   11.80
   1   6   4  395.76   12.10
  -1  -6  -4  386.76   12.30
  -1  -6  -4  390.96   11.90
  -1  -6  -4  391.36   12.30
  -1   5   4   36.30    4.00
  -1   5   4   32.30    4.30
  -1   5   4   36.10    4.70
  -1   5   4   36.80    3.90
   1  -5  -4   41.50    4.50
  -3   4   4  395.56   12.30
  -3   4   4  392.96   12.20
  -3   4   4  369.26   12.80
  -3   4   4  378.06   12.60
  -3   4   4  402.36   12.90
  -3   4   4  386.36   13.20
  -5   3   4   38.60    6.90
  -5   3   4   40.50    5.90
  -5   3   4   41.30    5.70
  -5   3   4   34.20    4.60
  -5   3   4   38.50    6.70
   5  -3  -4   53.39    8.60
  -7   2   4   46.00    8.70
  -7   2   4   22.00    5.10
  -7   2   4   36.60    5.00
   7  -2  -4   45.10   11.60
   8   9   3   13.70   12.20
  -8  -9  -3  -10.00    8.80
   6   8   3   -1.00    3.00
   6   8   3    6.30    8.90
  -6  -8  -3   -0.40    3.30
  -6  -8  -3    0.80    6.50
   4   7   3  104.19    5.40
   4   7   3  107.99    6.90
   4   7   3  110.49    8.10
  -4  -7  -3  101.89    8.90
  -4  -7  -3  113.49    7.10
  -4  -7  -3  105.69    5.80
   2   6   3   50.59    4.00
   2   6   3   45.20    4.80
   2   6   3   44.70    4.30
  -2  -6  -3   61.89    5.50
  -2  -6  -3   43.20    4.80
  -2  -6  -3   53.59    4.30
   0   5   3   27.90    3.40
   0   5   3   28.30    3.40
   0   5   3   30.40    3.70
   0  -5  -3   20.10    3.50
   0  -5  -3   33.40    3.90
  -2   4   3  299.27    9.60
  -2   4   3  302.07    9.60
  -2   4   3  301.57    9.90
  -2   4   3  287.97   10.60
  -2   4   3  300.67    9.80
   2  -4  -3  287.77    9.90
  -4   3   3   22.00    4.60
  -4   3   3   17.20    4.80
  -4   3   3   26.70    5.10
  -4   3   3   10.20    3.10
  -4   3   3   17.00    3.70
   4  -3  -3   23.60    5.90
  -6   2   3  111.99    7.80
  -6   2   3  107.99    9.10
  -6   2   3   99.49    7.10
  -6   2   3  100.79    9.00
   6  -2  -3  101.29   11.10
  -8   1   3   52.49    9.70
  -8   1   3   32.70    5.40
   8  -1  -3   43.30   12.50
   7   8   2   10.30   10.20
  -7  -8  -2   -5.50    7.60
  -7  -8  -2    0.90    3.00
   5   7   2   24.40    5.40
   5   7   2   39.50    7.90
  -5  -7  -2   23.90    7.40
  -5  -7  -2   29.20    6.00
  -5  -7  -2   25.60    3.10
   3   6   2   64.89    6.00
   3   6   2   57.49    5.20
   3   6   2   60.19    3.90
  -3  -6  -2   59.89    5.20
  -3  -6  -2   61.99    6.30
  -3  -6  -2   66.89    4.20
   1   5   2 1410.16   39.30
   1   5   2 1494.85   39.20
  -1  -5  -2 1532.05   39.00
  -1  -5  -2 1512.95   39.20
  -1   4   2  187.98    6.60
  -1   4   2  184.48    5.80
  -1   4   2  190.78    6.10
  -1   4   2  188.58    6.60
  -1   4   2  183.58    6.70
   1  -4  -2  178.98    7.00
  -3   3   2  406.36   12.10
  -3   3   2  393.46   12.30
  -3   3   2  382.76   12.10
  -3   3   2  386.36   12.50
   3  -3  -2  404.46   11.90
   3  -3  -2  398.46   12.50
  -5   2   2  281.77   11.50
  -5   2   2  281.27   11.00
  -5   2   2  303.07   10.50
  -5   2   2  275.97   11.20
   5  -2  -2  303.17   12.50
   5  -2  -2  302.97   10.20
  -7   1   2  159.18    8.90
  -7   1   2  155.58   10.70
   7  -1  -2  160.78   13.00
   8   8   1   48.30   13.30
  -8  -8  -1   31.00    9.40
   6   7   1    3.50    2.20
  -6  -7  -1    9.10    6.00
   4   6   1  301.47   11.60
   4   6   1  283.57   10.30
   4   6   1  289.67    8.70
  -4  -6  -1  297.07    8.80
  -4  -6  -1  296.07   10.50
  -4  -6  -1  280.47   11.60
   2   5   1   30.80    3.00
   2   5   1   28.90    3.50
   2   5   1   32.10    3.90
   2   5   1   22.90    4.00
  -2  -5  -1   43.80    7.60
  -2  -5  -1   31.90    3.90
   0   4   1  532.55   13.70
   0   4   1  515.45   14.80
   0   4   1  514.15   14.40
   0   4   1  526.65   14.50
   0  -4  -1  521.95   13.80
   0  -4  -1  532.15   14.90
  -2   3   1  630.64   17.40
  -2   3   1  621.64   17.00
  -2   3   1  633.04   17.70
   2  -3  -1  628.44   17.10
   2  -3  -1  626.44   17.70
   2  -3  -1  632.34   17.40
  -4   2   1  474.15   14.60
  -4   2   1  461.75   14.40
  -4   2   1  482.55   14.20
  -4   2   1  462.95   14.50
   4  -2  -1  481.35   13.90
   4  -2  -1  470.65   14.90
  -6   1   1  179.88    8.50
  -6   1   1  161.18    9.80
  -6   1   1  167.88    9.40
   6  -1  -1  168.28    8.10
   6  -1  -1  171.18   11.40
  -8   0   1   62.29    9.40
  -8   0   1   56.89    7.80
   8   0  -1   76.99   13.90
   7   7   0   11.70   10.60
  -7  -7   0   -2.80    7.50
   5   6   0  305.57   12.90
   5   6   0  273.77    8.10
   5   6   0  275.17   10.80
  -5  -6   0  291.07   11.00
  -5  -6   0  274.67   12.50
   3   5   0  189.98    8.10
   3   5   0  182.48    5.80
   3   5   0  188.68    5.90
   3   5   0  187.48    7.00
  -3  -5   0  178.48    8.10
  -3  -5   0  188.38    7.30
   1   4   0  700.73   18.60
   1   4   0  693.63   18.60
   1   4   0  706.73   19.00
   1   4   0  681.13   18.70
  -1  -4   0  701.83   18.70
  -1  -4   0  697.43   19.00
  -1   3   0   32.60    3.10
  -1   3   0   25.20    3.20
   1  -3   0   27.90    3.00
   1  -3   0   27.60    3.40
  -3   2   0  873.71   23.30
  -3   2   0  850.61   23.20
  -3   2   0  792.02   23.80
  -3   2   0  859.21   23.00
   3  -2   0  858.01   23.00
   3  -2   0  840.82   23.10
  -5   1   0  123.79    7.60
  -5   1   0  112.09    7.30
  -5   1   0  114.29    6.90
  -5   1   0  113.39    6.60
   5  -1   0  119.09    6.40
   5  -1   0  111.19    8.10
  -7   0   0  174.08   10.40
  -7   0   0  174.48    8.60
   7   0   0  158.38   16.70
   7   0   0  145.39    8.20
  -9  -1   0   38.20   10.40
   9   1   0   41.20   12.90
   8   7  -1   38.40   13.10
  -8  -7   1    9.80    8.90
   6   6  -1   -1.30    8.70
  -6  -6   1    1.20    6.00
   4   5  -1   18.70    3.80
   4   5  -1   32.80    6.40
   4   5  -1   18.80    2.10
   4   5  -1   19.70    1.90
  -4  -5   1   26.20    5.90
  -4  -5   1   21.40    4.40
   2   4  -1  169.48    5.10
   2   4  -1  166.58    5.10
   2   4  -1  158.08    6.50
  -2  -4   1  161.08    6.00
  -2  -4   1  144.99    6.50
   0   3  -1 1526.55   39.90
   0   3  -1 1568.94   39.80
   0  -3   1 1509.85   39.40
   0  -3   1 1538.55   40.00
   0  -3   1 1513.45   39.50
   0  -3   1 1529.45   39.70
  -2   2  -1  390.16   11.50
  -2   2  -1  393.76   11.50
  -2   2  -1  394.66   11.10
   2  -2   1  402.06   11.20
   2  -2   1  385.16   11.50
   2  -2   1  405.06   11.60
  -4   1  -1  279.37    9.30
  -4   1  -1  267.17    9.80
  -4   1  -1  273.87    9.30
  -4   1  -1  269.67    9.50
   4  -1   1  269.17    9.10
   4  -1   1  265.77   10.00
  -6   0  -1  388.86   15.10
  -6   0  -1  420.66   13.30
   6   0   1  408.86   13.10
   6   0   1  422.66   15.90
   6   0   1  373.16   13.90
  -8  -1  -1  111.69    8.50
  -8  -1  -1  116.39   10.90
   8   1   1  111.59    8.60
   8   1   1  134.19   13.60
   7   6  -2  135.79   14.90
  -7  -6   2  102.39   10.20
   5   5  -2   44.60    8.80
   5   5  -2   42.40    5.40
  -5  -5   2   50.79    6.00
  -5  -5   2   39.70    7.10
   3   4  -2  728.63   18.80
   3   4  -2  717.03   21.20
   3   4  -2  741.83   20.10
   3   4  -2  721.53   18.80
  -3  -4   2  707.63   21.20
  -3  -4   2  731.93   20.00
   1   3  -2  877.51   23.90
   1   3  -2  898.91   23.20
   1   3  -2  883.91   23.40
  -1  -3   2  883.81   23.40
  -1  -3   2  875.81   23.20
  -1  -3   2  881.01   23.90
  -1   2  -2 1173.98   30.20
  -1   2  -2 1110.19   30.00
  -1   2  -2 1121.49   30.10
   1  -2   2 1126.89   29.90
   1  -2   2 1138.69   30.10
   1  -2   2 1201.58   30.30
  -3   1  -2 1476.15   39.00
  -3   1  -2 1480.95   38.70
  -3   1  -2 1462.05   38.70
  -3   1  -2 1464.45   38.70
   3  -1   2 1463.95   38.70
   3  -1   2 1464.75   39.00
  -5   0  -2  312.97   12.00
  -5   0  -2  309.87   11.00
  -5   0  -2  315.57   10.60
   5   0   2  315.47   10.50
   5   0   2  310.87   12.20
   5   0   2  286.27   10.70
  -7  -1  -2  205.68    9.70
  -7  -1  -2  202.88   10.90
   7   1   2  195.18    9.30
  -9  -2  -2    3.70    5.70
  -9  -2  -2    4.10    9.30
   9   2   2   13.40   12.10
   8   6  -3   62.89   14.60
  -8  -6   3   27.20    9.10
   6   5  -3   -5.90    9.60
  -6  -5   3   -5.10    5.90
   4   4  -3  529.35   17.70
   4   4  -3  533.85   15.70
  -4  -4   3  506.95   17.40
  -4  -4   3  550.84   15.70
   2   3  -3  153.58    5.50
   2   3  -3  144.59    7.20
   2   3  -3  131.29    5.50
  -2  -3   3  149.59    4.70
  -2  -3   3  141.79    7.10
  -2  -3   3  152.28    5.50
   0   2  -3 1288.67   32.50
   0   2  -3 1230.38   32.40
   0  -2   3 1243.48   32.50
   0  -2   3 1227.88   33.00
   0  -2   3 1251.87   33.10
   0  -2   3 1222.68   32.40
  -2   1  -3  568.94   15.90
  -2   1  -3  528.75   16.80
  -2   1  -3  575.24   15.70
  -2   1  -3  564.94   15.40
   2  -1   3  561.54   15.90
   2  -1   3  554.64   16.10
  -4   0  -3  468.05   13.90
  -4   0  -3  470.15   13.90
  -4   0  -3  462.55   14.90
   4   0   3  465.35   14.80
   4   0   3  453.35   13.70
   4   0   3  459.15   13.80
  -6  -1  -3   54.89    7.10
  -6  -1  -3   55.19    8.40
  -6  -1  -3   53.69    6.50
   6   1   3   52.89    6.00
   6   1   3   50.49    9.10
   6   1   3   41.80    6.20
  -8  -2  -3  132.69   10.70
  -8  -2  -3  140.29   11.70
   8   2   3  147.39   10.50
   8   2   3  144.39   14.30
   7   5  -4   68.49   12.60
  -7  -5   4   48.30    7.90
   5   4  -4   62.89   10.00
   5   4  -4   46.90    6.40
  -5  -4   4   54.69    5.90
   3   3  -4  134.39    5.90
   3   3  -4  123.39    8.30
  -3  -3   4  135.19    5.90
  -3  -3   4  126.99    8.10
   1   2  -4  166.68    5.30
   1   2  -4  169.18    5.50
  -1  -2   4  163.28    5.40
  -1  -2   4  159.28    7.40
  -1  -2   4  163.88    5.30
  -1   1  -4  495.05   13.80
  -1   1  -4  480.45   13.40
   1  -1   4  498.55   13.30
   1  -1   4  482.25   13.70
   1  -1   4  494.15   14.60
  -3   0  -4  586.84   20.30
  -3   0  -4  703.53   18.60
  -3   0  -4  689.63   18.90
  -3   0  -4  690.63   19.60
   3   0   4  695.63   19.70
   3   0   4  681.43   18.80
  -5  -1  -4  267.97   11.70
  -5  -1  -4  281.77   10.10
  -5  -1  -4  275.47   10.10
   5   1   4  266.37    9.60
   5   1   4  252.37    9.90
   5   1   4  278.47   11.90
  -7  -2  -4  296.27   12.40
  -7  -2  -4  291.47   11.60
   7   2   4  270.67   11.30
   7   2   4  297.97   15.20
  -9  -3  -4   -1.30    8.60
  -9  -3  -4    1.40    5.70
   9   3   4    7.60   11.50
   6   4  -5   36.10   11.00
   6   4  -5   24.30   10.20
  -6  -4   5   30.40    7.50
   4   3  -5   66.79    5.70
   4   3  -5   69.79    9.10
  -4  -3   5   58.89    8.40
  -4  -3   5   73.29    5.80
   2   2  -5 1492.85   38.60
   2   2  -5 1509.25   38.90
  -2  -2   5 1510.05   41.00
  -2  -2   5 1505.25   38.80
  -2  -2   5 1478.05   40.90
  -2  -2   5 1462.25   38.60
   0   1  -5 1041.20   29.00
   0   1  -5 1037.80   27.00
   0   1  -5 1058.29   27.70
   0  -1   5 1029.30   27.10
   0  -1   5 1037.30   27.60
   0  -1   5 1067.59   29.20
  -2   0  -5  117.89    6.60
  -2   0  -5  122.49    5.80
  -2   0  -5  126.89    4.70
  -2   0  -5  123.69    4.70
   2   0   5  125.39    5.50
   2   0   5  141.69    7.20
  -4  -1  -5  414.16   13.00
  -4  -1  -5  423.96   12.70
  -4  -1  -5  408.66   14.40
   4   1   5  407.36   14.30
   4   1   5  422.16   12.80
   4   1   5  409.66   12.60
  -6  -2  -5  149.88   11.80
  -6  -2  -5  191.08    9.10
  -6  -2  -5  181.98    8.70
   6   2   5  164.08    8.20
   6   2   5  149.69   11.50
   6   2   5  176.48    8.80
  -8  -3  -5  106.69    9.50
  -8  -3  -5   97.99   10.50
   8   3   5  113.49   13.30
   7   4  -6   69.49   14.70
  -7  -4   6   41.00    8.10
   5   3  -6    9.30    9.30
   5   3  -6   10.80    4.80
  -5  -3   6    9.40    5.10
   3   2  -6  550.94   15.00
  -3  -2   6  560.94   18.90
  -3  -2   6  532.55   18.40
  -3  -2   6  519.75   14.50
  -3  -2   6  558.14   15.40
   1   1  -6   41.10    3.80
   1   1  -6   43.00    2.40
  -1  -1   6   44.40    2.60
  -1  -1   6   40.00    6.60
  -1  -1   6   41.70    6.20
  -1  -1   6   39.20    3.50
  -1   0  -6 1300.57   34.40
  -1   0  -6 1369.56   35.30
  -1   0  -6 1349.47   34.30
  -1   0  -6 1292.07   36.60
   1   0   6 1323.37   35.20
   1   0   6 1358.26   36.80
  -3  -1  -6   37.40    3.80
  -3  -1  -6   31.60    3.70
  -3  -1  -6   36.10    6.30
   3   1   6   32.00    5.60
   3   1   6   31.40    3.40
  -5  -2  -6   39.10    5.90
  -5  -2  -6   40.70    8.00
  -5  -2  -6   37.20    4.50
   5   2   6   39.80    4.40
   5   2   6   59.09    8.50
   5   2   6   36.70    5.50
  -7  -3  -6    2.90    6.20
  -7  -3  -6   -0.60    5.10
   7   3   6   -2.30    9.00
   6   3  -7    7.30    6.20
   6   3  -7   24.90   12.20
  -6  -3   7   21.30    8.60
   4   2  -7   65.79    5.50
  -4  -2   7   61.79   10.00
  -4  -2   7   55.89    5.70
   2   1  -7   41.60    3.80
   2   1  -7   36.50    3.10
  -2  -1   7   39.50    3.70
  -2  -1   7   50.29    8.30
  -2  -1   7   40.30    3.30
  -2  -1   7   36.30    6.70
   0   0  -7  216.58    7.70
   0   0  -7  208.38    9.70
   0   0   7  214.68    7.40
   0   0   7  205.98   10.30
  -2  -1  -7   55.69    5.40
  -2  -1  -7   68.99    6.80
  -2  -1  -7   64.59    3.30
  -2  -1  -7   64.89    3.30
   2   1   7   60.19    4.80
   2   1   7   69.19    8.00
  -4  -2  -7  274.57   10.40
  -4  -2  -7  265.47    9.10
  -4  -2  -7  252.07   11.60
   4   2   7  273.37    9.10
   4   2   7  266.17   12.40
   4   2   7  267.17    9.80
  -6  -3  -7   32.90    5.70
  -6  -3  -7   34.30    5.60
   6   3   7   33.20    5.50
   6   3   7   36.00   10.30
  -8  -4  -7   59.39    7.90
  -8  -4  -7   67.69   10.10
   8   4   7   89.69   14.20
   5   2  -8   16.10    4.80
  -5  -2   8    7.80    5.20
  -5  -2   8   17.10   11.10
   3   1  -8   14.60    2.60
   3   1  -8   14.60    3.10
  -3  -1   8   17.50    2.50
  -3  -1   8   14.90    3.20
  -3  -1   8    9.50   13.80
   1   0  -8   52.59    4.90
  -1   0   8   53.59    4.50
  -1   0   8   46.70    7.60
  -1  -1  -8  345.37   13.50
  -1  -1  -8  365.36   11.50
   1   1   8  356.36   14.20
   1   1   8  352.96   11.30
  -3  -2  -8  110.89    8.90
  -3  -2  -8  122.59    5.20
  -3  -2  -8  123.69    7.30
   3   2   8  126.69    6.70
   3   2   8  112.89   10.10
  -5  -3  -8  126.09    8.60
  -5  -3  -8  119.39    7.20
   5   3   8  123.49    7.10
   5   3   8  131.89   11.80
  -7  -4  -8   21.20    6.80
  -7  -4  -8   17.20    6.80
   7   4   8   35.70   10.50
  -6  -2   9   20.80   14.70
   4   1  -9   11.50    2.70
  -4  -1   9   17.20   10.50
  -4  -1   9   15.30    4.30
   2   0  -9  235.68    8.50
  -2   0   9  239.48   17.90
  -2   0   9  226.78    8.30
   0  -1  -9   15.50    7.80
   0  -1  -9    4.90    3.40
   0   1   9    3.10    2.80
   0   1   9   11.30    7.60
  -2  -2  -9   24.50    6.40
  -2  -2  -9   17.70    4.00
  -2  -2  -9   22.40    2.40
  -2  -2  -9   24.90    2.40
   2   2   9   25.50    8.00
   2   2   9   27.30    3.80
  -4  -3  -9   43.50    5.70
  -4  -3  -9    7.90   12.20
  -4  -3  -9   35.20    4.10
   4   3   9   34.10    4.90
   4   3   9   50.29   10.30
  -6  -4  -9    4.40    5.60
  -6  -4  -9   -4.40    5.30
   6   4   9    8.90    9.70
   6   4   9   -7.20    4.80
  -8  -5  -9    6.90    7.10
  -8  -5  -9    5.80    8.00
   8   5   9   39.60   14.00
  -5  -1  10   24.50   13.90
   3   0 -10   23.10    3.70
  -3   0  10   22.60    3.50
  -3   0  10   24.80    3.60
  -3   0  10   30.80    4.30
  -3   0  10   49.10   12.40
   1  -1 -10    6.60    3.60
  -1   1  10    9.60   12.80
  -1   1  10    4.40    3.30
  -1  -2 -10  160.58   10.90
  -1  -2 -10  193.78    8.70
   1   2  10  174.48    7.90
   1   2  10  180.18   12.80
  -3  -3 -10    5.60    2.70
  -3  -3 -10    7.50    4.60
   3   3  10    8.50   11.30
  -5  -4 -10    2.10    5.40
  -5  -4 -10   -7.40    4.50
   5   4  10    3.20    4.50
   5   4  10    2.30   10.10
  -7  -5 -10    1.70    6.90
  -7  -5 -10    6.90    7.10
   7   5  10   27.70   12.90
  -4   0  11   10.30   13.00
   2  -1 -11   10.90    4.20
  -2   1  11   15.70   11.10
  -2   1  11    8.90    3.60
   0  -2 -11    7.00    4.40
   0   2  11    6.60    3.70
   0   2  11    3.30    9.10
  -2  -3 -11    2.50    4.80
   2   3  11   -1.90    9.50
  -4  -4 -11   45.90    6.30
  -4  -4 -11   63.39    5.40
   4   4  11   66.39    5.50
   4   4  11   77.69   13.30
  -6  -5 -11  -10.80    5.70
  -6  -5 -11   -2.80    6.30
   6   5  11   20.80   12.30
   6   5  11   10.60    5.40
   3  -1 -12   20.20    4.70
  -3   1  12   34.50   13.10
  -1   2  12   -3.60    4.10
  -1   2  12    6.70   10.80
  -1  -3 -12    9.60    5.30
   1   3  12   13.40   10.60
  -3  -4 -12   33.00    6.70
   3   4  12   14.70   11.90
  -5  -5 -12    7.20    4.90
  -5  -5 -12    9.20    6.70
   5   5  12   10.40   13.00
   2  -2 -13   -0.80    5.30
  -2   2  13    1.60   12.20
   0  -3 -13   13.70    5.60
   0   3  13   15.60   13.00
  -2  -4 -13    0.40    6.20
  -4  -5 -13   25.30    6.70
   4   5  13    0.00   13.50
   1  -3 -14   -8.90    6.20
  -1   3  14   13.50   13.20
  -1  -4 -14   -9.40    5.90
   1   4  14  -10.40   12.10
  -3  -5 -14   -6.10    6.90
  -2 -11 -12    6.60    7.10
  -2 -11 -12    6.40    7.20
   0 -10 -12    1.10    6.70
   0 -10 -12   -1.60    6.70
   3  11  11   12.30   10.90
  -3 -11 -11   16.80    7.60
  -3 -11 -11   19.60    7.00
  -1 -10 -11   16.40    6.80
  -1 -10 -11   -1.90    6.30
  -1   9  11  -13.40   10.10
   1  -9 -11    6.20    6.00
   1  -9 -11   19.20    6.90
  -3   8  11    1.50    6.80
  -3   8  11   -7.30    7.00
  -3   8  11    9.20   11.30
   4  11  10    4.90   10.40
  -4 -11 -10   -2.00    6.20
  -4 -11 -10   -9.40    7.30
   2  10  10   38.80   11.00
  -2 -10 -10   52.79    7.50
  -2 -10 -10   43.40    6.40
   0   9  10   -4.50    5.10
   0  -9 -10    3.80    7.30
   0  -9 -10    8.20    6.10
  -2   8  10   62.89   11.90
  -2   8  10   71.09    9.90
   2  -8 -10   69.19    8.60
  -4   7  10    5.70    6.50
  -4   7  10    0.20    7.40
  -4   7  10    0.00   11.50
   5  11   9   42.00   10.70
  -5 -11  -9    6.80    6.10
  -5 -11  -9   20.60    8.20
   3  10   9   12.30   14.10
  -3 -10  -9    8.30    6.50
  -3 -10  -9    6.50    5.90
   1   9   9   19.60    5.70
   1   9   9   14.60    8.30
  -1  -9  -9   11.10    5.20
  -1  -9  -9   26.70    6.30
  -1  -9  -9   20.80    7.60
  -1   8   9    9.70    6.70
  -1   8   9    6.30    5.10
  -1   8   9    8.80    7.90
   1  -8  -9    3.80    5.50
   1  -8  -9   10.20    5.80
  -3   7   9    3.90    6.60
  -3   7   9    0.30    5.30
  -5   6   9    5.50    7.70
  -5   6   9   26.20   12.20
  -5   6   9   18.40    6.70
   6  11   8   51.49   11.60
  -6 -11  -8   25.80    8.30
  -6 -11  -8   11.20    6.00
  -4 -10  -8   10.10    7.10
  -4 -10  -8    4.10    5.30
   2   9   8  107.99   10.10
   2   9   8   88.89    8.00
  -2  -9  -8  100.79    8.70
  -2  -9  -8  105.29    8.80
  -2  -9  -8  108.09    9.60
   0   8   8    9.70    7.10
   0   8   8   11.00    4.60
   0  -8  -8    9.60    4.70
   0  -8  -8    7.20    6.20
   0  -8  -8    4.20    5.50
  -2   7   8   91.79   10.20
  -2   7   8   76.59    8.10
  -2   7   8   80.89    7.50
  -2   7   8   88.29    8.10
   2  -7  -8   88.29    8.00
  -4   6   8    6.80    7.00
  -4   6   8    6.10    5.60
  -6   5   8   26.50    8.20
  -6   5   8   24.10   12.60
  -6   5   8    9.80    6.50
  -7 -11  -7   -9.60    8.60
  -7 -11  -7    3.40    6.30
   5  10   7  143.29   11.70
  -5 -10  -7  108.39    9.10
  -5 -10  -7  112.39    9.90
   3   9   7   10.10    5.30
   3   9   7   13.80    7.20
   3   9   7    5.20    4.20
  -3  -9  -7   13.70    6.60
  -3  -9  -7   13.30    8.90
  -3  -9  -7   11.40    5.90
   1   8   7  287.47   10.90
   1   8   7  302.87   12.30
   1   8   7  282.57   10.80
  -1  -8  -7  298.57   11.40
  -1  -8  -7  291.87   12.00
  -1  -8  -7  303.17   11.30
  -1   7   7   -3.90    3.60
  -1   7   7    1.50    5.90
  -1   7   7    0.40    4.10
  -1   7   7    0.80    5.20
   1  -7  -7    3.10    4.40
   1  -7  -7   -1.60    5.00
  -3   6   7  113.69    9.00
  -3   6   7  130.49   10.70
  -3   6   7  123.19    8.00
  -3   6   7  134.79    9.20
  -3   6   7  131.19    8.40
  -5   5   7    3.50    9.40
  -5   5   7    1.80    5.40
  -5   5   7    5.60    7.00
   6  10   6   37.30    5.30
  -6 -10  -6   47.10    7.80
   4   9   6  103.29    7.40
   4   9   6  121.19   10.00
  -4  -9  -6  119.29    7.90
  -4  -9  -6  108.79    8.50
   2   8   6   18.70    3.90
   2   8   6   27.30    5.00
   2   8   6   29.70    6.00
  -2  -8  -6   29.30    5.80
  -2  -8  -6   29.50    5.50
  -2  -8  -6   24.00    4.30
   0   7   6   12.20    3.90
   0   7   6   19.50    5.30
   0  -7  -6   11.80    4.60
   0  -7  -6   20.40    5.20
  -2   6   6  129.49    7.10
  -2   6   6  118.49    7.30
  -2   6   6  115.19    8.70
  -2   6   6  126.89    7.40
  -2   6   6  121.29    7.60
   2  -6  -6  126.49    7.90
  -4   5   6   53.39   10.80
  -4   5   6   47.90    7.50
  -4   5   6   52.99    8.20
  -4   5   6   58.39    7.80
  -4   5   6   43.90    8.50
  -4   5   6   47.50    6.70
  -6   4   6    7.40   10.10
  -6   4   6    7.30    5.50
  -6   4   6   10.10    7.80
   7  10   5   28.40   11.50
  -7 -10  -5    4.20    4.80
  -7 -10  -5   -0.30    8.20
   5   9   5   60.59   10.20
   5   9   5   39.00    4.50
  -5  -9  -5   48.80    6.90
  -5  -9  -5   53.29   10.70
  -5  -9  -5   40.00    6.60
   3   8   5    1.40    4.20
   3   8   5    4.80    3.40
   3   8   5   11.60    5.70
  -3  -8  -5    4.10    3.50
  -3  -8  -5    4.40    4.50
  -3  -8  -5    0.00    5.70
   1   7   5  287.67   10.40
   1   7   5  287.67   10.00
   1   7   5  294.77   10.20
  -1  -7  -5  287.07   10.60
  -1  -7  -5  294.87   10.60
  -1  -7  -5  288.67   10.20
  -1   6   5    6.90    4.40
  -1   6   5    3.80    2.90
  -1   6   5    0.30    2.80
  -1   6   5    5.30    3.70
   1  -6  -5   -0.40    3.90
  -3   5   5  381.46   12.80
  -3   5   5  410.66   14.50
  -3   5   5  422.56   14.00
  -3   5   5  390.36   13.40
  -3   5   5  409.76   13.40
  -3   5   5  396.76   13.80
  -5   4   5   92.79    8.90
  -5   4   5   96.79    7.50
  -5   4   5   96.99    8.40
  -5   4   5   90.89    8.80
  -7   3   5   14.60    5.50
  -7   3   5   16.70    8.20
   7  -3  -5   32.60   11.60
  -8 -10  -4   44.00   10.10
   6   9   4   11.70    9.40
   6   9   4    1.60    3.50
  -6  -9  -4    6.40    7.30
  -6  -9  -4    6.60    3.90
   4   8   4  329.67   12.20
   4   8   4  348.57   13.70
   4   8   4  346.17   11.10
  -4  -8  -4  349.87   11.30
  -4  -8  -4  323.77   14.00
  -4  -8  -4  340.37   12.00
   2   7   4  135.69    6.70
   2   7   4  139.59    7.10
   2   7   4  128.59    6.20
  -2  -7  -4  128.19    7.30
  -2  -7  -4  130.59    6.50
  -2  -7  -4  135.09    7.10
   0   6   4  614.04   17.50
   0   6   4  616.74   17.80
   0   6   4  602.24   17.30
   0  -6  -4  616.34   17.70
   0  -6  -4  614.04   18.00
  -2   5   4   22.40    4.60
  -2   5   4   18.40    4.00
  -2   5   4   15.80    3.40
  -2   5   4   10.90    2.90
  -2   5   4   13.90    4.10
   2  -5  -4    9.80    4.10
  -4   4   4   18.10    5.10
  -4   4   4   14.30    3.60
  -4   4   4   20.20    5.50
  -4   4   4   19.30    4.20
  -4   4   4   20.10    5.70
  -6   3   4    6.40    7.30
  -6   3   4   15.20    5.00
  -6   3   4    3.90    4.20
   6  -3  -4   17.30    8.90
   7   9   3   75.99   13.50
  -7  -9  -3   51.09    8.50
  -7  -9  -3   60.39    6.50
   5   8   3  128.09   11.00
   5   8   3  111.39    6.20
  -5  -8  -3  111.19    6.40
  -5  -8  -3  117.99    8.70
  -5  -8  -3  109.09   10.90
   3   7   3   45.60    5.00
   3   7   3   35.00    4.10
   3   7   3   32.80    5.90
  -3  -7  -3   35.60    4.60
  -3  -7  -3   35.60    4.60
  -3  -7  -3   36.60    6.70
   1   6   3   32.70    3.90
   1   6   3   35.50    4.50
   1   6   3   34.30    4.10
  -1  -6  -3   28.60    4.30
  -1  -6  -3   31.40    3.90
  -1  -6  -3   28.70    3.90
  -1   5   3   27.80    4.10
  -1   5   3   22.80    2.90
  -1   5   3   25.00    3.40
  -1   5   3   29.60    4.60
   1  -5  -3   36.60    4.40
  -3   4   3  146.79    7.30
  -3   4   3  124.89    6.50
  -3   4   3  123.89    7.30
  -3   4   3  124.89    6.60
  -3   4   3  125.59    6.90
  -5   3   3    3.90    9.10
  -5   3   3    2.90    4.10
  -5   3   3    6.20    5.50
  -5   3   3   -1.00    3.40
  -5   3   3    7.30    5.00
   5  -3  -3   -0.70    6.70
  -7   2   3   -1.20    4.80
  -7   2   3    4.00    7.40
  -7   2   3    1.00    4.30
   7  -2  -3    5.10    9.80
   8   9   2   93.09   15.80
  -8  -9  -2   56.19   10.70
   6   8   2    3.40    2.90
   6   8   2   12.90    9.20
  -6  -8  -2   14.30    7.20
  -6  -8  -2    8.50    3.10
   4   7   2  258.47   11.20
   4   7   2  236.98    8.00
   4   7   2  235.88    9.60
  -4  -7  -2  236.08   10.90
  -4  -7  -2  249.78    8.30
  -4  -7  -2  236.48    9.80
   2   6   2    3.60    3.50
   2   6   2    1.80    2.00
   2   6   2    1.40    3.30
  -2  -6  -2    4.70    2.40
  -2  -6  -2   -0.50    3.00
  -2  -6  -2   12.50    3.90
   0   5   2  399.26   10.90
   0   5   2  387.46   11.60
   0   5   2  406.56   11.70
   0   5   2  392.96   12.10
   0  -5  -2  395.46   11.10
   0  -5  -2  390.86   12.10
  -2   4   2  131.29    5.70
  -2   4   2  128.49    6.20
  -2   4   2  117.59    5.90
  -2   4   2  116.89    5.00
   2  -4  -2  118.99    5.90
  -4   3   2   -4.00    3.10
  -4   3   2    0.70    4.60
  -4   3   2    3.10    4.10
  -4   3   2    0.90    4.00
   4  -3  -2   -2.20    2.90
   4  -3  -2    0.10    4.80
  -6   2   2   68.19    8.60
  -6   2   2   78.79    8.10
  -6   2   2   75.89    7.60
   6  -2  -2   68.99    6.90
   6  -2  -2   77.29   10.20
  -8   1   2    0.70    8.90
   8  -1  -2   20.20   11.50
   7   8   1   73.89   12.90
  -7  -8  -1   59.39    9.00
   5   7   1   69.69    9.10
   5   7   1   53.29    7.10
  -5  -7  -1   54.79    8.40
  -5  -7  -1   58.99    8.00
   3   6   1  260.17    8.20
   3   6   1  259.37    9.40
   3   6   1  270.67   10.00
   3   6   1  260.87    8.10
  -3  -6  -1  272.27   10.10
  -3  -6  -1  261.87    9.40
   1   5   1  388.46   11.30
   1   5   1  391.46   11.30
   1   5   1  398.46   11.30
   1   5   1  389.86   11.80
  -1  -5  -1  398.36   11.90
  -1   4   1   18.40    2.40
  -1   4   1   32.30    3.70
   1  -4  -1   30.20    3.60
   1  -4  -1   24.20    2.60
  -3   3   1   70.09    5.00
  -3   3   1   74.19    5.10
  -3   3   1   62.19    5.50
   3  -3  -1   67.29    4.90
   3  -3  -1   61.59    4.80
  -5   2   1   19.60    5.00
  -5   2   1   16.70    5.10
  -5   2   1    6.90    5.00
  -5   2   1    9.70    3.80
   5  -2  -1   20.30    6.40
   5  -2  -1   10.70    3.50
  -7   1   1   31.80    5.20
  -7   1   1   44.00    7.80
   7  -1  -1   50.39    7.00
   7  -1  -1   55.99   10.90
   8   8   0   46.60   12.40
  -8  -8   0   29.10    9.50
   6   7   0    8.00    8.80
  -6  -7   0    0.10    6.00
   4   6   0   46.90    3.20
   4   6   0   56.59    7.00
   4   6   0   45.10    5.50
   4   6   0   56.09    3.40
  -4  -6   0   51.89    6.00
  -4  -6   0   42.60    6.70
   2   5   0    3.80    1.80
   2   5   0    1.30    1.70
   2   5   0    2.00    2.70
   2   5   0    5.80    3.20
  -2  -5   0    1.20    2.70
  -2  -5   0    1.50    3.30
   0   4   0  177.98    6.50
   0   4   0  181.38    6.30
   0  -4   0  183.78    6.30
   0  -4   0  181.58    6.80
  -2   3   0    3.50    2.10
  -2   3   0    4.70    2.20
  -2   3   0    5.40    2.90
   2  -3   0    3.30    2.10
   2  -3   0    1.60    2.30
   2  -3   0    5.80    3.00
  -4   2   0    9.00    4.00
  -4   2   0    4.80    3.20
  -4   2   0   13.50    4.30
  -4   2   0    6.40    3.60
   4  -2   0    4.80    4.30
   4  -2   0    6.00    3.00
  -6   1   0    7.80    5.30
  -6   1   0    3.20    6.10
  -6   1   0    7.20    4.10
   6  -1   0   -4.60    7.30
   6  -1   0   -2.70    3.50
  -8   0   0   -4.20    7.80
   8   0   0   -5.20    4.70
   8   0   0   -0.30   10.70
   7   7  -1  200.18   15.10
  -7  -7   1  156.98   11.40
   5   6  -1   47.30    6.70
   5   6  -1   60.89    9.00
  -5  -6   1   52.49    8.10
  -5  -6   1   46.70    7.00
   3   5  -1  169.68    8.20
   3   5  -1  183.18    5.70
   3   5  -1  172.48    5.50
   3   5  -1  181.58    7.10
  -3  -5   1  167.58    8.10
  -3  -5   1  182.08    7.30
   1   4  -1   22.90    2.90
   1   4  -1   26.30    3.00
  -1  -4   1   28.10    3.10
  -1  -4   1   16.00    3.10
  -1  -4   1   21.50    2.80
  -1   3  -1   27.40    3.50
  -1   3  -1   30.30    1.80
  -1   3  -1   30.40    3.50
   1  -3   1   27.60    3.40
   1  -3   1   23.50    1.80
   1  -3   1   31.00    3.30
  -3   2  -1   55.79    4.80
  -3   2  -1   62.39    4.20
  -3   2  -1   56.49    4.60
  -3   2  -1   63.69    4.90
   3  -2   1   58.89    4.70
   3  -2   1   53.99    4.50
  -5   1  -1  115.29    6.90
  -5   1  -1  110.19    7.30
  -5   1  -1  105.19    7.60
  -5   1  -1  106.09    6.80
   5  -1   1  106.99    6.40
   5  -1   1  108.89    8.10
  -7   0  -1   13.50    6.80
  -7   0  -1    4.30    4.50
   7   0   1    4.30    4.30
  -9  -1  -1   49.50    6.50
  -9  -1  -1   27.70   10.00
   9   1   1   60.19   14.10
   8   7  -2   34.40   14.70
  -8  -7   2   13.80    8.90
   6   6  -2   18.80    9.30
  -6  -6   2   11.50    6.30
   4   5  -2   41.90    5.50
   4   5  -2   45.80    7.60
  -4  -5   2   50.09    5.70
  -4  -5   2   45.20    6.70
   2   4  -2   -0.70    1.60
   2   4  -2    0.20    3.40
   2   4  -2   -0.80    2.60
  -2  -4   2   -5.30    2.50
   0   3  -2   33.40    3.30
   0   3  -2   29.60    3.80
   0  -3   2   34.20    2.80
   0  -3   2   35.30    3.20
   0  -3   2   33.50    3.50
   0  -3   2   36.40    3.90
  -2   2  -2  267.57    8.20
  -2   2  -2  259.07    8.50
  -2   2  -2  257.87    8.80
   2  -2   2  273.97    8.50
   2  -2   2  262.77    8.50
  -4   1  -2   25.00    3.80
  -4   1  -2   20.30    4.80
  -4   1  -2   12.10    3.00
  -4   1  -2   18.50    3.80
   4  -1   2   21.50    3.30
   4  -1   2   22.80    4.80
  -6   0  -2  109.89    7.60
  -6   0  -2   99.49    9.30
   6   0   2  105.89    7.90
   6   0   2  102.89    9.90
   6   0   2  101.79    7.10
  -8  -1  -2   16.20    7.40
  -8  -1  -2    7.90    5.10
   8   1   2   18.90   10.50
   7   6  -3   80.89   13.70
  -7  -6   3   60.79    8.60
   5   5  -3   -3.40    4.50
   5   5  -3   -8.90    7.40
  -5  -5   3   -2.70    4.90
  -5  -5   3   -8.50    7.30
   3   4  -3  231.38    8.00
   3   4  -3  223.28    6.40
   3   4  -3  226.78    9.70
   3   4  -3  233.08    6.40
  -3  -4   3  228.18    9.70
  -3  -4   3  232.08    8.20
   1   3  -3   32.10    3.20
   1   3  -3   27.90    2.90
  -1  -3   3   30.10    4.30
  -1  -3   3   28.70    2.90
  -1  -3   3   23.00    4.10
  -1  -3   3   23.80    3.10
  -1   2  -3    2.30    2.10
  -1   2  -3    1.70    2.00
  -1   2  -3    1.90    2.50
   1  -2   3   -0.10    2.20
   1  -2   3   -0.80    2.10
   1  -2   3    6.30    2.80
  -3   1  -3   36.00    4.50
  -3   1  -3   42.80    4.00
  -3   1  -3   41.80    4.20
  -3   1  -3   42.10    4.70
   3  -1   3   30.30    4.10
   3  -1   3   29.70    4.70
  -5   0  -3   83.39    6.50
  -5   0  -3   72.59    6.10
  -5   0  -3   70.39    7.60
   5   0   3   68.19    5.90
   5   0   3   79.09    7.40
   5   0   3   74.89    6.20
  -7  -1  -3   73.19    7.90
  -7  -1  -3   76.89    8.90
   7   1   3   98.99   17.10
   7   1   3   65.19    7.70
  -9  -2  -3   66.89    9.50
  -9  -2  -3   72.59   11.00
   9   2   3  100.39   15.70
   6   5  -4   21.40   10.60
  -6  -5   4   16.10    6.50
   4   4  -4    9.50    4.00
   4   4  -4   21.90    7.20
  -4  -4   4   15.60    6.50
  -4  -4   4   18.80    4.30
   2   3  -4    4.60    2.40
   2   3  -4    5.10    4.50
   2   3  -4    4.10    1.60
  -2  -3   4    4.80    2.50
  -2  -3   4    3.40    1.60
  -2  -3   4    2.70    4.20
   0   2  -4   90.79    3.90
   0   2  -4   96.99    4.40
   0  -2   4   89.19    5.60
   0  -2   4   93.69    4.20
   0  -2   4   86.79    5.20
   0  -2   4   92.69    4.10
  -2   1  -4    6.90    2.40
  -2   1  -4    6.70    3.50
  -2   1  -4    8.30    2.80
  -2   1  -4    4.10    2.30
   2  -1   4    5.00    2.30
  -4   0  -4   76.69    5.70
  -4   0  -4   70.29    6.80
  -4   0  -4   74.89    5.40
  -4   0  -4   81.99    5.10
   4   0   4   67.09    5.30
   4   0   4   71.69    6.60
  -6  -1  -4  235.98   12.40
  -6  -1  -4  247.58   10.70
  -6  -1  -4  257.37   10.50
   6   1   4  226.68    9.70
   6   1   4  242.48   12.40
   6   1   4  232.78   10.30
  -8  -2  -4   16.50    5.70
  -8  -2  -4   17.40    7.60
   8   2   4   24.80   10.40
   7   5  -5   20.00   13.20
  -7  -5   5    0.80    7.70
   5   4  -5   39.00    5.50
   5   4  -5   28.40    9.70
  -5  -4   5   30.60    5.50
   3   3  -5    0.10    3.00
   3   3  -5   -9.00    5.80
   3   3  -5    1.30    1.40
  -3  -3   5    1.10    1.40
  -3  -3   5    4.60    5.30
  -3  -3   5    3.00    3.20
   1   2  -5 1231.38   32.30
   1   2  -5 1245.48   32.60
  -1  -2   5 1210.88   34.20
  -1  -2   5 1311.67   33.60
  -1  -2   5 1216.88   34.40
  -1  -2   5 1241.58   32.40
  -1   1  -5   20.40    2.70
  -1   1  -5   24.90    2.80
  -1   1  -5   31.80    6.00
   1  -1   5   26.50    5.20
   1  -1   5   26.40    3.40
  -3   0  -5  435.66   13.10
  -3   0  -5  418.96   13.20
  -3   0  -5  431.06   14.00
  -3   0  -5  433.46   12.50
   3   0   5  423.76   12.90
   3   0   5  423.76   14.10
  -5  -1  -5   -8.50    5.70
  -5  -1  -5   -1.10    4.10
  -5  -1  -5   -1.50    4.00
   5   1   5    0.90    4.00
   5   1   5   -0.20    6.50
   5   1   5   -0.90    2.90
  -7  -2  -5   85.59    8.50
  -7  -2  -5   81.89    9.20
   7   2   5   62.89   12.00
  -9  -3  -5   33.30    9.70
  -9  -3  -5   40.20    7.00
   6   4  -6   15.80   12.00
  -6  -4   6    1.00    6.70
   4   3  -6   66.09    6.00
   4   3  -6   68.09   10.20
  -4  -3   6   65.89    5.90
   2   2  -6   80.49    4.20
   2   2  -6   82.69    4.20
  -2  -2   6   83.69    8.10
  -2  -2   6   87.79    8.10
  -2  -2   6   81.69    4.20
  -2  -2   6   83.49    4.30
   0   1  -6   14.00    2.60
   0   1  -6   16.20    1.70
   0   1  -6   19.50    5.40
   0  -1   6   11.90    5.30
   0  -1   6   15.30    2.40
   0  -1   6   16.70    1.80
  -2   0  -6  365.46   11.70
  -2   0  -6  370.06   12.90
  -2   0  -6  365.36   10.70
  -2   0  -6  375.26   10.60
   2   0   6  382.36   13.10
   2   0   6  372.26   11.50
  -4  -1  -6  100.09    6.90
  -4  -1  -6  102.79    5.80
  -4  -1  -6   92.69    7.90
   4   1   6   90.89    6.20
   4   1   6   93.69    5.70
   4   1   6  100.09    8.90
  -6  -2  -6  395.26   13.80
   6   2   6  374.86   13.50
   6   2   6  373.16   13.30
   6   2   6  394.66   16.10
  -8  -3  -6   61.69    8.90
  -8  -3  -6   44.00    6.70
   8   3   6   67.69   12.50
   5   3  -7    5.50   10.90
   5   3  -7   -1.30    4.50
  -5  -3   7   -1.20    4.90
   3   2  -7  108.39    4.60
  -3  -2   7  111.69    5.60
  -3  -2   7  103.89    4.40
  -3  -2   7  110.99    9.60
  -3  -2   7  105.09   10.40
   1   1  -7  217.68    7.60
   1   1  -7  211.08    6.10
  -1  -1   7  206.48   10.20
  -1  -1   7  217.18    6.30
  -1  -1   7  211.98    7.30
  -1  -1   7  211.88   10.80
  -1   0  -7   45.10    6.30
  -1   0  -7   37.20    2.40
  -1   0  -7   41.30    2.20
  -1   0  -7   35.10    4.90
   1   0   7   34.10    4.30
   1   0   7   48.20    6.70
  -3  -1  -7  365.56   11.90
  -3  -1  -7  335.07   13.00
  -3  -1  -7  342.37   10.40
  -3  -1  -7  352.06   10.40
   3   1   7  339.37   11.40
   3   1   7  357.46   13.70
  -5  -2  -7   21.10    5.30
  -5  -2  -7   15.90    7.90
  -5  -2  -7   14.50    4.60
   5   2   7   16.80    4.30
   5   2   7   14.60    4.00
   5   2   7   26.00    8.30
  -7  -3  -7  187.68   10.70
  -7  -3  -7  168.98   10.80
   7   3   7  213.78   14.30
  -6  -3   8  -10.60   11.80
  -6  -3   8    3.10    7.50
   4   2  -8   17.80    4.00
  -4  -2   8   33.40   10.50
  -4  -2   8   19.00    2.00
  -4  -2   8   27.30    4.50
   2   1  -8    3.20    2.70
   2   1  -8    2.70    2.00
  -2  -1   8   -1.80    3.40
  -2  -1   8    5.30    7.90
  -2  -1   8    2.80    2.40
  -2  -1   8   -1.20    5.70
   0   0  -8  100.59    6.00
   0   0  -8   98.99    8.70
   0   0   8  103.39    5.60
   0   0   8   98.09    9.30
  -2  -1  -8   28.00    2.90
  -2  -1  -8   30.70    3.10
  -2  -1  -8   30.50    4.10
  -2  -1  -8   27.00    6.20
   2   1   8   40.40    7.70
   2   1   8   24.20    3.40
  -4  -2  -8  100.09    9.70
  -4  -2  -8   94.29    5.80
  -4  -2  -8  104.19    7.70
   4   2   8  120.89   10.90
   4   2   8   96.59    7.10
   4   2   8  100.69    5.90
  -6  -3  -8  118.89    8.30
  -6  -3  -8  116.39    9.40
   6   3   8  125.39   13.30
   6   3   8  111.89    8.30
  -8  -4  -8   18.80    7.80
  -8  -4  -8    4.60    7.60
   8   4   8   45.20   13.10
  -5  -2   9   -2.60   11.60
  -5  -2   9    3.00    5.50
   3   1  -9    4.10    2.90
   3   1  -9   -4.10    2.80
  -3  -1   9    6.70    3.00
  -3  -1   9    2.00    2.60
  -3  -1   9   -1.70    9.10
   1   0  -9   71.89    5.80
  -1   0   9   66.29   10.50
  -1   0   9   67.99    9.10
  -1   0   9   64.79    5.30
  -1  -1  -9   -0.10    3.40
  -1  -1  -9    2.00    6.10
   1   1   9   -6.40    7.20
   1   1   9    3.20    3.00
  -3  -2  -9  561.14   17.30
  -3  -2  -9  557.14   15.20
  -3  -2  -9  538.55   19.30
   3   2   9  516.35   16.70
   3   2   9  566.84   19.90
  -5  -3  -9    1.00    5.30
  -5  -3  -9   -1.10    4.30
   5   3   9    5.20    4.20
  -7  -4  -9  229.68   12.80
  -7  -4  -9  213.08   11.50
   7   4   9  226.58   17.20
  -4  -1  10   37.80   13.10
  -4  -1  10   30.30    4.60
   2   0 -10    4.40    3.50
  -2   0  10    8.50    3.10
  -2   0  10   15.30   10.00
   0  -1 -10  174.28    8.30
   0   1  10  174.58   12.70
   0   1  10  160.48    7.70
  -2  -2 -10   33.80    5.60
  -2  -2 -10   18.10   11.90
   2   2  10   30.30    9.80
   2   2  10   27.10    4.20
  -4  -3 -10   84.39    8.60
  -4  -3 -10   73.59    5.50
   4   3  10   78.59   12.40
  -6  -4 -10   46.20    6.40
  -6  -4 -10   39.40    6.80
   6   4  10   60.49    7.70
   6   4  10   73.19   13.40
   3   0 -11    6.20    3.80
  -3   0  11   -3.10   12.60
   1  -1 -11    5.90    4.20
  -1   1  11   -0.60    9.70
  -1   1  11   -2.60    3.40
  -1  -2 -11   10.70    6.00
   1   2  11    7.30    4.70
   1   2  11    7.50    9.50
  -3  -3 -11   78.49    4.30
  -3  -3 -11   91.09    9.20
   3   3  11   91.79   12.60
  -5  -4 -11   -0.40    4.70
  -5  -4 -11    8.00    6.10
   5   4  11   13.70    4.60
   5   4  11    4.70   10.90
  -7  -5 -11   66.09    9.80
  -7  -5 -11   49.20    8.10
   7   5  11   78.49   14.10
   2  -1 -12   -1.20    4.60
  -2   1  12    3.40   11.90
  -2   1  12    4.20    3.90
   0  -2 -12  120.09    8.80
   0   2  12  134.19   14.40
  -2  -3 -12    1.70    5.30
   2   3  12  -11.90   11.00
  -4  -4 -12   90.19    5.50
  -4  -4 -12   95.29   10.50
   4   4  12   84.69   13.70
  -6  -5 -12   -3.80    5.80
  -6  -5 -12   -3.80    7.40
   6   5  12  -12.70   12.80
   1  -2 -13    1.30    5.40
  -1   2  13    4.90   13.20
  -1  -3 -13    3.90    5.70
   1   3  13   -1.60   11.40
  -3  -4 -13   -4.70    6.30
  -5  -5 -13   -7.50    6.70
   0  -3 -14   16.00    6.30
   0   3  14   14.30   14.10
  -2  -4 -14   -7.30    6.90
  -4  -5 -14   19.60    8.00
   4   5  14  -26.20   15.00
  -1 -11 -12  -12.40    7.00
  -1 -11 -12    9.90    7.40
   2  11  11  -17.80    9.90
  -2 -11 -11    4.60    7.10
  -2 -11 -11    6.20    7.00
   0 -10 -11    8.80    6.90
   0 -10 -11    1.80    6.70
  -2   9  11  -10.20    6.60
  -2   9  11   -2.40   10.60
  -5 -12 -10   16.10    8.70
  -5 -12 -10   14.10    7.10
   3  11  10   -9.40    9.50
  -3 -11 -10   -0.50    7.20
  -3 -11 -10    0.70    6.30
   1  10  10  -13.20   10.50
  -1 -10 -10    4.20    6.80
  -1 -10 -10    2.60    5.70
  -1   9  10   -1.40   11.00
   1  -9 -10    0.60    6.30
  -3   8  10    0.90    7.30
  -3   8  10    6.20    6.40
  -3   8  10   12.90   10.20
   4  11   9   18.00    9.30
  -4 -11  -9    5.00    7.50
  -4 -11  -9    9.40    6.00
   2  10   9   -6.40    8.10
  -2 -10  -9   -4.50    7.10
  -2 -10  -9   -3.90    6.30
  -2 -10  -9    5.00    5.40
   0   9   9   -0.20    5.30
   0   9   9  -13.20    7.80
   0  -9  -9   -1.30    5.30
   0  -9  -9    1.20    6.80
  -2   8   9    1.10    6.90
  -2   8   9   -0.90    8.30
  -2   8   9    3.80    5.80
   2  -8  -9    7.00    6.20
  -4   7   9   11.70   10.60
  -4   7   9   14.90    7.80
  -4   7   9   14.30    6.60
  -5 -11  -8    9.30    7.70
   3  10   8   31.30    8.70
  -3 -10  -8   17.50    7.80
  -3 -10  -8   36.80    5.90
  -3 -10  -8   30.90    6.90
   1   9   8   -2.60    6.80
   1   9   8   -9.70    5.00
  -1  -9  -8    1.10    4.50
  -1  -9  -8   -3.50    5.60
  -1  -9  -8    3.30    6.20
  -1   8   8   45.80    8.00
  -1   8   8   39.20    6.70
  -1   8   8   38.60    6.00
  -1   8   8   35.30    5.70
   1  -8  -8   42.90    6.70
  -3   7   8    2.10    6.60
  -3   7   8   -2.70    5.00
  -3   7   8   -5.60    8.20
  -3   7   8   -0.50    6.60
  -5   6   8    7.70    7.90
  -5   6   8   12.10    6.20
   6  11   7   17.60   11.00
  -6 -11  -7    3.20    5.30
  -6 -11  -7   18.90    8.60
   4  10   7    9.70    8.00
  -4 -10  -7    0.70    4.60
  -4 -10  -7   -4.10    8.10
  -4 -10  -7   -3.80    6.20
   2   9   7   -5.00    5.00
   2   9   7   -1.60    5.50
   2   9   7   -0.40    6.40
  -2  -9  -7    6.00    6.20
  -2  -9  -7    0.70    5.40
  -2  -9  -7    1.70    4.90
   0   8   7   -1.30    3.70
   0   8   7    2.80    5.90
   0   8   7    3.60    4.50
   0  -8  -7    0.20    5.40
   0  -8  -7    1.80    5.40
   0  -8  -7    0.50    6.30
  -2   7   7   25.30    5.50
  -2   7   7   33.60    7.30
  -2   7   7   27.70    6.00
  -2   7   7   19.60    4.90
   2  -7  -7   27.80    5.90
  -4   6   7    9.50    8.70
  -4   6   7    0.50    5.60
  -4   6   7   -0.10    6.90
  -4   6   7   10.10    7.10
  -6   5   7   -7.80    8.20
  -6   5   7   -5.40    6.00
  -6   5   7    5.90   10.80
   7  11   6   30.80   12.70
  -7 -11  -6    1.30    8.70
  -7 -11  -6   -2.40    5.30
   5  10   6   22.80   11.40
   5  10   6    8.80    4.60
  -5 -10  -6   16.20    6.90
   3   9   6   18.60    6.60
   3   9   6    5.80    3.80
   3   9   6   19.50    5.30
  -3  -9  -6   18.90    6.70
  -3  -9  -6   12.00    4.50
  -3  -9  -6   13.10    6.50
   1   8   6   86.89    6.80
   1   8   6   89.09    6.50
   1   8   6   93.59    7.40
  -1  -8  -6   89.59    7.00
  -1  -8  -6   88.49    7.50
  -1  -8  -6   81.79    7.10
  -1   7   6   80.89    7.30
  -1   7   6   93.19    6.70
  -1   7   6   92.69    7.00
  -1   7   6   80.29    6.50
  -1   7   6   83.19    6.70
   1  -7  -6   80.09    7.30
  -3   6   6   12.10    5.20
  -3   6   6   11.40    4.00
  -3   6   6    7.20    6.00
  -3   6   6    5.60    5.60
  -3   6   6    8.90    4.70
  -3   6   6    6.00    6.70
  -5   5   6   66.99   11.20
  -5   5   6   59.29    9.00
  -5   5   6   62.19    9.40
  -5   5   6   82.59   10.00
   6  10   5   49.00   11.00
   6  10   5   21.90    4.60
  -6 -10  -5   28.70    7.50
  -6 -10  -5   26.00    5.00
   4   9   5   10.80    3.50
   4   9   5   21.30    7.40
  -4  -9  -5   15.00    5.80
  -4  -9  -5    7.40    7.10
  -4  -9  -5   13.20    4.20
   2   8   5  119.99    7.40
   2   8   5  130.69    7.70
   2   8   5  115.29    6.50
  -2  -8  -5  120.89    7.60
  -2  -8  -5  128.89    7.30
  -2  -8  -5  132.09    7.80
   0   7   5   20.50    3.50
   0   7   5   29.50    5.20
   0   7   5   24.40    4.30
   0   7   5   20.90    3.60
   0  -7  -5   28.20    5.50
   0  -7  -5   26.90    4.80
  -2   6   5  107.59    6.60
  -2   6   5   98.69    6.90
  -2   6   5  100.49    6.30
  -2   6   5  106.69    7.40
  -2   6   5  104.89    6.90
   2  -6  -5  100.39    7.40
  -4   5   5  335.47   13.90
  -4   5   5  335.87   12.80
  -4   5   5  334.97   12.80
  -4   5   5  324.77   12.70
  -4   5   5  346.77   12.00
  -6   4   5    6.80    7.50
  -6   4   5   12.20    5.70
   7  10   4   13.40   11.10
  -7 -10  -4    0.60    4.40
  -7 -10  -4   -3.20    8.50
   5   9   4   15.60    8.10
   5   9   4   10.00    3.60
  -5  -9  -4   11.90    6.30
  -5  -9  -4   12.40    4.00
  -5  -9  -4    3.20    8.50
   3   8   4   33.70    6.00
   3   8   4   21.90    4.70
   3   8   4   25.80    3.50
  -3  -8  -4   23.50    3.70
  -3  -8  -4   29.70    6.10
  -3  -8  -4   18.70    4.90
   1   7   4   82.59    5.90
   1   7   4   81.19    5.50
   1   7   4   78.99    5.30
  -1  -7  -4   76.89    6.20
  -1  -7  -4   82.49    5.90
  -1  -7  -4   68.69    5.40
  -1   6   4  103.59    5.70
  -1   6   4   94.19    6.30
  -1   6   4  100.39    5.60
  -1   6   4  102.69    5.70
  -1   6   4   94.89    6.10
   1  -6  -4  103.69    6.70
  -3   5   4   43.20    6.00
  -3   5   4   44.90    6.20
  -3   5   4   46.80    5.50
  -3   5   4   50.39    6.40
  -3   5   4   41.80    5.60
   3  -5  -4   43.80    6.80
  -5   4   4   75.89    8.60
  -5   4   4   67.49    7.30
  -5   4   4   76.39    7.70
  -5   4   4   67.69    8.00
   5  -4  -4   77.29    9.90
  -7   3   4   10.70    8.30
  -7   3   4   15.80    5.80
   7  -3  -4   31.00   11.10
   6   9   3   70.39   12.10
   6   9   3   55.29    5.80
  -6  -9  -3   53.29    7.60
  -6  -9  -3   56.69    6.10
   4   8   3   -4.00    4.90
   4   8   3    2.90    6.20
   4   8   3    2.70    2.80
  -4  -8  -3    5.00    5.30
  -4  -8  -3   -0.80    6.80
  -4  -8  -3   -1.70    3.20
   2   7   3  159.58    6.60
   2   7   3  165.38    7.30
   2   7   3  163.68    7.50
  -2  -7  -3  163.58    6.90
  -2  -7  -3  146.09   11.30
  -2  -7  -3  156.98    7.60
   0   6   3  493.95   14.50
   0   6   3  489.85   14.80
   0   6   3  474.65   14.40
   0  -6  -3  500.15   14.10
   0  -6  -3  521.45   15.30
  -2   5   3  256.57    9.60
  -2   5   3  242.38    8.40
  -2   5   3  258.07    8.80
  -2   5   3  267.57    9.30
  -2   5   3  256.67    9.10
   2  -5  -3  247.18    9.70
  -4   4   3  204.18    8.90
  -4   4   3  210.58    9.20
  -4   4   3  198.58    9.20
  -4   4   3  191.38    8.70
  -4   4   3  205.18   10.00
   4  -4  -3  217.88    9.80
  -6   3   3   48.40    7.90
  -6   3   3   38.50    5.60
  -6   3   3   30.30    4.80
  -6   3   3   37.10    7.70
   6  -3  -3   50.59    9.30
  -8   2   3   68.39   10.20
  -8   2   3   51.29    6.80
   8  -2  -3   81.79   14.70
   7   9   2   22.00   11.30
   7   9   2    0.00    3.30
  -7  -9  -2    2.90    8.30
   5   8   2   42.90    8.50
   5   8   2   35.90    4.60
  -5  -8  -2   45.40    6.80
  -5  -8  -2   40.90    8.40
   3   7   2   66.99    4.60
   3   7   2   81.79    6.60
   3   7   2   66.59    6.00
  -3  -7  -2   69.19    6.10
  -3  -7  -2   71.39    7.00
   1   6   2  403.76   12.00
   1   6   2  419.06   12.70
   1   6   2  412.96   12.10
   1   6   2  376.26   12.90
  -1  -6  -2  417.36   12.00
  -1  -6  -2  424.06   12.80
  -1   5   2  421.96   13.00
  -1   5   2  409.16   11.40
  -1   5   2  434.46   12.60
  -1   5   2  414.86   12.60
  -1   5   2  422.06   11.50
   1  -5  -2  409.86   12.90
  -3   4   2  289.27   10.40
  -3   4   2  289.07   10.10
  -3   4   2  284.97    9.50
   3  -4  -2  295.57   10.00
   3  -4  -2  288.67    9.90
   3  -4  -2  297.07   10.60
  -5   3   2  351.06   12.70
  -5   3   2  327.57   12.80
  -5   3   2  379.66   12.80
   5  -3  -2  362.06   13.90
   5  -3  -2  358.66   12.30
  -7   2   2   27.20    8.00
   7  -2  -2   49.70   10.80
   8   9   1   30.20   13.00
  -8  -9  -1   10.50    9.90
   6   8   1   63.29    4.40
   6   8   1   73.09   11.20
  -6  -8  -1   66.69    9.30
   4   7   1   29.90    4.00
   4   7   1   39.20    6.90
   4   7   1   34.20    3.80
   4   7   1   37.90    5.10
  -4  -7  -1   37.10    6.30
  -4  -7  -1   44.60    5.70
   2   6   1  367.36   11.40
   2   6   1  365.36   10.80
   2   6   1  374.26   11.70
   2   6   1  334.07   11.40
  -2  -6  -1  370.16   11.60
  -2  -6  -1  370.36   11.60
   0   5   1  157.98    6.10
   0   5   1  158.28    6.10
   0   5   1  153.68    6.50
   0  -5  -1  157.98    6.80
  -2   4   1 1425.66   38.80
  -2   4   1 1448.56   38.60
  -2   4   1 1476.65   37.70
   2  -4  -1 1453.15   38.90
   2  -4  -1 1472.65   38.50
  -4   3   1  121.79    6.80
  -4   3   1  122.09    6.50
  -4   3   1  112.39    6.30
  -4   3   1  111.89    7.60
   4  -3  -1  121.39    6.60
   4  -3  -1  119.19    7.20
  -6   2   1  179.98   10.50
  -6   2   1  177.78    9.40
  -6   2   1  170.48   10.00
   6  -2  -1  179.18   11.30
   6  -2  -1  166.58    8.70
  -8   1   1   30.20    9.30
  -8   1   1   32.70    6.00
   8  -1  -1   61.89   12.40
   7   8   0    6.30   10.40
  -7  -8   0   -1.70    7.70
   5   7   0  202.48    9.80
   5   7   0  214.58    6.80
   5   7   0  231.48   12.10
   5   7   0  214.28    6.80
  -5  -7   0  196.88   11.60
   3   6   0   33.50    5.10
   3   6   0   22.80    3.40
   3   6   0   25.10    4.10
  -3  -6   0   25.00    3.90
  -3  -6   0   27.20    4.90
   1   5   0  699.53   19.20
   1   5   0  635.84   18.80
   1   5   0  682.63   18.70
   1   5   0  700.03   18.70
  -1  -5   0  703.03   18.60
  -1  -5   0  704.33   19.30
  -1   4   0  397.06   12.20
  -1   4   0  399.16   11.90
   1  -4   0  408.36   11.90
   1  -4   0  400.16   12.30
  -3   3   0   28.30    3.50
  -3   3   0   27.40    3.90
  -3   3   0   33.60    3.80
  -3   3   0   32.40    4.50
   3  -3   0   32.30    3.80
   3  -3   0   24.90    3.10
  -5   2   0  332.87   12.10
  -5   2   0  341.07   12.60
  -5   2   0  354.26   12.10
  -5   2   0  321.37   12.30
   5  -2   0  340.27   12.90
   5  -2   0  344.97   11.60
  -7   1   0  113.79    8.70
  -7   1   0  110.19   10.20
   7  -1   0   94.89    8.20
   8   8  -1   37.10   13.80
  -8  -8   1    5.60    9.10
   6   7  -1   40.00    9.40
  -6  -7   1   32.30    7.40
   4   6  -1  111.09    6.80
   4   6  -1  106.99    4.10
   4   6  -1  109.49    4.40
   4   6  -1  110.39    8.50
  -4  -6   1  112.59    7.90
  -4  -6   1  108.69    7.00
   2   5  -1  736.23   21.00
   2   5  -1  754.62   20.80
   2   5  -1  758.72   20.10
   2   5  -1  740.83   20.00
  -2  -5   1  740.73   21.00
  -2  -5   1  765.52   20.80
   0   4  -1  391.26   11.20
   0  -4   1  386.76   11.50
   0  -4   1  377.66   11.20
   0  -4   1  386.76   10.50
   0  -4   1  360.76   10.30
  -2   3  -1  963.80   25.30
  -2   3  -1  964.10   26.00
  -2   3  -1  959.20   26.10
   2  -3   1  935.21   25.90
   2  -3   1  990.30   26.20
   2  -3   1  956.80   25.20
  -4   2  -1  126.79    6.50
  -4   2  -1  122.59    6.80
  -4   2  -1  117.59    6.70
  -4   2  -1  116.79    6.50
   4  -2   1  118.89    6.80
   4  -2   1  121.29    6.30
  -6   1  -1  253.27   12.20
  -6   1  -1  284.67   11.10
  -6   1  -1  290.27   11.80
   6  -1   1  261.17   10.60
   6  -1   1  274.67   13.00
  -8   0  -1   18.50    5.60
  -8   0  -1   18.00    8.50
   8   0   1   21.40   10.90
   7   7  -2    9.00   10.70
  -7  -7   2    7.20    7.80
   5   6  -2  199.88    9.50
   5   6  -2  204.58   12.30
  -5  -6   2  200.98   11.50
  -5  -6   2  207.38   10.00
   3   5  -2   59.39    3.30
   3   5  -2   52.69    6.30
   3   5  -2   52.69    5.10
   3   5  -2   55.79    3.00
  -3  -5   2   55.59    5.30
  -3  -5   2   48.90    6.10
   1   4  -2  412.56   11.60
   1   4  -2  405.76   12.10
  -1  -4   2  410.96   12.00
  -1  -4   2  392.26   12.00
  -1   3  -2  168.88    5.50
  -1   3  -2  163.78    6.20
  -1   3  -2  171.58    6.40
   1  -3   2  164.78    6.20
   1  -3   2  161.68    6.20
  -3   2  -2 1700.63   44.80
  -3   2  -2 1720.13   44.90
  -3   2  -2 1627.14   46.70
  -3   2  -2 1706.73   44.90
   3  -2   2 1711.13   44.80
   3  -2   2 1725.63   44.80
  -5   1  -2  147.79    8.20
  -5   1  -2  146.69    8.00
  -5   1  -2  144.49    8.60
  -5   1  -2  144.29    7.40
   5  -1   2  150.08    8.80
   5  -1   2  152.08    7.40
  -7   0  -2  112.19    9.50
  -7   0  -2  108.09   12.40
   7   0   2  115.99   17.50
   7   0   2  126.89    8.60
  -9  -1  -2   20.90   10.90
   6   6  -3   17.30   10.20
  -6  -6   3    9.40    6.50
   4   5  -3  157.18    7.60
   4   5  -3  167.88   10.20
  -4  -5   3  160.68    9.50
  -4  -5   3  168.88    7.80
   2   4  -3  167.68    7.80
   2   4  -3  175.08    6.50
   2   4  -3  171.58    5.70
  -2  -4   3  162.98    7.70
  -2  -4   3  170.38    6.50
  -2  -4   3  170.68    5.70
   0   3  -3  537.75   15.30
   0   3  -3  530.35   14.80
   0  -3   3  513.75   15.00
   0  -3   3  524.25   14.80
   0  -3   3  534.75   15.20
   0  -3   3  517.85   14.70
  -2   2  -3   66.89    4.70
  -2   2  -3   66.69    4.50
   2  -2   3   69.59    4.60
   2  -2   3   75.39    4.60
   2  -2   3   68.29    4.30
  -4   1  -3   39.00    4.50
  -4   1  -3   28.80    3.70
  -4   1  -3   35.30    4.90
  -4   1  -3   35.80    6.10
   4  -1   3   28.80    3.40
   4  -1   3   36.30    5.80
  -6   0  -3  270.57   11.40
  -6   0  -3  236.78   12.90
  -6   0  -3  248.28   10.60
  -6   0  -3  227.58   12.40
   6   0   3  257.37   10.10
   6   0   3  248.28   12.50
  -8  -1  -3   27.60    8.20
  -8  -1  -3   20.10    6.00
   8   1   3   29.20   10.50
   7   6  -4   27.90   12.90
  -7  -6   4   19.10    8.00
   5   5  -4  179.18    9.10
   5   5  -4  199.68   17.60
  -5  -5   4  206.98    9.70
   3   4  -4   14.30    5.90
   3   4  -4   11.10    2.00
   3   4  -4   15.10    3.30
  -3  -4   4   13.70    5.80
  -3  -4   4   13.10    3.60
   1   3  -4 1170.68   30.80
   1   3  -4 1151.78   32.20
  -1  -3   4 1163.08   32.20
  -1  -3   4 1137.59   32.00
  -1  -3   4 1167.28   30.90
  -1  -3   4 1246.88   32.20
  -1   2  -4  333.07   10.50
  -1   2  -4  335.27   10.20
  -1   2  -4  346.07   13.70
   1  -2   4  333.97   10.20
   1  -2   4  341.97   10.90
   1  -2   4  334.47   10.00
  -3   1  -4  703.13   20.10
  -3   1  -4  711.73   20.50
  -3   1  -4  721.13   19.70
  -3   1  -4  726.23   19.90
   3  -1   4  717.63   20.50
   3  -1   4  687.43   19.90
  -5   0  -4   40.40    6.00
  -5   0  -4   29.00    6.80
  -5   0  -4   38.90    5.50
  -5   0  -4   38.60    4.60
   5   0   4   48.80    7.10
  -7  -1  -4  142.69   10.00
  -7  -1  -4  135.89    9.60
   7   1   4  140.49   12.70
  -9  -2  -4   10.00    9.60
  -9  -2  -4   11.70    6.50
   9   2   4   14.00   12.20
   6   5  -5   22.90   11.40
  -6  -5   5   21.20    6.40
   4   4  -5   59.89    9.00
   4   4  -5   36.10    5.60
  -4  -4   5   47.20    6.10
  -4  -4   5   40.90    7.80
   2   3  -5  213.08    6.90
   2   3  -5  219.88    7.30
  -2  -3   5  212.48    6.90
  -2  -3   5  209.58    7.40
  -2  -3   5  216.58    9.80
  -2  -3   5  217.08    9.90
   0   2  -5   11.10    2.30
   0   2  -5   11.10    2.50
   0  -2   5   10.90    2.20
   0  -2   5   11.90    2.50
   0  -2   5    9.00    4.30
   0  -2   5   11.30    4.70
  -2   1  -5  144.69    6.60
  -2   1  -5  148.19    7.30
  -2   1  -5  152.18    5.80
  -2   1  -5  153.28    5.80
   2  -1   5  154.58    7.60
   2  -1   5  139.29    6.30
  -4   0  -5  280.27    9.40
  -4   0  -5  278.37   10.40
  -4   0  -5  289.27    9.70
  -4   0  -5  269.77   11.30
   4   0   5  279.27   11.50
   4   0   5  270.17    9.80
  -6  -1  -5   63.39    9.90
  -6  -1  -5   71.69   10.70
  -6  -1  -5   72.09   10.60
   6   1   5   58.39    7.40
   6   1   5   63.79   10.30
   6   1   5   56.49    6.70
  -8  -2  -5    5.40    7.50
  -8  -2  -5    3.50    6.00
   8   2   5   12.20   11.20
   7   5  -6   44.90   14.60
  -7  -5   6    7.30    7.40
   5   4  -6   71.09   11.30
   5   4  -6   49.00    6.90
  -5  -4   6   49.20    6.10
   3   3  -6   72.49    3.60
   3   3  -6   77.39    5.20
  -3  -3   6   74.69    3.80
  -3  -3   6   77.09    5.40
  -3  -3   6   76.89    8.70
  -3  -3   6   80.99    9.10
   1   2  -6  234.88    7.30
   1   2  -6  241.18    8.00
  -1  -2   6  244.08    7.50
  -1  -2   6  242.88   11.00
  -1  -2   6  240.08   10.20
  -1   1  -6   93.29    4.10
  -1   1  -6   89.29    6.40
  -1   1  -6   95.59    4.00
  -1   1  -6  104.59    5.70
   1  -1   6   93.59    6.90
   1  -1   6   99.49    5.10
  -3   0  -6  420.96   12.70
  -3   0  -6  432.56   12.70
  -3   0  -6  442.96   13.60
  -3   0  -6  420.86   14.50
   3   0   6  432.16   14.70
   3   0   6  422.06   13.20
  -5  -1  -6   47.40    7.90
  -5  -1  -6   56.69    7.00
  -5  -1  -6   61.09    6.10
   5   1   6   46.80    9.30
   5   1   6   61.59    6.30
  -7  -2  -6   70.19    8.10
  -7  -2  -6   61.49    9.20
   7   2   6   67.19   11.60
   6   4  -7   20.30   12.90
  -6  -4   7    0.40    6.50
   4   3  -7   75.49    6.10
  -4  -3   7   86.89    6.40
  -4  -3   7   84.89   11.40
   2   2  -7   58.59    3.90
   2   2  -7   55.59    4.30
  -2  -2   7   57.59    4.30
  -2  -2   7   65.79    8.30
  -2  -2   7   61.09    4.10
  -2  -2   7   56.99    8.80
   0   1  -7  185.68    7.40
   0   1  -7  182.28    5.50
   0   1  -7  196.68    9.60
   0  -1   7  184.48   10.10
   0  -1   7  183.18    7.00
  -2   0  -7   13.90    3.40
  -2   0  -7   17.20    2.40
  -2   0  -7   15.60    2.60
  -2   0  -7   22.10    5.70
   2   0   7   14.20    3.20
   2   0   7   21.00    6.40
  -4  -1  -7  212.38    8.10
  -4  -1  -7  212.18   11.10
  -4  -1  -7  213.08    9.60
  -4  -1  -7  226.08    8.30
   4   1   7  203.68    8.90
   4   1   7  230.88   11.60
  -6  -2  -7   71.99    8.80
  -6  -2  -7   72.29    7.60
   6   2   7   51.29    7.50
   6   2   7   71.29   13.60
  -8  -3  -7    2.30    7.50
  -8  -3  -7    5.80    6.70
   8   3   7   19.20   11.30
   5   3  -8    4.00    3.30
  -5  -3   8   10.20   11.90
  -5  -3   8   -0.40    5.30
   3   2  -8   -1.30    2.30
   3   2  -8    3.60    3.10
  -3  -2   8    3.70    9.50
  -3  -2   8    5.20    3.30
  -3  -2   8    1.80    2.40
   1   1  -8   85.79    5.50
  -1  -1   8   80.29    5.20
  -1  -1   8   82.89    9.80
  -1  -1   8   75.79    8.30
  -1   0  -8    6.40    3.50
  -1   0  -8    9.20    1.30
  -1   0  -8    2.80    5.30
   1   0   8    9.00    7.00
   1   0   8    8.60    3.00
  -3  -1  -8  127.39    5.50
  -3  -1  -8  124.79    9.10
  -3  -1  -8  130.59    7.80
  -3  -1  -8  129.69    5.60
   3   1   8  115.49    7.10
   3   1   8  122.89   10.40
  -5  -2  -8   99.89    7.10
  -5  -2  -8  109.19    8.70
   5   2   8  106.49   11.50
   5   2   8  106.29    6.90
  -7  -3  -8   37.00    6.90
  -7  -3  -8   37.00    7.20
  -4  -2   9   41.10   12.00
   2   1  -9   11.00    3.30
  -2  -1   9   13.60    2.70
  -2  -1   9   14.90    3.00
   0   0  -9   28.70    4.00
   0   0   9   24.30    3.50
   0   0   9   48.40    8.80
  -2  -1  -9    1.40    6.10
  -2  -1  -9   -0.90    3.80
  -2  -1  -9    4.00    2.00
   2   1   9   -1.90    7.80
   2   1   9   -1.70    3.20
  -4  -2  -9  134.69   16.20
  -4  -2  -9  129.39    8.90
  -4  -2  -9  117.09    6.20
  -4  -2  -9  112.59    6.10
   4   2   9  138.29   12.10
  -6  -3  -9   24.90    5.80
  -6  -3  -9   12.50    6.40
   6   3   9   28.10   10.70
   6   3   9   20.50    5.40
  -8  -4  -9   -4.50    7.70
  -8  -4  -9   -4.70    7.90
   8   4   9   18.90   12.30
  -5  -2  10    2.30   13.30
   3   1 -10   38.20    5.30
  -3  -1  10   38.70    4.90
  -3  -1  10   68.79   13.60
  -3  -1  10   43.50    4.80
  -3  -1  10   38.80    4.10
   1   0 -10   10.40    3.80
  -1   0  10   12.10    3.40
  -1   0  10    9.80    9.80
  -1  -1 -10   47.40    6.70
  -1  -1 -10   60.29   13.60
   1   1  10   49.90    6.00
   1   1  10   62.99   10.80
  -3  -2 -10   41.00    3.80
  -3  -2 -10   35.70    3.70
  -3  -2 -10   33.00    5.40
   3   2  10   24.30   14.20
  -5  -3 -10   29.00    6.60
  -5  -3 -10   23.10    5.00
   5   3  10   28.60   11.30
  -7  -4 -10    5.20    7.00
  -7  -4 -10   -3.30    6.60
   7   4  10   17.70   13.10
  -4  -1  11   21.70   13.90
   2   0 -11   -2.70    3.80
  -2   0  11   -1.10    3.30
  -2   0  11    4.30   11.00
   0  -1 -11   40.20    5.10
   0   1  11   43.80    6.40
   0   1  11   62.19   12.10
  -2  -2 -11   13.70    5.40
   2   2  11   10.00   10.30
  -4  -3 -11   46.00    5.10
  -4  -3 -11   61.99    9.00
  -6  -4 -11   15.20    6.00
  -6  -4 -11   19.30    7.10
   6   4  11   25.70   12.70
   3   0 -12   -4.90    4.40
  -3   0  12    9.40   13.10
  -1   1  12    3.10    4.10
  -1   1  12    9.30   11.50
  -1  -2 -12   10.30    5.20
   1   2  12    7.10   10.40
  -3  -3 -12    6.30    5.90
   3   3  12    0.40   12.00
  -5  -4 -12   -3.40    6.50
  -5  -4 -12   -7.80    4.40
   5   4  12   -3.90   12.70
   2  -1 -13   -0.70    5.20
  -2   1  13    9.30   13.50
   0  -2 -13   11.40    5.80
   0   2  13    5.60   13.20
  -2  -3 -13   20.00    6.20
   2   3  13  -13.90   13.00
  -4  -4 -13   -0.20    6.90
   4   4  13  -18.80   13.60
   1  -2 -14    1.70    6.30
  -1   2  14    9.90   13.10
  -1  -3 -14    9.80    6.20
   1   3  14  -10.70   12.90
  -3  -4 -14    4.60    7.30
   3  12  11   27.70   11.80
  -3 -12 -11   27.20    8.30
  -3 -12 -11   20.50    7.80
  -1 -11 -11    2.90    7.10
  -1 -11 -11   11.30    7.60
  -1  10  11   10.20    7.50
   1 -10 -11  -10.20    6.80
   4  12  10   26.60   11.10
  -4 -12 -10   16.30    8.50
  -4 -12 -10    4.20    7.20
   2  11  10   -2.50    9.40
  -2 -11 -10    3.10    6.10
  -2 -11 -10   15.00    7.50
   0 -10 -10   10.20    6.50
   0 -10 -10   16.30    7.00
  -2   9  10    3.00    9.20
  -2   9  10    8.60    6.70
   2  -9 -10   10.40    7.10
   5  12   9   34.20   10.50
  -5 -12  -9   -2.10    6.60
  -5 -12  -9    1.50    8.90
   3  11   9   32.00   12.00
  -3 -11  -9   28.40    8.00
  -3 -11  -9   20.90    6.50
   1  10   9   -2.90    7.90
  -1 -10  -9   16.90    7.50
  -1 -10  -9   11.00    6.00
  -1 -10  -9   27.20    7.00
  -1   9   9   32.80    6.30
  -1   9   9   18.80    8.90
  -1   9   9   32.70    7.20
   1  -9  -9   15.50    6.80
  -3   8   9    7.10   10.90
  -3   8   9   -4.00    6.80
  -3   8   9   10.10    7.60
  -6 -12  -8   20.60    6.50
  -6 -12  -8   24.10    9.40
   4  11   8   16.50    9.00
  -4 -11  -8    2.10    5.60
  -4 -11  -8    2.20    7.70
   2  10   8   -5.80    7.00
  -2 -10  -8    1.20    6.50
  -2 -10  -8    2.80    6.40
  -2 -10  -8    2.00    4.90
   0   9   8    0.40    5.90
   0   9   8   -6.40    6.80
   0  -9  -8    1.60   10.80
   0  -9  -8    4.70    6.20
   0  -9  -8   -0.80    5.10
  -2   8   8   -0.90    5.50
  -2   8   8    2.10    7.40
  -2   8   8    4.90    6.30
   2  -8  -8   -1.10    6.10
  -4   7   8    3.80    7.80
  -4   7   8   21.50    6.50
  -4   7   8    8.90   11.60
   5  11   7   47.20   10.70
  -5 -11  -7   29.50    8.70
   3  10   7  124.69   10.00
  -3 -10  -7  105.59    9.80
  -3 -10  -7  114.09    8.90
  -3 -10  -7  108.69    9.70
   1   9   7   63.09    8.00
   1   9   7   68.59    7.40
  -1  -9  -7   61.99    8.20
  -1  -9  -7   68.09    7.70
  -1  -9  -7   65.99    7.90
  -1   8   7   25.50    5.00
  -1   8   7   36.50    6.70
  -1   8   7   27.80    5.60
  -1   8   7   43.60    7.20
   1  -8  -7   35.40    6.40
  -3   7   7   10.30    7.50
  -3   7   7   14.20    6.70
  -3   7   7    9.40    5.10
  -5   6   7   21.40    6.30
  -5   6   7   27.50   10.70
  -5   6   7   32.50    8.90
   6  11   6  102.39   13.40
  -6 -11  -6   88.79   11.20
  -6 -11  -6   69.79    9.00
   4  10   6   36.00    8.50
   4  10   6   14.10    5.10
  -4 -10  -6   17.20    6.00
  -4 -10  -6   22.60    7.30
   2   9   6   88.89    6.80
   2   9   6  100.99    8.20
   2   9   6   72.19    7.70
  -2  -9  -6   94.99    7.40
  -2  -9  -6   82.59    7.90
  -2  -9  -6   95.39    8.30
   0   8   6   96.09    7.10
   0   8   6   89.69    7.20
   0   8   6  124.49    7.50
   0   8   6   94.29    7.40
   0  -8  -6   90.29    8.20
   0  -8  -6  100.99    7.30
  -2   7   6   10.00    4.80
  -2   7   6    8.10    5.80
  -2   7   6   13.70    5.10
  -2   7   6    5.20    4.10
  -2   7   6   14.80    6.20
   2  -7  -6    7.10    5.90
  -4   6   6    4.10    7.20
  -4   6   6    2.70    5.30
  -4   6   6    6.30    7.70
  -4   6   6    9.50    6.20
  -6   5   6   -7.80    9.80
  -6   5   6   -2.50    8.00
  -6   5   6   -8.70    5.70
   7  11   5   23.30   12.10
  -7 -11  -5    2.70    9.10
   5  10   5   -0.60    3.90
   5  10   5    5.90   10.10
  -5 -10  -5   13.20    6.80
  -5 -10  -5    2.40    4.40
   3   9   5   31.90    6.60
   3   9   5   18.20    5.50
   3   9   5   12.70    3.60
  -3  -9  -5   16.60    6.60
  -3  -9  -5   22.70    4.20
   1   8   5    1.80    4.40
   1   8   5    0.40    3.10
   1   8   5    4.00    4.60
  -1  -8  -5   -0.40    3.90
  -1  -8  -5    7.60    4.60
  -1  -8  -5   -0.40    5.20
  -1   7   5   73.29    6.20
  -1   7   5   66.49    6.10
  -1   7   5   72.89    6.60
  -1   7   5   64.19    6.20
  -1   7   5   67.49    6.60
   1  -7  -5   72.99    7.30
  -3   6   5    0.80    3.30
  -3   6   5    1.70    4.30
  -3   6   5    3.10    5.90
  -3   6   5    2.60    4.70
  -3   6   5   -0.40    4.80
   3  -6  -5   -1.60    5.70
  -5   5   5   74.99   10.30
  -5   5   5   64.79    9.00
  -5   5   5   71.89    9.80
  -5   5   5   76.09    8.50
  -7   4   5    9.60    9.30
  -7   4   5   17.00    6.20
   6  10   4  122.29   12.90
   6  10   4   85.99    7.10
  -6 -10  -4   96.89    7.80
  -6 -10  -4   90.39   10.50
   4   9   4  102.09    6.70
   4   9   4  131.19    9.90
  -4  -9  -4  101.49    8.60
  -4  -9  -4  114.49    7.20
  -4  -9  -4   89.99    9.90
   2   8   4  216.98    9.30
   2   8   4  236.98    9.10
   2   8   4  211.18    8.60
  -2  -8  -4  220.78    9.20
  -2  -8  -4  228.78    9.00
  -2  -8  -4  216.28    9.20
   0   7   4    1.40    3.30
   0   7   4    2.00    3.00
   0   7   4    2.80    3.00
   0   7   4    2.40    4.20
   0  -7  -4    4.20    3.40
   0  -7  -4    2.30    4.60
  -2   6   4  189.38    8.10
  -2   6   4  199.18    7.80
  -2   6   4  206.08    8.80
  -2   6   4  198.18    8.20
  -2   6   4  189.08    8.30
   2  -6  -4  192.78    9.30
  -4   5   4   17.30    6.30
  -4   5   4   18.20    5.20
  -4   5   4   18.00    5.90
  -4   5   4   11.80    4.70
  -4   5   4   11.70    4.10
  -6   4   4    9.80   11.60
  -6   4   4    0.80    7.70
  -6   4   4    6.90    5.50
   6  -4  -4    7.50    9.00
   7  10   3   11.70   11.20
  -7 -10  -3    7.00    8.50
   5   9   3   98.59    6.30
   5   9   3  119.09   10.90
  -5  -9  -3  124.99    9.20
  -5  -9  -3   78.99   11.50
   3   8   3    4.80    2.90
   3   8   3    7.70    5.30
   3   8   3    3.30    4.60
  -3  -8  -3    5.70    4.90
  -3  -8  -3    4.80    5.40
   1   7   3   40.10    5.50
   1   7   3   60.79    4.50
   1   7   3   62.29    5.00
   1   7   3   49.40    5.10
  -1  -7  -3   47.20    5.90
  -1  -7  -3   50.39    4.50
  -1   6   3   64.19    5.50
  -1   6   3   62.19    3.80
  -1   6   3   58.59    5.30
  -1   6   3   64.29    5.20
  -1   6   3   62.49    4.20
   1  -6  -3   72.19    6.40
  -3   5   3   46.80    5.00
  -3   5   3   38.30    5.60
  -3   5   3   52.09    6.10
  -3   5   3   39.00    5.80
   3  -5  -3   31.80    5.80
  -5   4   3    9.40    4.10
  -5   4   3   23.40    6.80
  -5   4   3   23.80    5.70
  -5   4   3   19.40    5.00
   5  -4  -3   17.20    7.00
  -7   3   3   23.30    6.00
  -7   3   3   35.30    9.20
   7  -3  -3   39.30   10.90
   6   9   2   15.70    3.40
  -6  -9  -2   32.00    7.80
   4   8   2    2.60    2.70
   4   8   2    4.70    6.40
   4   8   2    5.80    5.40
   4   8   2    3.40    2.80
  -4  -8  -2    7.70    5.20
  -4  -8  -2    2.20    6.20
   2   7   2  155.48    6.60
   2   7   2  163.48    7.10
   2   7   2  147.89    7.50
   2   7   2  158.28    6.60
  -2  -7  -2  163.98    7.40
  -2  -7  -2  148.29    7.10
   0   6   2   14.20    2.90
   0   6   2   13.30    3.00
   0   6   2    9.40    3.50
   0   6   2   14.80    2.10
   0  -6  -2   10.50    4.30
   0  -6  -2   15.10    2.40
  -2   5   2   91.09    4.70
  -2   5   2  104.79    6.50
  -2   5   2   99.09    5.90
  -2   5   2   95.99    6.10
  -2   5   2   92.99    4.20
   2  -5  -2  103.79    6.60
  -4   4   2   71.79    7.20
  -4   4   2   73.89    7.00
  -4   4   2   87.39    7.90
  -4   4   2   86.79    6.00
   4  -4  -2   88.19    7.10
   4  -4  -2   77.09    6.30
  -6   3   2   79.79    7.90
  -6   3   2   56.09   10.00
  -6   3   2   75.09    9.50
   6  -3  -2   65.89   10.00
   6  -3  -2   51.09    7.60
  -8   2   2   20.30    6.30
  -8   2   2   20.00    9.00
   8  -2  -2   38.60   11.60
   7   9   1   16.90   10.90
  -7  -9  -1    8.90    8.30
   5   8   1   98.59   10.30
   5   8   1   78.19    5.10
  -5  -8  -1   68.79    9.70
  -5  -8  -1   77.59    8.50
   3   7   1    7.70    4.90
   3   7   1    7.40    2.50
   3   7   1   10.00    4.20
   3   7   1    2.80    2.40
  -3  -7  -1    4.80    4.70
  -3  -7  -1    7.10    4.50
   1   6   1  320.27   10.80
   1   6   1  312.97   10.70
   1   6   1  328.17   10.10
   1   6   1  321.67   10.10
  -1  -6  -1  329.57    9.70
  -1  -6  -1  324.17   10.90
  -1   5   1    2.60    2.60
  -1   5   1    8.50    3.40
   1  -5  -1    3.40    2.40
   1  -5  -1    3.80    3.70
  -3   4   1   59.29    4.30
  -3   4   1   62.39    5.70
  -3   4   1   54.59    5.20
   3  -4  -1   50.39    4.60
   3  -4  -1   58.19    5.30
   3  -4  -1   52.19    6.10
  -5   3   1   66.59    7.30
  -5   3   1   55.59    7.20
  -5   3   1   60.69    6.80
   5  -3  -1   44.60    8.00
   5  -3  -1   50.39    6.60
  -7   2   1   31.60    5.90
  -7   2   1   42.10    8.50
   7  -2  -1   60.79   18.50
   6   8   0   10.60    9.60
  -6  -8   0    4.90    7.00
   4   7   0   91.59    8.60
   4   7   0   89.59    6.80
   4   7   0   94.99    4.80
   4   7   0   86.09    4.40
  -4  -7   0   90.79    7.30
  -4  -7   0   83.69    8.10
   2   6   0    8.50    3.90
   2   6   0    7.30    2.50
   2   6   0   15.70    3.80
   2   6   0   10.40    3.50
  -2  -6   0    9.30    3.60
  -2  -6   0   14.60    3.80
   0   5   0  126.99    6.20
   0   5   0  130.59    5.70
   0  -5   0  133.89    5.70
   0  -5   0  131.09    6.40
  -2   4   0    6.90    3.20
  -2   4   0    2.60    2.80
  -2   4   0    8.40    1.90
   2  -4   0    4.50    1.90
   2  -4   0    0.10    3.50
   2  -4   0    4.70    2.40
  -4   3   0  156.28    7.70
  -4   3   0  171.28    7.80
  -4   3   0  154.48    7.40
  -4   3   0  161.08    7.90
   4  -3   0  153.38    7.50
   4  -3   0  155.38    7.70
  -6   2   0    1.60    6.20
  -6   2   0    7.40    4.70
  -6   2   0    7.60    6.50
   6  -2   0    7.30    7.60
   6  -2   0    6.90    4.10
  -8   1   0   35.40    6.40
  -8   1   0   40.40    8.90
   8  -1   0   53.29   11.90
   7   8  -1    2.40   11.10
  -7  -8   1   10.60    8.00
   5   7  -1   94.49   10.20
   5   7  -1   77.79    3.60
   5   7  -1   82.79    9.90
  -5  -7   1   90.49    9.30
  -5  -7   1   92.89    9.20
   3   6  -1   87.29    5.00
   3   6  -1   85.29    4.40
   3   6  -1   83.49    6.90
   3   6  -1   88.59    6.00
  -3  -6   1   93.99    6.90
  -3  -6   1   95.19    6.30
   1   5  -1  121.99    5.80
   1   5  -1  120.49    5.80
   1   5  -1  121.49    5.30
  -1  -5   1  121.39    6.00
  -1  -5   1  109.69    5.10
  -1   4  -1  130.59    6.10
  -1   4  -1  134.99    5.90
   1  -4   1  133.49    5.80
   1  -4   1  125.99    6.10
  -3   3  -1    1.50    3.00
  -3   3  -1   -1.20    3.10
  -3   3  -1    1.40    4.00
  -3   3  -1   -3.80    3.00
   3  -3   1   -3.60    3.00
   3  -3   1    3.10    2.80
  -5   2  -1  156.98    7.80
  -5   2  -1  167.98    8.30
  -5   2  -1  164.18    8.70
  -5   2  -1  156.38    8.60
   5  -2   1  150.08    9.20
   5  -2   1  157.68    7.80
  -7   1  -1    2.00    5.20
  -7   1  -1    2.20    6.80
   7  -1   1    4.20    9.30
   6   7  -2   23.50    9.90
  -6  -7   2   18.50    7.20
   4   6  -2   -1.40    3.90
   4   6  -2   -3.00    6.10
   4   6  -2    1.40    1.50
  -4  -6   2    5.50    5.80
  -4  -6   2    4.10    4.40
   2   5  -2    7.80    2.20
   2   5  -2    6.80    3.20
   2   5  -2   10.00    4.00
  -2  -5   2    7.00    3.40
  -2  -5   2    8.20    4.00
   0   4  -2   76.39    4.70
   0   4  -2   77.59    4.60
   0  -4   2   77.69    4.10
   0  -4   2   81.49    4.60
   0  -4   2   78.39    4.90
   0  -4   2   75.19    3.80
  -2   3  -2  118.89    4.90
  -2   3  -2  114.99    5.70
  -2   3  -2  120.09    6.20
   2  -3   2  125.89    5.80
   2  -3   2  109.49    4.90
   2  -3   2  112.59    5.90
  -4   2  -2  132.89    7.20
  -4   2  -2  132.79    7.20
  -4   2  -2  132.79    7.20
  -4   2  -2  129.79    6.80
   4  -2   2  128.19    6.70
   4  -2   2  128.49    7.20
  -6   1  -2   44.30    5.40
  -6   1  -2   55.89    7.10
  -6   1  -2   37.80    7.60
   6  -1   2   47.80    9.00
   6  -1   2   41.40    4.90
  -8   0  -2  107.39   11.20
  -8   0  -2  104.69    9.90
   8   0   2  127.59   14.00
   7   7  -3   11.50   12.60
  -7  -7   3    1.30    8.20
   5   6  -3   60.09    7.40
   5   6  -3   71.69   10.90
  -5  -6   3   77.49    8.20
   3   5  -3    6.20    1.80
   3   5  -3    4.30    1.70
   3   5  -3    8.80    5.60
   3   5  -3    3.60    3.50
  -3  -5   3    4.50    3.90
  -3  -5   3    5.30    5.00
   1   4  -3   10.10    2.30
   1   4  -3   11.40    3.40
  -1  -4   3   10.90    3.10
  -1  -4   3   13.00    3.70
  -1  -4   3    9.70    2.30
  -1  -4   3   15.20    4.00
  -1   3  -3   31.50    3.50
  -1   3  -3   21.50    2.80
   1  -3   3   31.10    3.80
   1  -3   3   35.00    5.00
   1  -3   3   28.20    3.40
  -3   2  -3   28.70    4.70
  -3   2  -3   35.60    4.00
  -3   2  -3   33.80    4.00
  -3   2  -3   41.00    4.50
   3  -2   3   36.30    4.60
   3  -2   3   27.70    3.50
  -5   1  -3  356.26   12.40
  -5   1  -3  343.17   13.30
  -5   1  -3  353.96   12.20
  -5   1  -3  352.46   12.50
   5  -1   3  351.36   13.20
   5  -1   3  344.87   12.10
  -7   0  -3   57.89    6.50
  -7   0  -3   52.89    7.80
   6   6  -4   15.10   11.10
  -6  -6   4    8.10    6.80
   4   5  -4   -2.10    7.30
   4   5  -4   -5.20    4.20
  -4  -5   4   -4.30    6.20
  -4  -5   4    1.90    4.50
   2   4  -4  131.89    5.90
   2   4  -4  136.59    5.20
  -2  -4   4  134.29    7.70
  -2  -4   4  133.19    5.30
  -2  -4   4  136.39    6.10
   0   3  -4  272.97    8.70
   0   3  -4  282.37    8.90
   0  -3   4  276.87    8.80
   0  -3   4  272.27    9.80
   0  -3   4  274.07    9.40
   0  -3   4  274.77    8.80
  -2   2  -4  743.13   20.70
  -2   2  -4  727.53   20.70
  -2   2  -4  731.33   20.40
   2  -2   4  748.73   20.70
   2  -2   4  716.83   20.40
  -4   1  -4  171.38    8.20
  -4   1  -4  168.18    7.30
  -4   1  -4  166.88    8.60
  -4   1  -4  159.68    7.60
   4  -1   4  154.48    7.30
   4  -1   4  169.08    8.50
  -6   0  -4  136.69   11.50
  -6   0  -4  182.98    9.40
   6   0   4  189.78   11.50
   6   0   4  168.98    8.80
  -8  -1  -4   93.49   11.00
  -8  -1  -4   77.19   10.00
   8   1   4   83.89   13.40
   7   6  -5   14.20   12.90
  -7  -6   5    5.70    7.80
   5   5  -5   26.00    9.80
   5   5  -5   20.70    5.50
  -5  -5   5   25.50    5.90
   3   4  -5  266.47   12.40
   3   4  -5  263.57    9.10
   3   4  -5  250.07    7.70
  -3  -4   5  251.17   11.60
  -3  -4   5  272.27    9.30
  -3  -4   5  248.78    7.70
   1   3  -5   28.90    3.90
   1   3  -5   28.70    3.60
  -1  -3   5   31.10    6.20
  -1  -3   5   30.70    3.50
  -1  -3   5   34.00    5.30
  -1  -3   5   28.40    4.00
  -1   2  -5  347.87   13.30
  -1   2  -5  393.86   11.70
  -1   2  -5  370.56   13.10
   1  -2   5  361.26   11.30
   1  -2   5  387.66   12.50
   1  -2   5  379.96   11.00
  -3   1  -5    7.50    3.30
  -3   1  -5   11.20    3.30
  -3   1  -5    5.90    3.10
  -3   1  -5    9.30    4.70
   3  -1   5   14.60    5.10
   3  -1   5    8.20    2.90
  -5   0  -5  224.38    9.10
  -5   0  -5  251.37    9.60
  -5   0  -5  231.88   10.30
  -5   0  -5  199.88   11.20
   5   0   5  216.08    9.30
   5   0   5  237.48   11.10
  -7  -1  -5   22.00    7.20
  -7  -1  -5    3.40    5.80
   7   1   5   10.80    8.90
   6   5  -6   28.70   12.10
  -6  -5   6    8.50    6.50
   4   4  -6   75.79    6.50
  -4  -4   6   81.29    6.80
   2   3  -6    4.60    2.70
   2   3  -6    6.90    2.40
  -2  -3   6    3.90    3.10
  -2  -3   6    5.10    2.40
  -2  -3   6    8.20    6.60
  -2  -3   6   14.00    6.20
   0   2  -6    6.10    2.80
   0   2  -6    6.00    2.20
   0  -2   6    5.40    2.30
   0  -2   6    6.70    2.40
   0  -2   6    5.60    4.70
   0  -2   6    5.20    5.20
  -2   1  -6  398.06   11.80
  -2   1  -6  406.26   12.90
  -2   1  -6  395.66   13.70
  -2   1  -6  410.06   11.80
   2  -1   6  406.76   14.00
   2  -1   6  401.56   12.50
  -4   0  -6   52.29    6.70
  -4   0  -6   66.09    5.40
  -4   0  -6   57.29    7.50
  -4   0  -6   55.09    5.50
   4   0   6   51.69    5.60
   4   0   6   58.69    8.40
  -6  -1  -6  404.86   14.50
  -6  -1  -6  374.66   13.70
  -6  -1  -6  352.66   18.00
   6   1   6  403.26   16.50
  -8  -2  -6   57.39    9.20
  -8  -2  -6   58.19    7.70
   8   2   6   78.59   13.90
   5   4  -7   26.40    5.50
  -5  -4   7   22.60    5.90
   3   3  -7  129.79    5.20
   3   3  -7  131.59    6.30
  -3  -3   7  139.59    6.40
  -3  -3   7  136.19   11.30
  -3  -3   7  132.79   11.70
  -3  -3   7  127.79    5.30
   1   2  -7  409.76   12.20
   1   2  -7  390.96   11.20
  -1  -2   7  420.26   15.60
  -1  -2   7  398.26   11.40
  -1  -2   7  390.96   14.60
  -1  -2   7  396.06   11.90
  -1   1  -7   60.49    3.50
  -1   1  -7   67.39    5.90
  -1   1  -7   61.29    6.90
  -1   1  -7   62.69    3.40
   1  -1   7   59.49    7.40
   1  -1   7   68.39    5.00
  -3   0  -7  269.87    8.90
  -3   0  -7  268.87    9.00
  -3   0  -7  264.17   11.60
  -3   0  -7  277.37   10.40
   3   0   7  269.97   12.10
   3   0   7  258.67    9.90
  -5  -1  -7  482.95   15.90
  -5  -1  -7  432.36   17.40
  -5  -1  -7  466.95   14.70
  -5  -1  -7  458.85   14.40
   5   1   7  458.65   17.70
  -7  -2  -7   90.29   10.30
  -7  -2  -7   68.39    9.50
   7   2   7  113.89   13.50
  -6  -4   8    4.00   13.60
  -6  -4   8   -0.80    6.90
   4   3  -8   10.40    4.00
  -4  -3   8    6.90   10.40
  -4  -3   8   19.40    4.60
   2   2  -8   14.00    2.70
   2   2  -8    9.50    2.90
  -2  -2   8    8.60    2.60
  -2  -2   8   10.60    8.80
  -2  -2   8    8.00    7.00
  -2  -2   8   12.90    2.90
   0   1  -8   29.00    3.80
   0  -1   8   24.80    3.30
   0  -1   8   28.50    7.50
   0  -1   8   32.10    6.80
  -2   0  -8  115.59    7.40
  -2   0  -8  100.19    8.50
  -2   0  -8  108.09    4.80
  -2   0  -8  115.29    4.60
   2   0   8  106.19    9.70
   2   0   8  112.09    6.70
  -4  -1  -8   54.39    6.50
  -4  -1  -8   54.49    5.30
  -4  -1  -8   43.40    8.50
  -4  -1  -8   47.10    5.30
   4   1   8   70.99    9.90
   4   1   8   32.20    5.20
  -6  -2  -8   58.59    8.00
  -6  -2  -8   46.80    6.40
   6   2   8   75.79   11.50
  -8  -3  -8    6.40    7.10
  -8  -3  -8   -1.80    7.10
   8   3   8   23.90   11.60
  -5  -3   9   45.10    6.60
  -5  -3   9   47.00   14.70
   3   2  -9   16.70    3.00
  -3  -2   9   20.10   10.60
  -3  -2   9    9.50    3.20
  -3  -2   9   16.70    3.50
   1   1  -9  155.88    7.40
  -1  -1   9  147.09   10.90
  -1  -1   9  147.69    6.90
  -1  -1   9  141.59   12.00
  -1   0  -9    8.70    4.00
  -1   0  -9    7.10    6.10
   1   0   9    0.70    7.50
   1   0   9    6.00    3.20
  -3  -1  -9  483.25   18.10
  -3  -1  -9  501.85   14.00
  -3  -1  -9  467.25   20.10
  -3  -1  -9  511.75   14.20
   3   1   9  473.05   15.70
   3   1   9  530.65   19.30
  -5  -2  -9   89.19    6.90
  -5  -2  -9  106.79    7.30
  -5  -2  -9  111.59    9.50
   5   2   9  121.39   13.50
  -7  -3  -9   87.79   11.10
  -7  -3  -9   99.39    9.70
   7   3   9  112.69   14.40
  -4  -2  10    4.70   11.80
   2   1 -10   53.79    5.90
  -2  -1  10   46.60    5.40
  -2  -1  10   63.39   11.70
   0   0 -10  107.89    7.50
   0   0  10  101.69    6.70
   0   0  10  108.79   16.10
  -2  -1 -10   83.99    9.70
   2   1  10   86.99    7.50
   2   1  10   72.79   12.10
  -4  -2 -10   61.79    5.20
  -4  -2 -10   48.70    5.30
  -4  -2 -10   34.90    5.80
   4   2  10   62.29   11.90
  -6  -3 -10   68.99    8.00
  -6  -3 -10   54.79    7.60
  -6  -3 -10   68.79    8.00
   6   3  10   84.29   14.30
   3   1 -11    7.50    3.80
  -3  -1  11    1.10   12.30
   1   0 -11   18.20    4.50
  -1   0  11   17.50   10.50
  -1   0  11   13.40    3.80
  -1  -1 -11   13.70    4.80
   1   1  11   15.30   10.00
  -3  -2 -11   60.39    8.70
  -3  -2 -11   53.89    4.40
   3   2  11   59.99   11.80
  -5  -3 -11    4.30    4.70
  -5  -3 -11    5.60    6.20
  -5  -3 -11   -3.80    2.60
   5   3  11   -9.60   11.40
  -7  -4 -11   25.00    7.70
  -7  -4 -11   28.10    7.30
   7   4  11   42.00   13.40
   2   0 -12   -1.70    4.40
  -2   0  12    7.20   12.10
   0  -1 -12   62.59    8.30
   0   1  12   79.49   12.80
  -2  -2 -12   17.80    5.50
   2   2  12    0.90   11.40
  -4  -3 -12   11.70    6.70
  -4  -3 -12    2.70    2.60
   4   3  12    0.20   11.70
  -6  -4 -12   21.70    6.30
  -6  -4 -12   26.70    8.00
   6   4  12   21.80   13.80
  -1   1  13   60.39   14.70
  -1  -2 -13   -1.70    5.50
  -3  -3 -13   27.70    7.10
   3   3  13    2.20   13.50
  -5  -4 -13    0.70    7.20
   0  -2 -14    8.60    6.00
   0   2  14   -5.30   13.70
  -2  -3 -14    1.40    6.90
  -4  -4 -14    3.80    7.30
   4   4  14  -23.90   15.40
  -2 -12 -11    1.40    7.90
  -2 -12 -11    4.20    7.70
   0  11  11  -10.30    7.20
   0 -11 -11    4.50    7.60
   3  12  10   15.80   10.30
  -3 -12 -10    8.80    8.10
  -3 -12 -10   18.90    7.40
  -1 -11 -10   -0.10    6.90
  -1 -11 -10   10.60    7.80
  -1  10  10    0.20    6.20
   1 -10 -10   -9.80    7.20
  -3   9  10    5.00    6.90
  -4 -12  -9    9.70    6.50
  -4 -12  -9   24.60    8.80
   2  11   9    2.60    8.30
  -2 -11  -9   -1.80    5.90
  -2 -11  -9    3.50    7.20
  -2 -11  -9   16.30    7.90
   0  10   9   -2.50    5.80
   0 -10  -9    6.30    7.00
  -2   9   9   -3.60    6.00
  -2   9   9    8.20    7.50
  -2   9   9    5.20    8.60
   2  -9  -9   14.90    7.30
  -4   8   9    8.60    7.50
  -4   8   9   -3.40    9.60
  -4   8   9   -9.20    8.20
   5  12   8   27.40   10.90
  -5 -12  -8   -0.80    5.90
  -5 -12  -8    7.80    8.70
  -3 -11  -8   -0.30    5.50
  -3 -11  -8    1.90    7.50
  -3 -11  -8   -1.90    7.70
   1  10   8    7.40    7.30
  -1 -10  -8   15.60    5.70
  -1 -10  -8   10.40    7.00
  -1 -10  -8    9.00    6.60
  -1   9   8   12.40    6.10
  -1   9   8    3.60    5.60
   1  -9  -8    4.60    6.70
  -3   8   8   34.40    8.00
  -3   8   8   25.70    8.50
  -3   8   8   16.10    6.20
  -3   8   8   19.20    7.40
  -5   7   8    2.40    9.10
  -5   7   8   -3.60    6.70
  -5   7   8   10.30   10.50
   6  12   7   28.00   11.50
  -6 -12  -7    3.40    6.00
  -6 -12  -7    8.50    8.70
  -4 -11  -7   16.50    5.80
  -4 -11  -7   24.60    7.80
   2  10   7   -6.20    6.30
  -2 -10  -7   -7.10    6.60
  -2 -10  -7    7.10    6.10
  -2 -10  -7    3.80    5.20
   0   9   7    5.60    4.90
   0   9   7   -1.60    5.90
   0  -9  -7    3.70    6.60
   0  -9  -7   10.40    5.70
  -2   8   7    7.60    5.70
  -2   8   7    2.50    6.60
  -2   8   7    4.50    5.10
   2  -8  -7   -0.90    6.10
  -4   7   7   33.00    8.50
  -4   7   7   30.50    6.40
  -4   7   7   46.90    9.40
   5  11   6   15.80    9.50
  -5 -11  -6   16.90    8.30
  -5 -11  -6    6.90    5.30
   3  10   6   29.70    7.00
  -3 -10  -6   16.80    6.60
  -3 -10  -6   15.40    4.90
  -3 -10  -6   18.30    6.50
   1   9   6  144.69    8.40
   1   9   6  137.09    8.80
   1   9   6  147.99    8.50
  -1  -9  -6  143.29   13.40
  -1  -9  -6  147.39    8.50
  -1   8   6   37.80    5.80
  -1   8   6   43.80    6.30
  -1   8   6   37.90    5.60
  -1   8   6   40.40    5.90
   1  -8  -6   42.10    7.00
  -3   7   6   44.00    6.50
  -3   7   6   43.20    7.50
  -3   7   6   39.10    6.00
   3  -7  -6   39.50    7.40
  -5   6   6   13.10    8.10
  -5   6   6   20.60    9.20
  -5   6   6   27.20    6.50
   6  11   5   21.60   11.00
   6  11   5   -4.00    5.30
  -6 -11  -5    6.70    6.30
  -6 -11  -5   11.30    8.40
   4  10   5   36.30    4.80
   4  10   5   51.79    9.50
  -4 -10  -5   37.60    5.70
  -4 -10  -5   52.89    8.00
   2   9   5   -2.10    4.90
   2   9   5   19.50    5.40
   2   9   5    8.00    3.90
  -2  -9  -5    5.30    6.30
  -2  -9  -5   14.50    4.40
  -2  -9  -5   13.10    5.20
   0   8   5   72.39    6.80
   0   8   5   83.89    7.20
   0   8   5   74.69    7.00
   0   8   5   86.89    6.00
   0  -8  -5   83.99    7.70
   0  -8  -5   89.29    6.10
  -2   7   5   25.60    4.10
  -2   7   5   46.20    6.00
  -2   7   5   40.40    6.30
  -2   7   5   35.40    5.50
   2  -7  -5   52.99    7.00
  -4   6   5   94.99    7.70
  -4   6   5   82.29    9.20
  -4   6   5   88.09    9.00
  -4   6   5   78.19    9.80
  -6   5   5    8.50    6.20
  -6   5   5   -8.20   16.50
  -6   5   5  -16.20    8.40
   7  11   4   44.50   12.60
  -7 -11  -4   34.80    9.20
   5  10   4    2.50    3.60
   5  10   4   16.70    9.00
  -5 -10  -4   -0.50    6.90
   3   9   4  147.09    8.90
   3   9   4  140.59   10.00
   3   9   4  132.79    7.20
  -3  -9  -4  147.99    9.50
  -3  -9  -4  125.89   11.30
   1   8   4   17.80    3.70
   1   8   4   16.20    3.60
   1   8   4    9.20    4.20
  -1  -8  -4   17.70    4.10
  -1  -8  -4   13.60    5.30
  -1   7   4  173.98    6.70
  -1   7   4  182.38    8.50
  -1   7   4  171.28    7.70
  -1   7   4  186.28    8.30
  -1   7   4  178.78    7.00
   1  -7  -4  190.78    9.20
  -3   6   4   22.40    5.70
  -3   6   4   32.00    5.70
  -3   6   4   27.80    4.80
  -3   6   4   15.50    4.50
  -3   6   4   19.00    4.20
   3  -6  -4   20.50    6.30
  -5   5   4  132.69    9.30
  -5   5   4  129.49    8.60
  -5   5   4  112.29   10.20
  -5   5   4  132.89   10.80
  -7   4   4   41.00    7.10
  -7   4   4   50.39    9.70
   7  -4  -4   49.99   11.40
   6  10   3   20.10   10.50
  -6 -10  -3   12.30    7.40
   4   9   3   29.80    3.90
   4   9   3   37.30    4.10
  -4  -9  -3   50.59    7.20
  -4  -9  -3   31.80    7.50
   2   8   3   19.60    3.70
   2   8   3   24.40    3.50
   2   8   3   11.20    4.90
   2   8   3   28.10    4.90
  -2  -8  -3   15.30    4.90
  -2  -8  -3   24.10    7.60
   0   7   3  221.08    9.20
   0   7   3  210.08    8.30
   0   7   3  232.68    7.20
   0   7   3  212.08    8.70
   0  -7  -3  217.78    7.30
   0  -7  -3  222.58    9.40
  -2   6   3   70.89    5.90
  -2   6   3   78.89    6.00
  -2   6   3   69.19    4.40
  -2   6   3   94.69    6.50
  -2   6   3   75.79    6.50
   2  -6  -3   81.49    7.40
  -4   5   3  301.77   10.80
  -4   5   3  295.57   11.40
  -4   5   3  317.87   12.80
  -4   5   3  253.07   14.10
  -4   5   3  321.57   12.00
  -4   5   3  308.97   11.60
  -6   4   3    9.60    5.60
  -6   4   3    4.00    8.00
   6  -4  -3    8.20    8.20
   7  10   2   38.80   12.40
  -7 -10  -2    5.10    8.70
   5   9   2    2.50    8.30
   5   9   2    7.20    3.40
   5   9   2   -0.50    2.90
  -5  -9  -2    4.30    6.70
   3   8   2  292.27   11.30
   3   8   2  312.67   11.60
   3   8   2  292.67    9.90
   3   8   2  309.67   10.20
  -3  -8  -2  290.37   11.00
  -3  -8  -2  291.57   11.70
   1   7   2  137.79    6.40
   1   7   2  139.99    6.20
   1   7   2  131.09    7.10
  -1  -7  -2  130.49    5.70
  -1  -7  -2  128.79    7.00
  -1   6   2  289.37   10.20
  -1   6   2  293.77   10.60
  -1   6   2  292.07   10.30
   1  -6  -2  300.57   10.90
  -3   5   2    6.20    3.80
  -3   5   2   14.90    3.50
  -3   5   2   13.60    3.90
  -3   5   2   13.70    4.30
   3  -5  -2    9.10    3.20
   3  -5  -2   11.80    5.20
  -5   4   2  276.57   12.10
  -5   4   2  280.17   12.40
  -5   4   2  260.07   10.70
   5  -4  -2  268.67   11.10
   5  -4  -2  277.67   12.00
  -7   3   2   17.60    9.00
  -7   3   2   17.10    6.10
   7  -3  -2   15.50    9.80
   6   9   1  105.09    5.70
   6   9   1  118.49   12.50
  -6  -9  -1  112.79   10.30
   4   8   1   11.90    5.40
   4   8   1   10.50    2.60
   4   8   1    6.50    2.90
   4   8   1   12.30    6.40
  -4  -8  -1    1.40    6.10
   2   7   1  126.79    5.90
   2   7   1  114.79    6.10
   2   7   1  112.69    5.60
   2   7   1  107.79    6.90
  -2  -7  -1  109.49    6.50
  -2  -7  -1  113.29    7.00
   0   6   1  352.46   11.10
   0   6   1  352.06   11.10
   0   6   1  341.67   11.60
   0  -6  -1  350.76   11.90
  -2   5   1  532.45   15.70
  -2   5   1  514.65   15.80
   2  -5  -1  504.65   15.40
   2  -5  -1  516.55   16.10
  -4   4   1  199.78    9.00
  -4   4   1  199.98    9.30
  -4   4   1  217.78    9.40
  -4   4   1  208.98   10.20
   4  -4  -1  204.38    8.80
   4  -4  -1  203.98    8.80
  -6   3   1   40.20    6.00
  -6   3   1   42.80    8.20
  -6   3   1   46.70    7.60
   6  -3  -1   44.70    8.50
  -8   2   1   66.39   10.20
  -8   2   1   56.49    7.20
   8  -2  -1   80.79   13.90
   7   9   0   30.20   11.20
  -7  -9   0    5.00    8.30
   5   8   0   15.60    3.70
   5   8   0   19.30    2.80
   5   8   0   23.50    8.30
  -5  -8   0   22.80    6.80
  -5  -8   0   22.50    7.70
   3   7   0  283.17   11.10
   3   7   0  277.27    9.10
   3   7   0  293.67   10.70
   3   7   0  294.77    9.30
  -3  -7   0  290.47   11.00
  -3  -7   0  304.97   10.90
   1   6   0   17.60    2.80
   1   6   0   16.20    2.80
   1   6   0   15.70    3.60
  -1  -6   0   19.00    4.30
  -1  -6   0   21.70    3.20
  -1   5   0  500.15   15.10
  -1   5   0  486.25   14.70
   1  -5   0  503.45   14.60
   1  -5   0  493.65   15.00
  -3   4   0    6.20    3.90
  -3   4   0    6.00    3.10
  -3   4   0   10.00    3.60
   3  -4   0    8.20    3.70
   3  -4   0    6.50    4.20
   3  -4   0    1.90    3.10
  -5   3   0  347.57   13.20
  -5   3   0  338.07   14.40
  -5   3   0  338.37   12.40
  -5   3   0  342.17   12.60
   5  -3   0  340.27   12.90
   5  -3   0  330.27   12.10
  -7   2   0   22.20    6.10
  -7   2   0    9.20    7.60
   7  -2   0   25.40    9.40
   6   8  -1   71.79   12.10
  -6  -8   1   64.89    8.20
   4   7  -1   34.00    5.60
   4   7  -1   41.30    7.20
   4   7  -1   32.50    3.90
   4   7  -1   27.70    3.60
  -4  -7   1   40.50    5.80
  -4  -7   1   35.20    6.50
   2   6  -1  615.94   17.70
   2   6  -1  629.34   17.90
   2   6  -1  569.94   17.70
   2   6  -1  629.04   17.10
  -2  -6   1  637.14   17.90
  -2  -6   1  590.84   18.80
   0   5  -1  610.94   16.90
   0   5  -1  583.64   17.20
   0  -5   1  583.44   15.80
   0  -5   1  596.64   15.70
   0  -5   1  603.44   17.40
   0  -5   1  591.74   16.80
  -2   4  -1  222.38    8.50
  -2   4  -1  259.67    8.70
  -2   4  -1  214.18    6.40
   2  -4   1  192.88    6.30
   2  -4   1  225.18    8.30
   2  -4   1  228.58    8.80
  -4   3  -1  153.18    8.20
  -4   3  -1  154.88    8.50
  -4   3  -1  159.68    7.80
   4  -3   1  153.08    7.50
   4  -3   1  150.28    7.60
  -6   2  -1   30.00    7.10
  -6   2  -1   37.20    7.30
   6  -2   1   36.50    7.90
   6  -2   1   23.70    4.80
  -8   1  -1   63.29    9.70
  -8   1  -1   34.90    6.40
   8  -1   1   39.70   11.20
   7   8  -2   13.70   11.90
  -7  -8   2    5.80    8.20
   5   7  -2   50.79    8.90
  -5  -7   2   46.50    6.50
   3   6  -2  137.79    7.00
   3   6  -2  136.59    7.30
   3   6  -2  153.78    5.80
   3   6  -2  154.88    8.50
  -3  -6   2  147.89    8.30
  -3  -6   2  153.88    7.60
   1   5  -2   31.60    4.40
   1   5  -2   42.20    4.20
  -1  -5   2   37.40    4.80
  -1  -5   2   34.80    4.00
  -1  -5   2   35.90    3.90
  -1   4  -2  623.94   17.40
  -1   4  -2  621.94   17.30
   1  -4   2  609.94   17.20
   1  -4   2  625.24   17.50
   1  -4   2  554.64   16.10
   1  -4   2  600.64   16.20
  -3   3  -2  167.28    6.70
  -3   3  -2  155.58    7.60
  -3   3  -2  156.78    7.40
  -3   3  -2  174.18    7.80
   3  -3   2  164.68    6.70
   3  -3   2  165.18    7.30
  -5   2  -2  237.08   10.30
  -5   2  -2  228.28   10.00
  -5   2  -2  197.88   10.00
  -5   2  -2  225.98    9.70
   5  -2   2  218.38   10.30
   5  -2   2  208.68    9.30
  -7   1  -2    5.60    5.30
  -7   1  -2   -0.50    6.90
   7  -1   2   15.50    8.80
   6   7  -3  144.39   14.20
  -6  -7   3  116.39   10.50
   4   6  -3   -0.60    2.30
   4   6  -3    4.50    7.20
   4   6  -3   -0.40    4.10
  -4  -6   3    4.80    4.90
  -4  -6   3    8.10    6.30
   2   5  -3  359.06   11.50
   2   5  -3  366.36   12.50
   2   5  -3  370.66   10.80
  -2  -5   3  359.06   10.70
  -2  -5   3  360.16   11.60
  -2  -5   3  346.07   12.20
   0   4  -3   27.50    3.60
   0   4  -3   20.20    3.00
   0  -4   3   29.30    3.90
   0  -4   3   18.20    2.90
   0  -4   3   24.90    3.50
   0  -4   3   21.20    3.60
  -2   3  -3  767.62   21.00
  -2   3  -3  723.73   20.40
  -2   3  -3  731.33   20.80
   2  -3   3  743.73   20.80
   2  -3   3  734.73   20.80
   2  -3   3  751.32   20.30
  -4   2  -3   10.90    4.60
  -4   2  -3    6.40    4.70
  -4   2  -3    7.90    4.10
  -4   2  -3   14.50    4.30
   4  -2   3   13.40    4.90
   4  -2   3    4.00    3.10
  -6   1  -3  118.19    9.30
  -6   1  -3  117.39    9.20
   6  -1   3  138.39   12.60
   6  -1   3  111.49   10.10
  -8   0  -3    9.70    8.10
  -8   0  -3   -1.10    6.20
   8   0   3    7.20   10.50
   7   7  -4   10.40   12.60
  -7  -7   4    3.90    8.40
   5   6  -4   41.10    6.10
   5   6  -4   67.39   11.40
   3   5  -4  127.49    5.00
   3   5  -4  135.69    6.80
   3   5  -4  135.69    9.50
  -3  -5   4  137.69    7.10
  -3  -5   4  119.69    8.80
   1   4  -4   75.99    4.80
   1   4  -4   76.39    4.90
  -1  -4   4   79.89    6.20
  -1  -4   4   78.89    5.50
  -1  -4   4   71.09    5.70
  -1  -4   4   79.79    5.10
  -1   3  -4  174.18    7.70
  -1   3  -4  193.58    7.80
   1  -3   4  201.78    7.70
   1  -3   4  198.48    7.30
   1  -3   4  190.28    7.30
  -3   2  -4   -0.20    3.30
  -3   2  -4   -3.30    3.10
  -3   2  -4    0.60    3.60
   3  -2   4   -0.80    4.30
   3  -2   4    2.10    2.90
  -5   1  -4   91.19    8.60
  -5   1  -4  118.59    7.80
  -5   1  -4  116.79    7.20
  -5   1  -4  106.69    8.20
   5  -1   4  113.39    8.70
   5  -1   4   89.99    7.20
  -7   0  -4    2.20    6.50
  -7   0  -4   -3.50    5.50
   7   0   4    8.90   11.90
   6   6  -5   51.59   12.20
  -6  -6   5   49.99    7.60
   4   5  -5   12.40    4.70
   4   5  -5   20.40    8.80
  -4  -5   5   17.60    5.20
  -4  -5   5   21.40    9.10
   2   4  -5  259.37    8.90
   2   4  -5  272.67    8.60
  -2  -4   5  259.17   11.10
  -2  -4   5  266.67    8.60
  -2  -4   5  272.47   11.70
  -2  -4   5  276.07    9.20
   0   3  -5   55.49    4.80
   0   3  -5   49.50    4.00
   0  -3   5   45.70    4.50
   0  -3   5   47.90    5.20
   0  -3   5   48.10    6.20
   0  -3   5   46.30    4.40
  -2   2  -5  134.29    6.90
  -2   2  -5  138.09    6.10
  -2   2  -5  121.59    7.10
  -2   2  -5  130.39    6.10
   2  -2   5  121.09    6.20
   2  -2   5  137.19    7.30
  -4   1  -5    1.20    4.00
  -4   1  -5   10.30    4.40
  -4   1  -5   13.30    5.60
  -4   1  -5    7.30    3.90
   4  -1   5    4.60    3.40
   4  -1   5   10.10    5.70
  -6   0  -5   49.00    6.50
  -6   0  -5   52.99    7.80
   6   0   5   55.29    9.40
  -8  -1  -5   16.70    7.80
  -8  -1  -5   27.80    7.10
   8   1   5   24.70   10.80
   5   5  -6   74.99    8.00
   5   5  -6  104.79   13.70
  -5  -5   6   93.99    8.40
   3   4  -6   -1.30    2.10
   3   4  -6    1.30    3.60
  -3  -4   6   -1.90    6.60
  -3  -4   6   -0.20    2.20
  -3  -4   6    7.10    7.60
  -3  -4   6   -1.40    3.90
   1   3  -6  225.58    7.90
   1   3  -6  209.48    7.20
  -1  -3   6  204.28    9.60
  -1  -3   6  230.48   10.90
  -1  -3   6  209.98    7.60
  -1  -3   6  212.98    7.60
  -1   2  -6   48.40    6.20
  -1   2  -6   42.50    5.60
   1  -2   6   40.80    4.00
   1  -2   6   42.40    4.70
   1  -2   6   42.10    6.70
  -3   1  -6  169.88    7.10
  -3   1  -6  166.78    8.20
  -3   1  -6  159.58    8.70
  -3   1  -6  165.88    6.90
   3  -1   6  152.58    7.40
   3  -1   6  164.98    9.30
  -5   0  -6    7.10    7.20
  -5   0  -6   11.90    4.50
  -5   0  -6    9.10    4.90
  -5   0  -6    8.90    5.10
   5   0   6   -3.00    7.30
  -7  -1  -6    5.60    6.20
  -7  -1  -6    4.40    6.40
   7   1   6   11.40    9.80
   6   5  -7   17.70   13.80
  -6  -5   7   11.50    7.00
   4   4  -7    9.70    4.50
  -4  -4   7   15.40    4.90
  -4  -4   7   12.50   10.00
   2   3  -7   17.90    3.20
   2   3  -7   13.30    3.00
  -2  -3   7   16.00    3.50
  -2  -3   7   10.00    2.80
  -2  -3   7   21.40    8.20
  -2  -3   7   23.90    7.10
   0   2  -7    3.10    3.20
   0   2  -7    4.00    2.40
   0  -2   7   -1.00    5.40
   0  -2   7    6.10    2.70
   0  -2   7    2.30    2.50
   0  -2   7    3.10    6.30
  -2   1  -7    0.70    3.60
  -2   1  -7   -7.60    4.80
  -2   1  -7    2.50    2.70
  -2   1  -7   -0.70    2.70
   2  -1   7   -3.90    6.10
   2  -1   7    0.50    2.90
  -4   0  -7   -1.90    3.80
  -4   0  -7    5.60    3.70
  -4   0  -7    2.90    6.20
  -4   0  -7    4.60    6.10
   4   0   7    4.20    7.30
   4   0   7    5.70    3.90
  -6  -1  -7   12.40    5.90
  -6  -1  -7   10.10    6.50
  -6  -1  -7    9.10    5.80
   6   1   7    5.80   17.40
  -8  -2  -7   26.20    8.20
  -8  -2  -7   35.40    7.80
   8   2   7   54.09   12.00
  -5  -4   8   89.69    8.10
  -5  -4   8   78.59   14.20
   3   3  -8    9.80    2.60
   3   3  -8    5.80    3.50
  -3  -3   8    5.10    2.70
  -3  -3   8    5.10    9.20
  -3  -3   8    8.90    3.80
   1   2  -8  252.87    9.10
   1   2  -8  239.58    7.30
  -1  -2   8  237.18    8.60
  -1  -2   8  235.08   11.70
  -1  -2   8  250.97    7.80
  -1  -2   8  248.98   13.30
  -1   1  -8   10.30    2.20
  -1   1  -8   14.30    2.30
  -1   1  -8    9.00    3.90
  -1   1  -8   10.00    6.00
   1  -1   8    7.90    3.00
   1  -1   8    5.50    6.90
  -3   0  -8   24.20    3.80
  -3   0  -8   32.70    7.10
  -3   0  -8   19.20    4.90
  -3   0  -8   28.90    4.30
   3   0   8   31.30    8.10
  -5  -1  -8   14.60    4.80
  -5  -1  -8   24.90    6.00
  -5  -1  -8   19.10   12.80
  -5  -1  -8   14.60    4.60
   5   1   8   38.60    9.80
  -7  -2  -8   -6.60    6.60
  -7  -2  -8   -3.20    6.20
   7   2   8   25.00   10.10
  -4  -3   9   -0.90    4.50
  -4  -3   9   -3.20   11.30
   2   2  -9    1.50    1.50
   2   2  -9   -0.10    3.10
  -2  -2   9    4.40    3.00
  -2  -2   9    4.40    2.90
  -2  -2   9   10.90    9.60
   0   1  -9   15.80    4.20
   0  -1   9   12.30    7.00
   0  -1   9   22.80    8.40
   0  -1   9   14.30    3.50
  -2   0  -9    4.90    6.70
  -2   0  -9    5.60    2.20
  -2   0  -9    1.20    2.40
  -2   0  -9    3.70    4.30
   2   0   9    2.80    8.10
   2   0   9    3.30    3.60
  -4  -1  -9    5.10    5.30
  -4  -1  -9   15.60    4.10
  -4  -1  -9    9.70    3.80
  -4  -1  -9    7.20    9.70
   4   1   9   20.00    9.10
  -6  -2  -9   10.20    5.10
  -6  -2  -9   24.70    7.00
   6   2   9   25.80   10.90
   3   2 -10    0.60    3.20
  -3  -2  10    1.50   11.30
   1   1 -10    4.50    3.90
  -1  -1  10    0.90    9.70
  -1  -1  10    4.40    3.20
  -1   0 -10   13.00    4.80
   1   0  10   10.30    3.70
   1   0  10   12.50    9.30
  -3  -1 -10   -6.40    5.00
  -3  -1 -10    4.70    2.80
  -5  -2 -10   42.30    6.40
  -5  -2 -10   42.70    6.50
  -5  -2 -10   48.20    7.30
   5   2  10   59.89   12.40
  -7  -3 -10    3.00    6.60
  -7  -3 -10   -2.80    7.40
   7   3  10   16.80   12.20
  -4  -2  11   21.60   15.00
   2   1 -11    3.70    3.90
  -2  -1  11    0.30   11.80
  -2  -1  11    4.30    3.40
   0   0 -11   16.40    5.80
   0   0  11   27.00   10.10
   0   0  11   13.80    4.00
  -2  -1 -11    2.30    5.10
   2   1  11  -15.30    9.90
  -4  -2 -11    0.10    3.50
  -4  -2 -11    4.40    2.10
  -4  -2 -11   -5.90    6.50
   4   2  11  -10.80   10.90
  -6  -3 -11    2.50    5.80
  -6  -3 -11    3.20    7.30
   6   3  11    5.20   13.20
  -3  -1  12   -5.20   13.70
   1   0 -12    1.70    6.70
  -1   0  12    1.00   11.10
  -1   0  12   -0.60    5.10
  -1  -1 -12   24.60    5.90
   1   1  12   20.90   11.00
  -3  -2 -12   -5.40    5.60
   3   2  12  -18.50   11.00
  -5  -3 -12   45.30    6.30
  -5  -3 -12   31.80    7.20
   5   3  12   49.80   14.20
   2   0 -13    0.10    5.20
  -2   0  13   12.70   13.40
   0  -1 -13    2.80    5.60
   0   1  13    0.30   13.40
  -2  -2 -13   11.70    6.30
  -4  -3 -13   -0.30    6.80
  -1  -2 -14    5.60    6.30
   1   2  14  -22.50   13.40
  -3  -3 -14   10.70    7.60
   2  12  10    2.20    9.70
  -2 -12 -10    2.30    7.20
  -2 -12 -10   19.60    8.10
   0  11  10   12.20    7.00
   0 -11 -10   11.50    7.70
  -2  10  10   -6.50    7.10
   2 -10 -10    8.20    7.90
   3  12   9   22.00    9.10
  -3 -12  -9   -0.30    6.60
  -3 -12  -9   11.70    8.50
   1  11   9   39.90    9.00
   1  11   9   35.90    6.70
  -1 -11  -9   52.49    8.60
  -1  10   9    4.10    6.60
   1 -10  -9   -0.20    7.40
  -3   9   9   14.50    8.10
  -3   9   9   17.90    7.50
  -3   9   9    6.20    9.20
  -4 -12  -8   75.79   11.60
   2  11   8    3.90    7.60
  -2 -11  -8    2.00    7.20
  -2 -11  -8   16.30    7.10
  -2 -11  -8   10.00    5.80
   0  10   8   -6.60    6.80
   0  10   8    8.60    5.90
   0 -10  -8   22.50    7.60
  -2   9   8   -0.70    5.60
  -2   9   8   -4.20    7.50
  -2   9   8    3.10    6.40
   2  -9  -8    0.30    6.70
  -4   8   8   -0.20    8.90
  -4   8   8    5.30    9.20
  -4   8   8    6.70    6.80
   5  12   7   16.40   10.40
  -5 -12  -7   13.50    9.20
  -5 -12  -7   -5.60    6.20
  -3 -11  -7   24.50    6.00
  -3 -11  -7   34.70    7.90
  -3 -11  -7   21.80    7.60
   1  10   7    8.30    6.20
   1  10   7    1.50    5.00
  -1 -10  -7   15.60    7.30
  -1 -10  -7    5.90    6.00
  -1   9   7    8.00    6.40
  -1   9   7   15.10    5.40
  -1   9   7   28.60    5.80
   1  -9  -7   19.00    6.80
  -3   8   7    3.40    6.10
  -3   8   7   12.10    7.30
  -3   8   7    4.30    6.00
   3  -8  -7    3.50    7.30
  -5   7   7   -3.80    6.80
  -5   7   7    2.90    8.90
   6  12   6   32.90   11.90
  -6 -12  -6    9.30    6.70
  -6 -12  -6   14.00    9.20
   4  11   6   64.19   10.30
  -4 -11  -6   41.70    6.30
  -4 -11  -6   49.60    8.50
  -4 -11  -6   27.90    8.70
   2  10   6   20.60    6.30
   2  10   6   12.20    5.00
  -2 -10  -6   11.80    6.90
  -2 -10  -6   16.50    5.90
   0   9   6   56.29    7.70
   0   9   6   61.69    6.70
   0  -9  -6   67.19    8.70
   0  -9  -6   64.19    6.50
  -2   8   6   12.00    4.90
  -2   8   6   12.90    5.80
  -2   8   6   13.00    4.90
   2  -8  -6    7.50    6.40
  -4   7   6   -0.90    5.80
  -4   7   6    8.60    8.20
  -4   7   6    0.60    7.30
  -4   7   6   12.70    5.90
  -6   6   6   -1.10   10.10
  -6   6   6   11.90    9.10
  -6   6   6    8.10    6.70
   5  11   5   45.80   12.50
  -5 -11  -5   35.30    9.00
   3  10   5  122.99    7.80
   3  10   5  145.29    9.60
  -3 -10  -5  108.69    9.20
  -3 -10  -5  146.99   10.10
   1   9   5   13.40    3.90
   1   9   5   23.90    5.60
  -1  -9  -5   21.00    5.30
  -1   8   5   13.60    4.80
  -1   8   5   14.60    4.70
  -1   8   5   12.20    4.40
  -1   8   5   17.40    4.20
   1  -8  -5   13.60   10.00
  -3   7   5   -3.00    5.50
  -3   7   5   -2.80    4.80
  -3   7   5    7.40    4.80
   3  -7  -5    3.70    6.80
  -5   6   5   30.60    8.80
  -5   6   5   43.30    9.20
  -5   6   5   51.79    7.70
  -5   6   5   27.30    6.50
   6  11   4   27.60    5.30
   6  11   4   52.49   11.20
  -6 -11  -4   27.30    8.30
   4  10   4   16.70    4.40
   4  10   4   30.30    8.00
   4  10   4    5.10    3.90
  -4 -10  -4    5.10    7.30
  -4 -10  -4   18.80    6.90
   2   9   4    0.70    5.50
   2   9   4    3.90    3.60
   2   9   4    6.70    5.00
   2   9   4    3.80    3.90
  -2  -9  -4    5.30    4.70
   0   8   4   20.00    5.00
   0   8   4   21.10    3.70
   0   8   4   11.50    3.80
   0   8   4   20.80    4.40
   0  -8  -4   22.20    4.00
   0  -8  -4   14.30    6.00
  -2   7   4    6.30    3.50
  -2   7   4   -1.00    4.20
  -2   7   4    1.60    4.60
  -2   7   4    2.00    5.80
  -2   7   4    2.50    4.10
   2  -7  -4    0.20    6.00
  -4   6   4   13.00    6.30
  -4   6   4   12.50    4.90
  -4   6   4    5.60    6.90
  -4   6   4   13.00    5.50
  -6   5   4    3.50    8.70
  -6   5   4   10.20    6.30
  -6   5   4   23.70    7.20
   7  11   3   37.20   12.10
  -7 -11  -3   23.50    9.60
   5  10   3    1.60    3.50
   5  10   3    2.30    4.00
   5  10   3   13.80    8.80
  -5 -10  -3    5.50    7.40
  -5 -10  -3  -12.40    9.80
   3   9   3   39.70    7.30
   3   9   3   36.80    4.60
   3   9   3   27.90    3.90
  -3  -9  -3   31.40    5.90
   1   8   3   12.70    3.30
   1   8   3   10.40    4.50
  -1  -8  -3   21.40    4.20
  -1  -8  -3   21.60    5.40
  -1   7   3   42.70    6.10
  -1   7   3   37.50    3.00
  -1   7   3   39.60    6.10
  -1   7   3   37.80    2.80
  -1   7   3   37.70    5.60
   1  -7  -3   47.40    7.10
  -3   6   3  337.37   13.60
  -3   6   3  346.47   12.50
  -3   6   3  344.77   13.10
  -3   6   3  356.76   11.80
  -3   6   3  372.56   13.00
   3  -6  -3  374.76   14.60
  -5   5   3   10.00    7.70
  -5   5   3    3.30    5.30
  -5   5   3   17.30    5.20
  -7   4   3   49.20    7.30
  -7   4   3   47.00   10.00
   7  -4  -3   55.29   11.10
   6  10   2   25.10    4.10
   6  10   2   52.59   10.80
  -6 -10  -2   30.90    8.50
   4   9   2   19.60    3.70
   4   9   2   13.10    3.20
   4   9   2   20.60    7.30
  -4  -9  -2   15.10    6.40
  -4  -9  -2    7.00    7.20
   2   8   2   45.70    5.40
   2   8   2   53.69    6.00
   2   8   2   47.40    5.30
   2   8   2   46.60    5.60
  -2  -8  -2   57.09    6.50
  -2  -8  -2   40.40    5.70
   0   7   2   10.60    4.60
   0   7   2    8.60    3.60
   0   7   2    6.90    3.20
   0  -7  -2    8.30    4.50
  -2   6   2  107.79    7.10
  -2   6   2   95.09    6.80
  -2   6   2   94.79    6.60
   2  -6  -2   91.39    7.60
  -4   5   2   19.60    4.50
  -4   5   2   14.10    6.80
  -4   5   2   15.50    5.50
   4  -5  -2   18.10    4.40
  -6   4   2   20.50    6.50
  -6   4   2    7.30    5.80
  -6   4   2    4.80    7.50
   6  -4  -2    2.50    7.90
   7  10   1   14.10   10.90
  -7 -10  -1    4.60    8.80
   5   9   1    7.20    2.90
   5   9   1    7.40    3.20
   5   9   1   11.90    8.30
  -5  -9  -1    9.50    7.00
  -5  -9  -1   -5.70    7.70
   3   8   1   33.80    6.40
   3   8   1   26.00    5.20
   3   8   1   30.60    3.50
   3   8   1   24.50    3.20
  -3  -8  -1   36.30    5.90
  -3  -8  -1   41.30    6.00
   1   7   1   94.09    6.60
   1   7   1   85.59    5.10
   1   7   1   97.99    5.90
   1   7   1   96.19    6.10
  -1  -7  -1   96.69    7.20
  -1  -7  -1  110.29    4.90
  -1   6   1   10.80    3.60
  -1   6   1    9.70    4.10
  -1   6   1    8.00    3.10
   1  -6  -1   12.70    4.50
  -3   5   1  134.79    5.60
  -3   5   1  141.89    7.90
  -3   5   1  134.59    7.80
   3  -5  -1  141.69    8.50
   3  -5  -1  129.19    7.30
  -5   4   1   14.90    7.00
  -5   4   1    5.90    5.60
  -5   4   1    9.30    5.30
   5  -4  -1    8.10    4.70
   5  -4  -1   11.20    6.10
  -7   3   1  113.59   10.80
  -7   3   1  119.29   11.70
   7  -3  -1  114.29   15.00
   6   9   0    9.80    9.50
  -6  -9   0   15.90    7.30
   4   8   0   25.70    6.10
   4   8   0   40.30    7.20
   4   8   0   30.80    4.10
   4   8   0   38.50    4.80
  -4  -8   0   37.10    7.20
  -4  -8   0   40.00    6.90
   2   7   0    5.50    3.80
   2   7   0    2.90    2.50
   2   7   0    4.50    4.10
   2   7   0    4.80    3.00
  -2  -7   0    6.70    4.40
  -2  -7   0    3.80    4.00
   0   6   0   73.99    5.40
   0   6   0   63.79    5.50
   0  -6   0   68.09    6.30
   0  -6   0   61.99    5.20
  -2   5   0   66.29    5.90
  -2   5   0   70.29    5.50
   2  -5   0   69.19    6.50
   2  -5   0   65.29    5.60
  -4   4   0  156.28    8.60
  -4   4   0  150.58    8.50
  -4   4   0  154.28    9.40
  -4   4   0  143.39    7.20
   4  -4   0  153.88    8.00
   4  -4   0  149.39    7.50
  -6   3   0   44.70    7.50
  -6   3   0   56.89    6.50
  -6   3   0   52.49    7.80
   6  -3   0   57.09    9.20
  -8   2   0   14.20    9.80
  -8   2   0   20.90    6.90
   8  -2   0   38.40   11.40
   7   9  -1    8.10   12.00
  -7  -9   1    3.30    8.50
   5   8  -1   35.10    8.90
   5   8  -1   33.00    3.90
  -5  -8   1   51.99   10.20
  -5  -8   1   25.00    6.70
   3   7  -1   40.00    6.70
   3   7  -1   42.00    6.00
   3   7  -1   42.10    4.50
   3   7  -1   41.20    4.30
  -3  -7   1   43.20    6.50
  -3  -7   1   34.10    6.50
   1   6  -1   28.50    3.20
   1   6  -1   23.40    4.10
   1   6  -1   27.90    4.00
  -1  -6   1   22.50    3.70
  -1  -6   1   31.60    4.70
  -1   5  -1   81.09    5.80
  -1   5  -1   81.99    6.10
   1  -5   1   86.29    6.20
   1  -5   1   85.09    5.70
  -3   4  -1  135.89    7.40
  -3   4  -1  125.79    5.50
  -3   4  -1  129.39    6.70
   3  -4   1  130.59    7.00
   3  -4   1  125.59    7.40
  -5   3  -1   29.00    5.70
  -5   3  -1   38.70    6.60
  -5   3  -1   33.80    6.20
   5  -3   1   24.30    4.40
   5  -3   1   34.30    6.50
  -7   2  -1  107.69   11.00
  -7   2  -1  110.29   10.20
   7  -2   1  112.09   11.90
   6   8  -2   10.90    9.70
  -6  -8   2    1.40    7.20
   4   7  -2   52.09    6.90
   4   7  -2   55.89    8.60
   4   7  -2   55.59    4.30
   4   7  -2   49.20    3.70
  -4  -7   2   61.69    7.60
  -4  -7   2   65.89    8.20
   2   6  -2   51.79    4.80
   2   6  -2   40.30    5.50
   2   6  -2   34.80    4.10
   2   6  -2   48.50    6.00
  -2  -6   2   41.90    5.50
  -2  -6   2   39.30    5.80
   0   5  -2  717.53   20.70
   0   5  -2  749.03   20.50
   0  -5   2  711.73   19.60
   0  -5   2  733.53   19.80
   0  -5   2  731.53   20.40
   0  -5   2  752.02   20.90
  -2   4  -2    5.80    2.40
  -2   4  -2    8.70    3.30
  -2   4  -2    6.20    3.60
   2  -4   2    2.30    3.80
   2  -4   2    2.20    2.70
   2  -4   2    3.60    2.40
  -4   3  -2  242.78   10.40
  -4   3  -2  247.78   10.20
  -4   3  -2  247.88    9.90
   4  -3   2  236.28    9.60
   4  -3   2  246.48    9.40
  -6   2  -2  140.39    9.90
  -6   2  -2  142.69   10.20
  -6   2  -2  106.39    9.80
   6  -2   2  138.59   10.60
  -8   1  -2   94.09   10.70
  -8   1  -2  108.39   12.30
   8  -1   2  107.09   13.60
   7   8  -3   28.90   12.20
  -7  -8   3   11.10    8.90
   5   7  -3    1.40    9.80
  -5  -7   3   -0.60    5.90
   3   6  -3  142.89    9.30
   3   6  -3  133.09    7.30
   3   6  -3  144.99    5.90
  -3  -6   3  138.99    8.60
  -3  -6   3  147.39    7.70
   1   5  -3    1.20    3.40
   1   5  -3    1.60    2.70
  -1  -5   3    1.00    3.60
  -1  -5   3   -1.30    3.70
  -1  -5   3    0.60    2.50
  -1  -5   3    3.50    4.30
  -3   3  -3  193.98    8.60
  -3   3  -3  181.48    8.10
  -3   3  -3  196.38    8.50
  -3   3  -3  211.38   10.80
   3  -3   3  187.68    7.60
   3  -3   3  185.18    8.00
  -5   2  -3   96.99    8.30
  -5   2  -3   97.69   10.30
  -5   2  -3  119.89    8.00
  -5   2  -3  124.29    8.30
   5  -2   3  108.09    7.60
   5  -2   3  100.39    8.40
  -7   1  -3   71.79    9.80
  -7   1  -3   58.19    8.20
   7  -1   3   84.29   12.20
   6   7  -4   13.60   11.20
  -6  -7   4   12.00    7.50
   4   6  -4    7.30    1.40
   4   6  -4   10.60    7.80
   4   6  -4   10.30    4.50
  -4  -6   4   21.50    7.20
  -4  -6   4   15.10    5.20
   2   5  -4   12.40    2.80
   2   5  -4   17.10    3.90
  -2  -5   4   23.30    5.40
  -2  -5   4   21.30    4.20
  -2  -5   4   23.00    5.90
  -2  -5   4   12.80    3.60
   0   4  -4  168.38    7.10
   0   4  -4  163.78    6.80
   0  -4   4  156.98    6.80
   0  -4   4  165.68    7.00
   0  -4   4  168.78    7.60
   0  -4   4  159.28    6.80
  -2   3  -4  300.77   11.10
  -2   3  -4  299.67   10.60
  -2   3  -4  290.37    9.90
   2  -3   4  290.87   10.00
   2  -3   4  299.67   10.10
   2  -3   4  286.47   10.10
  -4   2  -4  318.57   11.70
  -4   2  -4  323.97   11.40
  -4   2  -4  311.57   11.00
  -4   2  -4  304.07   11.60
   4  -2   4  291.87   11.10
   4  -2   4  295.57   11.40
  -6   1  -4  108.09    9.60
  -6   1  -4  105.29    9.20
   6  -1   4   99.39   10.40
  -8   0  -4  144.19   11.90
  -8   0  -4  145.29   12.80
   8   0   4  152.28   13.90
   5   6  -5   -3.40    9.90
   5   6  -5   -4.00    6.40
  -5  -6   5    0.20    6.90
   3   5  -5  365.46   12.00
   3   5  -5  362.66   10.70
  -3  -5   5  366.76   10.80
  -3  -5   5  358.86   14.40
  -3  -5   5  382.86   12.40
   1   4  -5   -0.40    3.10
   1   4  -5    4.00    2.80
  -1  -4   5   15.10    5.70
  -1  -4   5    5.40    2.70
  -1  -4   5    6.50    3.70
  -1  -4   5    9.00    4.90
  -1   3  -5  194.98    7.40
  -1   3  -5  180.48    9.40
  -1   3  -5  213.98    8.40
   1  -3   5  196.38    7.80
   1  -3   5  200.88    7.50
   1  -3   5  207.48    8.70
  -3   2  -5   31.00    4.30
  -3   2  -5   33.00    5.90
  -3   2  -5   31.30    4.20
  -3   2  -5   43.50    4.70
   3  -2   5   32.70    6.50
   3  -2   5   22.60    3.60
  -5   1  -5  198.78    9.20
  -5   1  -5  214.98    9.80
  -5   1  -5  208.68   10.30
  -5   1  -5  190.48   10.90
   5  -1   5  203.98   10.90
  -7   0  -5   51.39    7.40
  -7   0  -5   52.89    8.30
   7   0   5   58.39   11.10
   6   6  -6   28.10   12.60
  -6  -6   6   18.70    7.80
   4   5  -6    9.20    4.70
  -4  -5   6   19.10    5.20
   2   4  -6   56.29    5.00
   2   4  -6   50.69    4.80
  -2  -4   6   58.49    7.80
  -2  -4   6   58.79    5.50
  -2  -4   6   52.39    5.10
  -2  -4   6   49.70    8.70
   0   3  -6  177.58    7.60
   0   3  -6  159.98    6.40
   0  -3   6  165.98    9.00
   0  -3   6  170.18    8.30
   0  -3   6  172.28    6.70
   0  -3   6  161.58    7.00
  -2   2  -6  149.79    6.50
  -2   2  -6  152.28    8.10
  -2   2  -6  144.39    6.40
  -2   2  -6  142.99    8.10
   2  -2   6  165.48    8.80
   2  -2   6  135.99    6.90
  -4   1  -6  131.49    8.90
  -4   1  -6  117.49    7.40
  -4   1  -6  136.59    9.90
  -4   1  -6  155.98    7.40
   4  -1   6  131.59    9.70
   4  -1   6  114.19    7.30
  -6   0  -6  117.69    9.40
  -6   0  -6  119.69   10.00
  -6   0  -6  100.69   11.50
   6   0   6  128.09   11.50
  -8  -1  -6  178.28   12.50
  -8  -1  -6  149.69   12.40
   8   1   6  152.88   15.00
   5   5  -7   -7.60    5.50
  -5  -5   7   14.50    6.30
  -5  -5   7    0.60   10.50
   3   4  -7   56.59    4.10
   3   4  -7   38.30    5.40
  -3  -4   7   58.39    6.70
  -3  -4   7   51.49   10.30
  -3  -4   7   64.99    6.00
   1   3  -7    3.50    3.20
   1   3  -7   -1.60    2.70
  -1  -3   7   -4.10    5.10
  -1  -3   7    2.00    3.20
  -1  -3   7   -2.60    6.90
  -1  -3   7   -2.30    2.80
  -1   2  -7  120.29    7.40
  -1   2  -7  127.19    8.40
  -1   2  -7  111.09    7.40
   1  -2   7  123.39    6.30
   1  -2   7  124.19    9.10
  -3   1  -7  408.06   14.90
  -3   1  -7  425.46   14.30
  -3   1  -7  409.16   12.90
  -3   1  -7  422.56   12.90
   3  -1   7  385.36   13.50
   3  -1   7  442.46   15.60
  -5   0  -7  212.98    9.60
  -5   0  -7  206.88   12.10
  -5   0  -7  205.48   11.30
  -5   0  -7  207.78    9.30
   5   0   7  207.98   12.60
  -7  -1  -7   43.60    7.70
  -7  -1  -7   21.10    6.70
   7   1   7   43.80   10.50
  -4  -4   8   17.40   11.10
  -4  -4   8    9.00    5.00
   2   3  -8  227.08    7.80
   2   3  -8  228.08    8.50
  -2  -3   8  240.78   13.70
  -2  -3   8  247.98   14.90
  -2  -3   8  213.48    8.30
  -2  -3   8  237.58    8.20
   0   2  -8   30.70    3.30
   0   2  -8   28.10    4.30
   0  -2   8   49.80    8.00
   0  -2   8   39.50    7.30
   0  -2   8   36.60    5.10
  -2   1  -8   64.29    4.50
  -2   1  -8   75.79    7.10
  -2   1  -8   72.79    4.80
  -2   1  -8   71.09    8.20
   2  -1   8   64.19    9.60
   2  -1   8   72.79    6.20
  -4   0  -8   12.00    4.20
  -4   0  -8    1.20    4.00
  -4   0  -8    4.30    6.90
  -4   0  -8    5.60    5.40
   4   0   8   -1.90    8.20
  -6  -1  -8   41.30    6.50
  -6  -1  -8   36.90    6.90
   6   1   8   58.69   11.20
  -5  -4   9   -1.60   13.10
   3   3  -9   10.70    3.00
  -3  -3   9   17.70    4.10
  -3  -3   9   11.50    3.30
  -3  -3   9   10.10   10.50
   1   2  -9    0.30    3.70
   1   2  -9    1.90    1.90
  -1  -2   9    2.70    3.10
  -1  -2   9    2.80    9.20
  -1   1  -9  124.49   10.20
  -1   1  -9  119.09    4.40
  -1   1  -9  134.89    8.30
   1  -1   9  117.69    7.10
   1  -1   9  124.39   11.30
  -3   0  -9   52.89    4.60
  -3   0  -9   39.40    5.70
  -3   0  -9   53.79    9.30
  -3   0  -9   49.90    7.60
   3   0   9   65.19   10.10
  -5  -1  -9  251.97   10.50
  -5  -1  -9  262.47   12.70
  -5  -1  -9  250.57   10.40
   5   1   9  281.57   15.30
  -7  -2  -9   16.80    7.30
  -7  -2  -9    8.00    7.60
   7   2   9   39.90   11.50
  -4  -3  10    5.20   13.40
   2   2 -10   60.99    6.20
  -2  -2  10   57.29    5.60
  -2  -2  10   88.69   13.00
   0   1 -10   49.60    7.10
   0  -1  10   73.99   16.90
   0  -1  10   40.60    6.10
  -2   0 -10   34.20    2.40
  -4  -1 -10    8.80    5.70
  -4  -1 -10   18.90    3.90
  -4  -1 -10   14.30    3.90
   4   1  10    6.30   10.10
  -6  -2 -10   55.49    8.20
  -6  -2 -10   31.70    7.40
   6   2  10   52.99   12.90
  -3  -2  11    2.70   12.90
   1   1 -11   -1.80    4.10
  -1  -1  11   -2.00   10.70
  -1  -1  11    1.60    3.80
  -1   0 -11   26.20    5.60
   1   0  11   29.00   11.10
  -3  -1 -11    3.00    2.40
  -3  -1 -11    8.30    6.00
   3   1  11   -6.50   10.00
  -5  -2 -11   38.70    7.10
  -5  -2 -11   47.20    6.70
   5   2  11   57.19   14.10
   2   1 -12   18.20    4.80
  -2  -1  12   34.80   14.30
   0   0 -12   -3.40    5.00
   0   0  12    0.50   11.60
  -2  -1 -12    8.70    5.80
   2   1  12    5.90   12.70
  -4  -2 -12    7.80    6.30
   4   2  12  -16.80   12.30
  -6  -3 -12   36.90    8.10
   1   0 -13   28.60    5.90
  -1   0  13   47.50   13.90
  -1  -1 -13   17.30    6.00
   1   1  13  -12.60   11.80
  -3  -2 -13    4.10    7.00
  -5  -3 -13    3.30    8.10
   5   3  13  -19.00   14.00
   0  -1 -14   -4.60    6.10
  -2  -2 -14   10.40    6.80
   1  12  10    1.90    7.60
  -1 -12 -10    7.40    8.90
   2  12   9   29.70    9.00
   2  12   9   14.90    7.00
  -2 -12  -9   26.20    8.50
   0  11   9   -1.90    6.30
   0  11   9  -12.80    7.70
   0 -11  -9    8.70    8.20
  -2  10   9   25.00    7.40
   2 -10  -9   33.00    8.30
   3  12   8   30.20    8.20
  -3 -12  -8   -4.50    8.10
   1  11   8   57.19    8.80
   1  11   8   70.49    9.80
  -1 -11  -8   75.39   10.20
  -1  10   8    4.30    6.30
   1 -10  -8   -3.90    7.50
  -3   9   8   24.30    7.40
  -3   9   8   12.90    8.50
   3  -9  -8    2.40    8.20
   4  12   7   20.30   15.60
  -4 -12  -7    9.30    8.40
   2  11   7   13.90    6.90
   2  11   7   -6.20    5.80
  -2 -11  -7    4.30    5.80
  -2 -11  -7   -4.50    7.80
   0  10   7   -6.90    5.90
   0  10   7    0.70    5.20
   0 -10  -7   16.20    7.80
  -2   9   7   20.70    6.00
  -2   9   7    8.70    7.10
  -2   9   7   15.30    6.00
   2  -9  -7   16.90    7.90
  -4   8   7    9.60    8.80
  -4   8   7   -0.20    8.00
  -4   8   7    8.30    6.80
   5  12   6   34.20   10.60
   5  12   6    5.00    5.50
  -5 -12  -6   18.60    9.30
   3  11   6   19.40    7.30
   3  11   6    9.40    5.20
  -3 -11  -6    9.60    6.60
  -3 -11  -6    6.40    8.00
   1  10   6   64.09    6.90
   1  10   6   36.40    5.60
  -1 -10  -6   46.40    6.90
  -1 -10  -6   57.19    8.00
  -1   9   6   -8.20    5.00
  -1   9   6    8.10    4.70
  -1   9   6    6.70    5.30
   1  -9  -6    1.10    6.40
  -3   8   6   56.19    7.20
  -3   8   6   59.79    6.80
  -3   8   6   52.69    7.90
   3  -8  -6   68.99    9.10
  -5   7   6   24.50    9.20
  -5   7   6   17.50    7.20
  -5   7   6   22.10    9.60
   6  12   5   -5.90    5.60
   6  12   5   32.40   11.60
  -6 -12  -5   10.10    9.40
   4  11   5   96.49    8.80
   4  11   5  123.19   11.00
  -4 -11  -5  115.49   10.80
   2  10   5   41.10    6.80
   2  10   5   21.00    5.20
  -2 -10  -5   30.80    5.80
  -2 -10  -5   25.10    7.70
   0   9   5   70.39    7.70
   0   9   5   61.59    5.60
   0  -9  -5   61.29    8.50
  -2   8   5   26.40    5.70
  -2   8   5   35.40    5.50
  -2   8   5   32.20    5.20
   2  -8  -5   20.00    6.70
  -4   7   5   57.49    8.40
  -4   7   5   53.19    7.00
  -4   7   5   59.69    6.90
  -4   7   5   70.39    9.60
  -6   6   5    0.20    9.80
  -6   6   5    8.80    7.20
  -6   6   5  -20.40    9.10
   5  11   4   51.99   15.70
   5  11   4   13.50    4.50
   5  11   4   16.10    6.40
  -5 -11  -4   20.00    8.20
   3  10   4   10.00    4.60
   3  10   4    4.60    3.70
   3  10   4   17.80    6.60
  -3 -10  -4   14.60    6.50
  -3 -10  -4    0.60    6.30
   1   9   4  132.29    6.50
   1   9   4  113.79    7.80
   1   9   4  142.49   11.90
   1   9   4  131.49    8.40
  -1  -9  -4  116.99    9.80
  -1  -9  -4  103.79   10.10
  -1   8   4   25.60    3.30
  -1   8   4   25.20    5.40
  -1   8   4   15.70    4.10
  -1   8   4   26.20    5.50
  -3   7   4   14.30    5.20
  -3   7   4   27.50    4.70
  -3   7   4   28.10    5.20
   3  -7  -4   21.30    7.40
  -5   6   4   11.70    6.00
  -5   6   4   20.60    8.60
  -5   6   4    4.70    7.60
   6  11   3   -0.20    4.40
   6  11   3    7.50   10.00
  -6 -11  -3   11.00    8.80
   4  10   3    7.90    4.20
   4  10   3    4.10    3.50
   4  10   3   16.00    7.40
  -4 -10  -3   -6.30    7.20
  -4 -10  -3   14.90    7.20
   2   9   3   22.80    7.40
   2   9   3    5.20    4.00
   2   9   3    5.50    3.60
   2   9   3   13.70    4.80
  -2  -9  -3    0.50    7.70
  -2  -9  -3   12.30    6.60
   0   8   3  145.19    7.40
   0   8   3  145.69    8.60
   0   8   3  151.78    8.10
   0  -8  -3  149.79    9.10
  -2   7   3   53.59    6.50
  -2   7   3   63.79    7.80
  -2   7   3   63.89    6.60
  -2   7   3   57.79    3.40
  -2   7   3   46.00    3.70
   2  -7  -3   50.49    8.10
  -4   6   3   54.19    6.90
  -4   6   3   53.79    6.30
  -4   6   3   51.19    8.50
  -4   6   3   66.19    5.60
  -6   5   3   10.00    6.20
  -6   5   3   14.60    8.90
   6  -5  -3   25.60    8.70
   5  10   2   35.10    4.10
   5  10   2   61.19    9.80
   5  10   2   44.80    6.30
  -5 -10  -2   12.40   10.30
  -5 -10  -2   51.39    8.70
   3   9   2  197.88    8.50
   3   9   2  182.98    9.30
   3   9   2  173.78    7.90
  -3  -9  -2  197.58   10.30
  -3  -9  -2  178.38    9.90
   1   8   2   40.60    6.20
   1   8   2   50.19    6.20
   1   8   2   48.60    5.50
  -1  -8  -2   48.10    4.10
  -1  -8  -2   52.19    7.60
  -1   7   2   72.79    6.30
  -1   7   2   82.39    6.70
  -1   7   2   86.49    6.80
   1  -7  -2   90.69    7.70
  -3   6   2  368.56   13.60
  -3   6   2  396.16   11.20
  -3   6   2  364.46   13.20
  -3   6   2  381.96   15.90
  -5   5   2   32.90    5.80
  -5   5   2   29.70    6.20
  -5   5   2   28.00    7.70
   5  -5  -2   31.40    6.90
  -7   4   2   57.49    7.70
  -7   4   2   49.20   10.90
   6  10   1   14.40   10.20
  -6 -10  -1   13.30    8.20
   4   9   1   82.69    6.30
   4   9   1   94.59    9.10
   4   9   1   79.09    5.50
  -4  -9  -1   87.69    8.80
  -4  -9  -1   68.69    9.20
   2   8   1   69.69    5.60
  -2  -8  -1   69.39    6.10
   0   7   1  134.09    7.10
   0   7   1  147.79    7.50
   0   7   1  140.19    7.70
   0  -7  -1  139.99    8.30
  -2   6   1   11.20    3.90
  -2   6   1   20.00    4.60
   2  -6  -1   12.60    3.80
   2  -6  -1   15.40    5.10
  -4   5   1    6.90    6.50
  -4   5   1    4.60    5.90
  -4   5   1   11.30    6.90
   4  -5  -1    8.20    4.10
   4  -5  -1    8.80    4.50
  -6   4   1   13.10    6.10
  -6   4   1    8.40    6.90
  -6   4   1   15.60    8.40
   6  -4  -1   20.60    7.70
   7  10   0   75.29   14.40
  -7 -10   0   41.30    9.40
   5   9   0    9.60    7.90
   5   9   0   -3.20    1.40
   5   9   0    0.70    3.00
  -5  -9   0    5.20    7.00
  -5  -9   0   -0.20    8.90
   3   8   0  134.09    6.60
   3   8   0  118.79    8.10
   3   8   0  121.99    8.00
   3   8   0  125.79    6.20
  -3  -8   0  118.49    8.10
  -3  -8   0  125.99    8.30
   1   7   0   10.50    3.30
   1   7   0    8.60    4.40
   1   7   0   12.80    4.50
   1   7   0   12.90    3.20
  -1  -7   0   15.80    3.30
  -1  -7   0    9.40    5.10
  -1   6   0  128.69    7.30
  -1   6   0  130.19    7.20
   1  -6   0  136.89    7.80
   1  -6   0  117.69    6.70
  -3   5   0   92.49    7.20
  -3   5   0   67.39    3.90
  -3   5   0   93.59    7.40
   3  -5   0   75.79    7.70
   3  -5   0   72.49    6.80
  -5   4   0   75.39    8.90
  -5   4   0   77.09    8.30
  -5   4   0   54.79    6.90
   5  -4   0   62.09    7.50
  -7   3   0   43.60    9.80
  -7   3   0   35.40   11.50
  -7   3   0   44.40    7.00
   7  -3   0   63.29   11.40
   6   9  -1   11.30    9.70
  -6  -9   1   13.20    8.00
   4   8  -1   64.99    5.50
   4   8  -1   78.79    9.10
   4   8  -1   83.69    5.50
  -4  -8   1   85.09    8.60
  -4  -8   1   75.49    8.50
   2   7  -1  132.29    7.00
   2   7  -1  124.19    6.20
   2   7  -1  143.89    6.60
   2   7  -1  115.59    7.40
  -2  -7   1  131.39    7.70
   0   6  -1  490.15   14.50
   0   6  -1  462.15   14.80
   0  -6   1  463.45   14.40
   0  -6   1  480.45   15.00
  -2   5  -1   71.79    6.30
  -2   5  -1   58.89    5.90
   2  -5   1   52.39    5.60
   2  -5   1   51.29    6.50
  -4   4  -1  119.49    8.40
  -4   4  -1  119.49    9.00
  -4   4  -1  102.09    7.70
  -4   4  -1  108.09    7.90
   4  -4   1  112.39    6.60
   4  -4   1  114.99    7.40
  -6   3  -1   -3.00    7.10
  -6   3  -1    1.30    5.40
   6  -3   1   -0.40    7.10
  -8   2  -1   27.10    7.00
  -8   2  -1   25.40   10.00
   8  -2   1   42.30   11.10
  -5  -8   2   39.40    7.40
   3   7  -2  255.37    8.80
   3   7  -2  269.57   11.60
   3   7  -2  282.57    9.10
   3   7  -2  255.47   10.40
  -3  -7   2  275.17   10.90
  -3  -7   2  257.67   10.90
   1   6  -2   54.69    5.30
   1   6  -2   44.20    5.50
  -1  -6   2   42.70    4.90
  -1  -6   2   44.60    4.90
  -1  -6   2   54.89    5.00
  -1  -6   2   54.09    5.50
  -1   5  -2  433.66   13.50
  -1   5  -2  425.86   13.60
   1  -5   2  422.16   13.40
   1  -5   2  435.76   13.70
  -3   4  -2   24.40    4.10
  -3   4  -2   28.00    5.00
  -3   4  -2   22.50    4.40
   3  -4   2   27.30    5.00
   3  -4   2   20.00    3.60
   3  -4   2   29.90    5.50
  -5   3  -2    3.90    6.20
  -5   3  -2    4.60    4.70
   5  -3   2   10.80    6.00
  -7   2  -2    2.60    6.10
  -7   2  -2    5.10    8.30
   7  -2   2   -5.20    8.70
   6   8  -3   73.89   12.50
  -6  -8   3   67.69   10.20
   4   7  -3   38.80    3.80
   4   7  -3   39.10    3.30
   4   7  -3   38.80    5.80
   4   7  -3   52.79    8.80
  -4  -7   3   35.20    6.90
  -4  -7   3   49.80    8.50
   2   6  -3   99.09    5.70
   2   6  -3   87.49    6.50
  -2  -6   3   78.89    6.90
  -2  -6   3   83.29    5.50
  -2  -6   3   94.59    6.90
   0   5  -3   95.69    6.30
   0   5  -3   86.39    5.80
   0  -5   3   91.29    5.80
   0  -5   3   91.49    6.20
   0  -5   3   95.79    5.20
   0  -5   3   92.09    5.00
  -2   4  -3    7.70    3.80
  -2   4  -3    9.70    3.50
  -2   4  -3    6.60    3.10
   2  -4   3   -1.80    3.00
   2  -4   3    3.00    4.10
  -4   3  -3   64.79    7.90
  -4   3  -3   63.89    6.60
  -4   3  -3   74.89    7.50
  -4   3  -3   65.99    6.50
   4  -3   3   65.39    6.50
   4  -3   3   48.40    6.60
  -6   2  -3   26.90    5.80
  -6   2  -3   36.50    7.80
   6  -2   3   34.70    7.90
  -8   1  -3   19.30    9.60
   8  -1   3   27.70   10.60
   5   7  -4    4.20    9.80
  -5  -7   4    9.80    6.50
   3   6  -4  219.38    9.20
   3   6  -4  241.18   11.80
   3   6  -4  230.38    7.70
   3   6  -4  212.48    7.50
  -3  -6   4  244.18    9.90
  -3  -6   4  210.28   10.70
   1   5  -4   -2.20    3.60
   1   5  -4   -1.10    3.00
  -1  -5   4   -1.10    4.20
  -1  -5   4   -4.40    4.00
  -1  -5   4    2.90    4.90
  -1  -5   4    1.80    2.70
  -1   4  -4  167.18    7.30
  -1   4  -4  180.28    8.20
   1  -4   4  182.38    7.50
   1  -4   4  172.78    7.50
   1  -4   4  173.18    7.80
   1  -4   4  176.88   10.00
  -3   3  -4    3.90    3.90
  -3   3  -4    2.40    4.30
  -3   3  -4    3.50    4.80
  -3   3  -4    1.10    4.00
   3  -3   4   10.50    4.40
   3  -3   4    2.70    3.10
  -5   2  -4   12.70    6.70
  -5   2  -4   21.90    9.60
  -5   2  -4   22.50    5.60
  -5   2  -4   15.20    5.40
   5  -2   4   22.40    6.60
  -7   1  -4   18.00    7.50
  -7   1  -4   10.70    6.50
   6   7  -5   75.69   13.70
  -6  -7   5   59.49    8.80
   4   6  -5   10.90    4.80
   4   6  -5   22.20   10.20
  -4  -6   5   14.70    5.60
   2   5  -5   87.09    5.90
   2   5  -5   87.19    5.40
  -2  -5   5   94.19    6.70
  -2  -5   5   86.49    5.40
  -2  -5   5   88.19    8.60
  -2  -5   5   85.69    7.80
   0   4  -5   33.20    4.00
   0   4  -5   32.40    3.90
   0  -4   5   30.60    4.20
   0  -4   5   30.40    6.00
   0  -4   5   27.80    3.50
   0  -4   5   28.20    4.70
  -2   3  -5   35.50    4.30
  -2   3  -5   36.90    5.70
  -2   3  -5   29.20    4.30
   2  -3   5   22.60    3.30
   2  -3   5   31.30    6.00
   2  -3   5   33.20    4.50
  -4   2  -5    8.50    4.30
  -4   2  -5    7.00    5.50
  -4   2  -5    9.20    5.00
  -4   2  -5   -6.90    8.80
   4  -2   5    4.50    3.90
   4  -2   5    5.00    5.70
  -6   1  -5   11.60    6.40
  -6   1  -5   24.20    6.20
   6  -1   5   21.30    8.30
  -8   0  -5    2.80    8.90
  -8   0  -5    2.60    7.20
   8   0   5   15.50   10.30
   5   6  -6   13.00   10.90
  -5  -6   6   15.00    6.30
   3   5  -6    1.30    3.90
   3   5  -6    1.30    2.50
  -3  -5   6    3.30    3.10
  -3  -5   6    1.40    7.00
  -3  -5   6    6.70    4.60
  -3  -5   6   -5.30    7.90
   1   4  -6    6.40    3.30
   1   4  -6   11.20    3.40
  -1  -4   6    7.40    3.90
  -1  -4   6   12.20    5.50
  -1  -4   6    9.20    3.00
  -1  -4   6   14.60    6.60
  -1   3  -6    1.10    3.60
  -1   3  -6    1.60    3.10
   1  -3   6   -2.30    3.00
   1  -3   6    4.50    5.40
   1  -3   6    0.70    3.40
  -3   2  -6   16.30    5.50
  -3   2  -6    9.50    3.90
  -3   2  -6    8.20    4.20
  -3   2  -6    5.90    4.30
   3  -2   6   15.10    6.00
   3  -2   6    3.60    3.50
  -5   1  -6   -1.00    6.40
  -5   1  -6   -1.20    5.00
  -5   1  -6    0.70    5.80
  -5   1  -6    2.60    5.50
   5  -1   6   -3.80    7.40
  -7   0  -6    5.50    6.80
  -7   0  -6   15.40    7.30
   7   0   6   13.50    9.80
   4   5  -7   17.90    5.20
  -4  -5   7   30.70   10.70
  -4  -5   7   24.00    5.60
   2   4  -7  159.68    7.00
   2   4  -7  146.89    6.70
  -2  -4   7  143.49    6.80
  -2  -4   7  161.58    7.40
  -2  -4   7  149.39   10.10
  -2  -4   7  168.28   11.90
   0   3  -7    2.10    3.00
   0   3  -7   -2.80    3.60
   0  -3   7    0.00    5.00
   0  -3   7   -0.70    3.00
   0  -3   7    0.30    6.20
   0  -3   7   -2.00    3.20
  -2   2  -7   12.50    5.60
  -2   2  -7   12.50    3.60
  -2   2  -7   14.80    3.60
  -2   2  -7    7.40    4.30
   2  -2   7   12.50    6.50
   2  -2   7   12.10    3.70
  -4   1  -7   -5.80    6.20
  -4   1  -7   -2.30    4.30
  -4   1  -7   -0.10    5.30
  -4   1  -7    6.40    4.30
   4  -1   7   -1.00    7.30
  -6   0  -7    9.90    6.20
  -6   0  -7   -7.10    6.20
  -8  -1  -7   22.60    8.50
  -8  -1  -7   21.10    7.60
   8   1   7   43.60   11.50
  -5  -5   8   10.60    7.30
  -5  -5   8    3.40   12.30
   3   4  -8   52.79    4.70
  -3  -4   8   60.89   11.10
  -3  -4   8   54.49    6.20
   1   3  -8   59.69    6.40
   1   3  -8   58.19    5.90
  -1  -3   8   59.79    8.40
  -1  -3   8   71.49    5.00
  -1  -3   8   72.49   10.50
  -1  -3   8   63.59    5.70
  -1   2  -8   27.90    7.10
  -1   2  -8   14.80    4.30
  -1   2  -8   21.20    3.10
   1  -2   8   22.20    7.70
   1  -2   8   14.90    3.50
  -3   1  -8   95.39    9.00
  -3   1  -8  100.69    6.00
  -3   1  -8   91.29    6.00
  -3   1  -8   90.69    8.90
   3  -1   8   91.29   10.40
  -5   0  -8    1.60    5.90
  -5   0  -8    6.50    5.20
  -5   0  -8   13.90   10.40
  -5   0  -8    3.70    4.90
   5   0   8   19.80    9.70
  -7  -1  -8   54.39    7.90
  -7  -1  -8   64.19    8.60
  -4  -4   9   -0.30   11.80
  -4  -4   9    3.60    5.60
   2   3  -9    0.50    3.40
  -2  -3   9    0.50    9.60
  -2  -3   9   -5.20    3.20
  -2  -3   9    2.80    3.30
   0   2  -9   -0.90    4.20
   0   2  -9   -1.90    2.10
   0  -2   9   10.10    8.40
   0  -2   9   -1.80    3.20
   0  -2   9    3.60    6.50
  -2   1  -9    0.00    2.70
  -2   1  -9    0.80    6.60
  -2   1  -9    1.60    4.80
   2  -1   9   -3.70    8.20
  -4   0  -9  126.09   16.70
  -4   0  -9  110.09    6.70
  -4   0  -9  110.89    9.90
  -4   0  -9   98.49    6.70
   4   0   9   99.99   12.30
  -6  -1  -9   14.20    7.00
  -6  -1  -9   14.00    6.20
   6   1   9   15.20   10.50
   3   3 -10   -1.00    3.40
  -3  -3  10    2.60   11.70
   1   2 -10   -4.00    4.10
  -1  -2  10    0.60    3.50
  -1  -2  10   -8.50    9.90
  -1   1 -10    1.50    5.10
   1  -1  10   -4.00   10.90
  -3   0 -10   -1.60    5.30
  -3   0 -10    1.80    3.10
  -5  -1 -10    8.40    4.90
  -5  -1 -10    8.90    6.20
  -5  -1 -10   13.00    4.60
   5   1  10    6.90   11.10
  -7  -2 -10   23.60    8.50
  -7  -2 -10   20.00    7.50
   7   2  10   49.10   13.20
   2   2 -11   -4.20    4.10
  -2  -2  11   -5.20   11.00
   0   1 -11   17.90    5.10
   0  -1  11   38.40   11.00
  -2   0 -11   -3.50    5.50
   2   0  11  -19.20   10.40
  -4  -1 -11  116.59   10.90
  -4  -1 -11  125.49    6.50
   4   1  11  112.49   14.00
  -6  -2 -11   -9.20    7.70
  -6  -2 -11    7.70    9.60
   6   2  11    7.70   12.70
   1   1 -12   -6.00    4.80
  -1  -1  12   17.00   12.60
  -1   0 -12    0.90    5.80
   1   0  12    0.70   11.40
  -3  -1 -12   -4.00    6.30
  -5  -2 -12   15.30    8.00
   5   2  12   -7.10   12.90
   0   0 -13    2.60    5.80
   0   0  13    2.40   12.30
  -2  -1 -13   10.90    6.80
  -4  -2 -13    5.50    7.80
   4   2  13  -11.30   13.60
   1  12   9   24.60   10.70
   1  12   9   11.40    7.70
  -1 -12  -9   40.30    9.20
  -1  11   9    9.40    7.60
   1 -11  -9    0.70    8.50
   2  12   8   20.70    7.80
   2  12   8   -6.10    6.50
  -2 -12  -8    6.20    8.30
   0  11   8   -6.50    6.80
   0  11   8    5.10    6.40
   0 -11  -8   13.10    8.30
  -2  10   8    4.30    7.00
   2 -10  -8   -5.00    7.90
   3  12   7   25.50    8.40
   3  12   7    0.40    5.90
  -3 -12  -7    5.80    8.80
   1  11   7    3.40    6.10
   1  11   7   17.30    6.00
  -1 -11  -7    7.10    7.60
  -1  10   7    3.50    5.90
   1 -10  -7   12.80    7.60
  -3   9   7   -2.50    6.60
  -3   9   7    0.70    7.10
   3  -9  -7   -0.90    7.80
   4  12   6   16.00    5.70
  -4 -12  -6   26.90    9.20
   2  11   6    0.30    5.50
   2  11   6   19.50    6.20
  -2 -11  -6    2.10    7.30
  -2 -11  -6    7.30    3.80
   0  10   6   27.10    8.10
   0  10   6   28.90    5.40
   0  10   6   16.00    6.00
   0 -10  -6   20.30    7.90
  -2   9   6    4.60    5.10
  -2   9   6   -0.70    6.10
   2  -9  -6  -10.20    7.40
  -4   8   6    4.10    7.10
  -4   8   6    5.40    9.30
  -4   8   6   12.50    6.70
   5  12   5   -1.40    5.60
   5  12   5   28.00   10.40
  -5 -12  -5    9.90    9.30
   3  11   5   12.70    7.00
   3  11   5    2.00    5.40
  -3 -11  -5   -4.60    8.00
  -3 -11  -5   -3.60    5.60
   1  10   5   12.10    4.70
   1  10   5    6.90    4.70
  -1 -10  -5   -1.80    7.20
  -1   9   5   15.50    4.10
  -1   9   5   21.30    4.20
  -1   9   5   21.30    5.20
   1  -9  -5   26.30    7.30
  -3   8   5   -8.70    5.50
  -3   8   5    4.10    5.20
   3  -8  -5   -1.10    7.80
  -5   7   5   20.70    8.70
  -5   7   5   -1.60    6.40
  -5   7   5   -0.90    9.20
   6  12   4   -1.70    5.20
   6  12   4    9.20   10.80
  -6 -12  -4  -15.70    9.40
   4  11   4   12.70    5.10
  -4 -11  -4   20.40    7.60
   2  10   4   39.20    6.60
   2  10   4   26.20    5.10
  -2 -10  -4   34.50    5.40
  -2 -10  -4   31.60    7.70
   0   9   4    5.10    4.70
   0   9   4    2.90    3.00
   0   9   4    2.10    4.80
   0  -9  -4    1.70    6.70
  -2   8   4   -6.00    5.20
  -2   8   4    6.30    3.00
   2  -8  -4    1.30    6.90
  -4   7   4   11.90    8.20
  -4   7   4   15.80    4.80
  -4   7   4    4.30    5.80
  -4   7   4    8.40    5.80
  -6   6   4   14.80    9.70
  -6   6   4    7.50    8.90
  -6   6   4   29.20    7.60
   5  11   3   11.70   10.00
   5  11   3    2.30    4.80
   5  11   3   -0.80    4.00
  -5 -11  -3    9.20    8.40
   3  10   3   55.29    7.90
   3  10   3   57.59    6.60
   3  10   3   67.89    7.60
  -3 -10  -3   39.00    7.10
  -3 -10  -3   56.69    8.00
   1   9   3    0.60    3.70
   1   9   3    5.60    4.20
  -1  -9  -3   -1.70    6.30
  -1  -9  -3    5.40    3.60
  -1   8   3   86.89   12.20
  -1   8   3   62.79    8.10
  -1   8   3   75.19    9.90
   1  -8  -3   63.29    8.30
  -3   7   3    4.50    5.40
   3  -7  -3    4.80    6.30
  -5   6   3   36.50    7.00
  -5   6   3   21.70    8.40
  -5   6   3   27.70    6.90
   6  11   2   19.80   10.90
  -6 -11  -2   32.50    9.60
   4  10   2    6.20    3.40
   4  10   2   14.80    7.20
   4  10   2   10.30    4.10
  -4 -10  -2   14.90    7.20
  -4 -10  -2    3.00    7.30
   2   9   2    6.80    4.00
   2   9   2   15.10    4.40
   2   9   2   12.40    3.80
  -2  -9  -2   15.90    6.70
  -2  -9  -2   14.00    5.20
   0   8   2   18.50    4.20
   0   8   2   16.90    5.00
   0   8   2   17.90    4.00
   0  -8  -2   24.60    6.30
  -2   7   2  103.29    7.60
  -2   7   2  100.79    8.00
  -4   6   2   28.70    7.90
  -4   6   2   26.90    5.00
  -4   6   2   30.00    5.10
  -4   6   2   18.30    5.60
  -6   5   2   50.29    9.30
  -6   5   2   51.89    7.20
   6  -5  -2   62.89    9.60
   5  10   1    3.80    3.70
   5  10   1   -1.20    8.00
  -5 -10  -1    4.90    7.80
   3   9   1   28.80    3.90
   3   9   1   42.80    6.20
   3   9   1   43.80    6.90
  -3  -9  -1   48.30    7.30
  -3  -9  -1   43.30    6.70
   1   8   1   87.69    7.50
   1   8   1   97.49    6.40
   1   8   1  106.29    6.90
   1   8   1  101.19    4.40
  -1  -8  -1  106.39    7.60
  -1  -8  -1  101.89    4.80
  -1   7   1    9.20    3.90
  -1   7   1   18.70    4.90
  -1   7   1   12.30    4.10
   1  -7  -1   20.60    5.90
  -3   6   1   32.90    7.00
   3  -6  -1   24.10    4.30
   3  -6  -1   33.60    7.70
  -5   5   1   41.10    6.20
  -5   5   1   32.70    6.50
  -5   5   1   56.09    8.80
   5  -5  -1   37.60    7.20
  -7   4   1   18.00    7.10
  -7   4   1   13.30    9.20
   7  -4  -1   24.50    9.10
   6  10   0    5.60    9.60
  -6 -10   0    0.40    7.90
   4   9   0   40.40    7.60
   4   9   0   22.90    3.30
   4   9   0   31.10    3.90
  -4  -9   0   46.10    7.30
  -4  -9   0   29.50    7.00
   2   8   0   30.30    3.90
   2   8   0   29.70    5.90
   2   8   0   21.80    3.50
   2   8   0   31.20    5.10
  -2  -8   0   29.90    6.00
  -2  -8   0   35.40    5.30
   0   7   0   89.39    7.00
   0   7   0   78.39    6.20
   0   7   0   88.79    6.70
   0  -7   0   83.99    7.40
  -2   6   0   88.09    7.10
  -2   6   0   66.19    7.30
   2  -6   0   74.99    6.60
   2  -6   0   72.79    7.70
  -4   5   0   73.79    9.20
  -4   5   0   70.69    8.40
   4  -5   0   60.09    5.50
  -6   4   0  106.99   10.20
  -6   4   0  111.49   11.00
   6  -4   0  105.09    9.80
   5   9  -1    1.30   12.50
   5   9  -1    1.80    2.90
  -5  -9   1   -3.90    6.90
   3   8  -1    7.00    2.90
   3   8  -1    7.80    5.10
   3   8  -1    9.50    3.40
   3   8  -1   13.70    5.70
  -3  -8   1   17.90    5.50
   1   7  -1  118.29    7.50
   1   7  -1  137.09    7.20
   1   7  -1  127.29    6.60
  -1  -7   1  128.39    5.60
  -1  -7   1  125.39    8.20
  -1   6  -1   11.70    4.40
  -1   6  -1   12.30    4.10
   1  -6   1   12.40    4.70
   1  -6   1    6.70    3.40
  -3   5  -1  329.07   12.20
  -3   5  -1  307.37   11.80
   3  -5   1  320.57   12.30
   3  -5   1  288.47   11.20
   3  -5   1  304.77    8.90
  -5   4  -1   14.80    6.00
  -5   4  -1   15.50    6.80
   5  -4   1   19.10    6.00
  -7   3  -1   96.29   12.00
  -7   3  -1  106.09   11.50
   7  -3   1  116.69   11.40
   6   9  -2   21.70   10.50
  -6  -9   2   10.20    8.00
   4   8  -2   53.89    5.20
   4   8  -2   64.59    9.50
  -4  -8   2   49.99    8.40
  -4  -8   2   61.99    8.40
   2   7  -2   13.70    5.00
   2   7  -2    7.10    2.90
   2   7  -2   15.90    5.10
   2   7  -2   16.40    3.50
  -2  -7   2   16.90    4.70
  -2  -7   2   14.10    5.50
   0   6  -2   84.09    6.50
   0   6  -2   96.99    6.50
   0  -6   2   88.49    4.10
   0  -6   2   88.99    6.90
   0  -6   2   86.89    4.20
   0  -6   2   84.89    6.20
  -2   5  -2  111.29    7.50
  -2   5  -2  104.39    6.90
   2  -5   2  106.79    7.30
   2  -5   2   95.09    6.70
  -4   4  -2   63.09    5.90
  -4   4  -2   67.19   10.20
  -4   4  -2   63.39    7.20
  -4   4  -2   66.89    9.70
   4  -4   2   57.49    6.10
   4  -4   2   68.09    7.90
  -6   3  -2  202.18   12.00
  -6   3  -2  183.58   11.30
   6  -3   2  179.98   11.00
  -8   2  -2   35.10   10.30
  -8   2  -2   20.40    7.30
   8  -2   2   45.30   11.10
   5   8  -3   13.20    9.70
  -5  -8   3    1.50    7.10
   3   7  -3   69.79    5.50
   3   7  -3   65.19    8.50
   3   7  -3   56.09    4.80
   3   7  -3   64.19    6.90
  -3  -7   3   74.09    7.90
  -3  -7   3   71.19    7.70
   1   6  -3  289.67   10.00
   1   6  -3  258.87   10.10
  -1  -6   3  277.17   10.70
  -1  -6   3  274.97    9.60
  -1  -6   3  264.57    9.70
  -1  -6   3  278.87   10.20
  -1   5  -3   22.70    4.10
  -1   5  -3   19.40    4.20
   1  -5   3   26.20    3.50
   1  -5   3   19.90    3.70
   1  -5   3   23.20    4.70
   1  -5   3   24.80    3.80
  -3   4  -3  204.78    7.80
  -3   4  -3  211.18    9.80
  -3   4  -3  212.58    9.20
   3  -4   3  204.28    9.10
   3  -4   3  205.68    7.90
  -5   3  -3   43.70    6.30
  -5   3  -3   52.09    7.70
  -5   3  -3   30.10    6.90
   5  -3   3   47.20    6.80
  -7   2  -3  100.69   11.50
  -7   2  -3   98.69   11.50
   7  -2   3  110.29   11.50
   6   8  -4    4.10   12.10
  -6  -8   4   21.00    7.70
   4   7  -4    6.20    2.30
   4   7  -4   -0.10    5.20
   4   7  -4   10.00    8.50
  -4  -7   4   22.60    7.40
   2   6  -4   -1.10    3.10
   2   6  -4   -1.40    4.10
  -2  -6   4    2.80    6.20
  -2  -6   4   -0.70    2.90
  -2  -6   4    1.80    4.80
  -2  -6   4   -4.10    5.10
   0   5  -4  162.38    8.10
   0   5  -4  168.98    7.60
   0  -5   4  179.88    7.40
   0  -5   4  176.48    7.80
   0  -5   4  160.68    7.10
   0  -5   4  168.28    7.50
  -2   4  -4  265.77   10.70
  -2   4  -4  260.17    9.90
  -2   4  -4  263.77   10.00
   2  -4   4  267.07   10.20
   2  -4   4  255.17    9.80
   2  -4   4  266.97    9.30
  -4   3  -4  107.39    8.70
  -4   3  -4  110.19    7.60
  -4   3  -4  110.19    7.40
  -4   3  -4  111.29    8.50
   4  -3   4  104.39   10.00
   4  -3   4   87.19    7.60
  -6   2  -4  132.09   10.60
  -6   2  -4  159.38   11.30
   6  -2   4  163.98   11.00
  -8   1  -4   46.00   10.10
  -8   1  -4   36.90    8.20
   8  -1   4   53.79   11.30
   5   7  -5   23.00   11.00
  -5  -7   5   15.60    6.80
   3   6  -5   52.39    6.40
   3   6  -5   48.90    4.70
  -3  -6   5   52.99    9.40
  -3  -6   5   53.99    7.10
  -3  -6   5   48.80    8.50
   1   5  -5   67.09    5.90
   1   5  -5   72.19    6.10
  -1  -5   5   67.89    6.40
  -1  -5   5   71.29    5.60
  -1  -5   5   76.39    6.80
  -1  -5   5   76.49    7.90
  -1   4  -5   85.69    5.90
  -1   4  -5  102.39    7.40
   1  -4   5   84.99    6.30
   1  -4   5   83.99    6.80
   1  -4   5   88.39    6.40
  -3   3  -5  415.56   13.60
  -3   3  -5  404.56   13.60
  -3   3  -5  414.96   14.20
  -3   3  -5  403.56   13.40
   3  -3   5  414.26   13.70
   3  -3   5  389.16   13.60
  -5   2  -5   29.40    5.90
  -5   2  -5   38.80   10.40
  -5   2  -5   43.00    7.40
  -5   2  -5   39.60    6.30
   5  -2   5   36.80    7.60
  -7   1  -5  123.79   11.50
  -7   1  -5  104.69   11.00
   7  -1   5  135.59   12.70
   4   6  -6   29.10    5.70
  -4  -6   6   41.90   10.30
  -4  -6   6   43.10    6.50
   2   5  -6   -1.00    3.70
   2   5  -6   -0.50    3.20
  -2  -5   6   -1.70    7.60
  -2  -5   6    1.00    3.00
  -2  -5   6    8.70    4.70
  -2  -5   6    7.40    6.30
   0   4  -6  185.28    8.50
   0   4  -6  165.48    7.30
   0  -4   6  172.98    8.60
   0  -4   6  193.58    9.60
   0  -4   6  183.48    7.70
   0  -4   6  176.78    7.90
  -2   3  -6   32.50    5.20
  -2   3  -6   33.50    6.30
  -2   3  -6   38.40    5.40
   2  -3   6   42.40    7.10
  -4   2  -6  134.89    7.70
  -4   2  -6  133.99    8.50
  -4   2  -6  117.39    9.00
  -4   2  -6  140.99    9.80
   4  -2   6  139.99    9.90
  -6   1  -6   58.89   10.30
  -6   1  -6   72.29   10.80
  -6   1  -6   70.79    9.30
   6  -1   6   82.39   11.00
  -5  -6   7    6.20    6.70
  -5  -6   7   -2.50   11.50
   3   5  -7    8.70    2.90
   3   5  -7   11.70    4.30
  -3  -5   7   11.30   12.60
  -3  -5   7   13.90    5.00
   1   4  -7  200.48    8.60
   1   4  -7  187.98    7.50
  -1  -4   7  188.48   10.40
  -1  -4   7  187.48   11.80
  -1  -4   7  198.68    8.00
  -1  -4   7  188.48    8.10
  -1   3  -7   76.19    7.10
  -1   3  -7   65.29    5.20
   1  -3   7   53.39    6.10
   1  -3   7   64.39    5.50
   1  -3   7   56.49    8.30
  -3   2  -7  526.15   15.90
  -3   2  -7  503.85   15.70
  -3   2  -7  519.95   17.40
  -3   2  -7  497.95   17.40
   3  -2   7  546.45   17.90
  -5   1  -7   26.20    7.80
  -5   1  -7   30.90    7.00
  -5   1  -7   34.20    6.00
  -5   1  -7   23.20    5.70
   5  -1   7   33.70    8.60
  -7   0  -7   56.79    8.30
  -7   0  -7   47.30    8.20
   7   0   7   66.79   12.40
  -4  -5   8   37.90    6.30
  -4  -5   8   24.30   11.40
   2   4  -8    7.00    3.60
   2   4  -8   12.90    3.50
  -2  -4   8   15.30    4.30
  -2  -4   8   20.40   10.60
  -2  -4   8    9.50    3.40
   0   3  -8  130.89    6.10
   0   3  -8  169.68    8.40
   0  -3   8  129.59    9.40
   0  -3   8  148.39    6.40
   0  -3   8  170.18   11.00
   0  -3   8  141.69    7.50
  -2   2  -8    2.90    7.40
  -2   2  -8   -0.10    6.10
  -2   2  -8    1.20    3.40
  -2   2  -8   -0.70    3.30
   2  -2   8    0.10    3.80
   2  -2   8   -9.40    7.10
  -4   1  -8  122.49    7.70
  -4   1  -8  131.89   10.20
  -4   1  -8  118.09   10.40
  -4   1  -8  115.69    7.50
   4  -1   8  145.59   11.80
  -6   0  -8   -3.20    6.70
  -6   0  -8    3.00    6.30
   6   0   8   16.90    9.70
   3   4  -9   -1.80    3.00
  -3  -4   9    8.30   10.90
  -3  -4   9    3.60    4.60
   1   3  -9    3.90    4.20
  -1  -3   9   10.90   12.30
  -1  -3   9    3.50    3.10
  -1  -3   9    0.10    3.60
  -1   2  -9   40.40    3.90
  -1   2  -9   37.00    4.90
  -1   2  -9   26.80    8.10
   1  -2   9   46.50    9.20
   1  -2   9   29.30    4.10
  -3   1  -9   12.70    3.70
  -3   1  -9   18.30    7.20
  -3   1  -9   10.40    5.60
   3  -1   9   14.40    9.00
  -5   0  -9   36.70    5.70
  -5   0  -9   38.30    5.70
  -5   0  -9   35.90    7.20
   5   0   9   33.00   10.60
  -7  -1  -9   -2.80    7.20
  -7  -1  -9    7.30    7.60
   2   3 -10   70.19    6.70
  -2  -3  10   55.09    7.20
  -2  -3  10   83.99   13.00
   0   2 -10   66.09    6.90
   0  -2  10   85.89   11.90
   0  -2  10   60.89    6.50
  -2   1 -10    6.20    5.70
  -2   1 -10    2.40    1.80
  -2   1 -10    9.30    2.60
   2  -1  10   -6.70   11.20
  -4   0 -10  157.08    7.60
  -4   0 -10  167.18   11.50
   4   0  10  144.69   14.10
  -6  -1 -10   -2.80    7.90
  -6  -1 -10   -2.70    5.90
   6   1  10   -2.20   11.30
  -3  -3  11   -7.00   12.50
   1   2 -11   -2.50    4.90
  -1  -2  11   -0.80    4.00
  -1  -2  11    8.60   11.00
  -1   1 -11   25.10    5.80
   1  -1  11   22.20   11.00
  -3   0 -11   -1.90    2.00
  -3   0 -11   -6.90    5.90
  -5  -1 -11   -0.50    4.90
  -5  -1 -11   -5.80    7.00
   5   1  11  -13.10   12.10
   2   2 -12    4.60    6.10
  -2  -2  12   13.20   12.90
   0   1 -12    4.00    5.30
   0  -1  12   14.90   11.60
  -2   0 -12    6.60    6.20
   2   0  12  -17.40   11.30
  -4  -1 -12   -3.00    7.40
   4   1  12  -17.90   12.20
  -1   0 -13   23.60    6.70
   1   0  13   -8.10   12.90
  -3  -1 -13    3.60    6.70
   1  12   8   11.60    7.50
  -1 -12  -8   18.20    9.10
  -1  11   8   26.40    7.60
   1 -11  -8    7.00    9.00
   2  12   7   16.60    6.50
  -2 -12  -7   31.60    9.50
   0  11   7    3.40    5.90
   0  11   7    2.10    5.80
   0 -11  -7   24.80    9.00
  -2  10   7   19.80    7.30
   2 -10  -7    7.20    8.70
   3  12   6   13.60    7.90
   3  12   6   -2.10    6.20
  -3 -12  -6    0.90    9.00
   1  11   6   39.00    6.40
  -1 -11  -6   27.50    8.60
  -1  10   6   22.30    4.90
  -1  10   6   28.20    6.20
   1 -10  -6   26.90    8.50
  -3   9   6   -4.20    6.70
   3  -9  -6    4.50    8.30
   4  12   5   25.30    8.80
  -4 -12  -5   16.50    8.80
   2  11   5   15.00    5.70
  -2 -11  -5   18.50    7.80
   0  10   5    4.10    5.30
   0  10   5    9.40    3.80
   0 -10  -5   10.10    7.70
  -2   9   5   59.29    4.80
   2  -9  -5   43.80    8.30
  -4   8   5    1.70    6.50
  -4   8   5    7.90    8.30
  -4   8   5   16.20    9.20
   5  12   4   37.30    6.10
   5  12   4   44.70   11.30
  -5 -12  -4   33.30    9.30
   3  11   4   11.40    6.80
   3  11   4   -3.90    4.90
  -3 -11  -4    0.00    7.70
   1  10   4   60.89    8.30
   1  10   4   60.29    5.20
  -1 -10  -4   59.29    8.50
  -1   9   4   -4.30    4.80
   1  -9  -4    2.10    6.90
  -3   8   4   -0.80    5.70
   3  -8  -4    8.50    7.50
  -5   7   4   36.10   11.50
  -5   7   4   22.30    7.00
  -5   7   4   15.90   10.00
   4  11   3    8.40    4.30
  -4 -11  -3    8.70    8.40
   2  10   3   66.39    6.00
   2  10   3   60.39    9.10
   2  10   3   74.99    8.90
  -2 -10  -3   63.89    9.50
   0   9   3   10.40    4.50
   0  -9  -3    2.00    6.70
  -2   8   3   84.39    8.70
   2  -8  -3   97.09    8.80
  -4   7   3   20.70    6.50
  -4   7   3   25.90    8.80
  -4   7   3   30.50    5.30
  -4   7   3   30.20    6.40
  -6   6   3   39.40   10.30
  -6   6   3   36.20    7.60
  -6   6   3   31.40   13.00
   5  11   2   26.20    5.00
   5  11   2   40.30   11.30
  -5 -11  -2   37.90    8.60
   3  10   2    0.80    3.70
   3  10   2    2.10    4.20
   3  10   2   -4.50    5.50
  -3 -10  -2    3.10    6.80
   1   9   2   54.49    3.50
   1   9   2   56.69    6.40
   1   9   2   60.49    7.30
  -1  -9  -2   59.89    3.90
  -1  -9  -2   72.89    8.10
  -1   8   2   11.60    4.90
   1  -8  -2   14.70    6.20
  -3   7   2   23.60    5.90
   3  -7  -2   28.50    7.50
  -5   6   2   -3.20    5.80
  -5   6   2   12.60    6.50
  -5   6   2   -9.20    8.70
   6  11   1   26.70   10.30
  -6 -11  -1   16.70    9.30
   4  10   1   48.60    6.70
   4  10   1   32.40    4.20
  -4 -10  -1   25.60    8.10
   2   9   1   23.00    3.70
   2   9   1   26.20    5.10
   2   9   1   22.70    4.50
  -2  -9  -1   26.10    7.00
  -2  -9  -1   28.60    5.20
   0   8   1   99.29    7.40
   0   8   1  119.69    8.30
   0   8   1  119.39    7.60
   0  -8  -1  123.99   12.60
  -2   7   1   -0.50    4.70
  -2   7   1    5.00    9.30
   2  -7  -1    1.20    6.40
  -4   6   1    3.20    5.60
  -4   6   1    3.50    7.70
  -4   6   1   -3.60    5.20
  -6   5   1   20.50    9.50
   6  -5  -1   19.00    7.60
   5  10   0   15.50    3.90
   5  10   0   14.90   10.60
  -5 -10   0   19.70    8.50
   3   9   0    6.30    3.30
   3   9   0    9.90    3.90
   3   9   0    6.90    5.50
  -3  -9   0    4.20    6.70
  -3  -9   0    4.60    5.80
   1   8   0   42.40    6.60
   1   8   0   44.80    6.20
   1   8   0   40.20    6.00
  -1  -8   0   46.50    6.60
  -1  -8   0   40.80    3.90
  -1   7   0    2.30    4.30
  -1   7   0   13.50    4.40
   1  -7   0    2.00    3.70
   1  -7   0    7.40    5.60
  -3   6   0  370.46   13.50
   3  -6   0  341.77   13.90
  -5   5   0    2.90    6.00
  -5   5   0   -1.70    7.80
   5  -5   0    2.60    5.20
  -7   4   0   -8.90    9.40
  -7   4   0    6.70    7.00
   7  -4   0    7.30    8.90
   6  10  -1    8.50   10.10
  -6 -10   1    6.10    8.40
   4   9  -1   32.50    7.50
   4   9  -1   30.40    4.00
  -4  -9   1   33.70    7.60
  -4  -9   1   46.40    8.10
   2   8  -1    9.10    5.60
   2   8  -1   14.60    3.40
   2   8  -1   17.90    4.20
   2   8  -1   20.30    4.90
  -2  -8   1   28.10    6.90
   0   7  -1   13.10    4.30
   0   7  -1   12.10    4.90
   0  -7   1    7.30    3.40
   0  -7   1    6.60    5.50
  -2   6  -1    1.60    4.40
  -2   6  -1   11.30    5.00
   2  -6   1    2.40    3.70
   2  -6   1    2.60    5.70
  -4   5  -1    5.00    6.80
  -4   5  -1    0.80    3.90
  -4   5  -1   14.50    5.70
   4  -5   1    4.00    4.10
  -6   4  -1    7.20    6.20
  -6   4  -1   10.70    8.20
   6  -4   1    6.70    6.90
   5   9  -2   38.30   10.00
  -5  -9   2   30.40    8.10
   3   8  -2   41.50    6.00
   3   8  -2   47.00    5.10
   3   8  -2   43.10    7.20
   3   8  -2   37.10    9.30
  -3  -8   2   33.10    6.20
  -3  -8   2   35.60    7.20
   1   7  -2  111.79    7.20
   1   7  -2   86.99    7.20
  -1  -7   2  100.89    8.10
  -1  -7   2   93.39    5.80
  -1  -7   2   93.99    6.70
  -1  -7   2   97.79    6.00
  -1   6  -2    0.70    4.00
  -1   6  -2    4.30    4.00
   1  -6   2    2.10    3.40
   1  -6   2   -1.00    4.80
  -3   5  -2   65.89    3.80
  -3   5  -2   69.89    7.20
   3  -5   2   62.19    8.30
   3  -5   2   51.69    6.70
   3  -5   2   61.59    3.80
  -5   4  -2   41.60    6.30
  -5   4  -2   41.60    7.60
  -5   4  -2   26.60    6.60
   5  -4   2   41.90    7.00
  -7   3  -2   10.80    9.30
  -7   3  -2   17.80    7.00
   7  -3   2   22.20    8.90
   6   9  -3   -5.10   10.90
  -6  -9   3   -6.90    8.10
   4   8  -3   14.80    3.00
   4   8  -3   19.30    8.40
  -4  -8   3   18.70    6.90
  -4  -8   3   27.00    7.00
   2   7  -3   -3.00    4.60
   2   7  -3    1.90    3.50
  -2  -7   3    3.00    5.60
  -2  -7   3   -0.70    5.50
  -2  -7   3    1.70    4.70
   0   6  -3   41.20    4.80
   0   6  -3   31.00    4.90
   0  -6   3   38.70    4.90
   0  -6   3   37.60    5.50
   0  -6   3   29.50    4.10
   0  -6   3   30.00    4.00
  -2   5  -3   31.40    5.20
  -2   5  -3   23.40    4.80
   2  -5   3   19.60    5.30
   2  -5   3   19.60    3.20
   2  -5   3   24.50    4.30
   2  -5   3   21.40    3.10
  -4   4  -3   15.80    6.10
  -4   4  -3   16.80    5.60
  -4   4  -3    7.70    5.10
   4  -4   3   15.00    4.90
  -6   3  -3    0.30    6.30
  -6   3  -3    2.70    7.60
   6  -3   3    8.60    7.40
   5   8  -4   16.80   10.50
  -5  -8   4   12.90    7.40
   3   7  -4   22.10    5.10
   3   7  -4   17.00    3.40
   3   7  -4   16.20    3.00
  -3  -7   4   31.80    6.70
  -3  -7   4   21.50    6.00
   1   6  -4    7.90    3.80
   1   6  -4    8.80    4.60
  -1  -6   4    7.50    5.00
  -1  -6   4    6.30    3.30
  -1  -6   4   10.00    4.70
  -1  -6   4   15.60    5.80
  -1   5  -4    0.90    4.20
  -1   5  -4    3.70    4.10
   1  -5   4    7.50    3.40
   1  -5   4    2.40    3.20
   1  -5   4    5.30    4.00
   1  -5   4    0.50    4.60
  -3   4  -4  112.29    6.80
  -3   4  -4  147.69    8.80
  -3   4  -4  126.99    7.80
  -3   4  -4   98.59   12.40
   3  -4   4  110.09    7.70
   3  -4   4  110.69    6.70
  -5   3  -4   93.79    8.80
  -5   3  -4  110.29    9.80
  -5   3  -4  107.89   10.00
   5  -3   4   96.89    8.70
  -7   2  -4   -4.10    6.70
  -7   2  -4   -8.70    7.80
   7  -2   4   16.10    9.40
  -4  -7   5   35.10    6.90
   2   6  -5    1.50    4.30
   2   6  -5    3.30    3.40
  -2  -6   5    3.50    7.30
  -2  -6   5    6.10    3.30
  -2  -6   5    2.30    5.40
  -2  -6   5    5.40    5.60
   0   5  -5  107.69    6.80
   0   5  -5  126.69    7.80
   0  -5   5  124.79    7.70
   0  -5   5  123.39    7.30
   0  -5   5  121.39    7.10
   0  -5   5  130.69    7.50
  -2   4  -5  198.18    9.70
  -2   4  -5  188.38    8.60
   2  -4   5  192.18    8.70
   2  -4   5  193.58    8.90
   2  -4   5  191.88    8.90
  -4   3  -5    7.80    5.60
  -4   3  -5   10.70    5.60
  -4   3  -5    5.80    5.40
  -4   3  -5   12.70    5.10
   4  -3   5   17.60    5.80
  -6   2  -5   28.60    7.00
  -6   2  -5   37.20    8.10
  -6   2  -5   21.80    8.80
  -5  -7   6    8.90   11.00
  -5  -7   6    8.00    7.10
   3   6  -6    7.00    3.00
   3   6  -6    7.60    4.50
  -3  -6   6   27.60    8.00
  -3  -6   6    9.10    9.00
  -3  -6   6   19.40    5.70
  -3  -6   6    7.80    3.20
   1   5  -6   10.60    4.00
   1   5  -6    4.30    4.20
  -1  -5   6    8.60    3.60
  -1  -5   6   14.00    5.80
  -1  -5   6   18.40    4.70
  -1  -5   6   13.70    7.20
  -1   4  -6   10.40    3.90
  -1   4  -6    6.50    4.20
   1  -4   6    8.90    4.30
   1  -4   6   14.40    3.80
   1  -4   6    0.20    5.60
   1  -4   6    5.50    4.60
  -3   3  -6   17.20    4.50
  -3   3  -6   -0.10    4.90
  -3   3  -6    1.40    4.80
  -3   3  -6    0.10    5.20
   3  -3   6    5.80    6.10
  -5   2  -6   33.30    7.00
  -5   2  -6   33.70    6.80
  -5   2  -6   38.60    7.70
   5  -2   6   43.90    7.70
  -7   1  -6   14.60    8.00
  -7   1  -6    4.40    7.50
   7  -1   6   29.00    9.70
   4   6  -7  -10.20    5.10
  -4  -6   7   12.20    6.20
  -4  -6   7   -6.90   10.20
   2   5  -7   -5.00    3.70
   2   5  -7    2.30    3.50
  -2  -5   7   -0.20    3.10
  -2  -5   7    4.60    7.00
  -2  -5   7    9.50    8.70
  -2  -5   7    0.30    4.60
   0   4  -7   20.70    4.00
   0   4  -7   21.00    4.60
   0  -4   7   31.10    7.20
   0  -4   7   17.40    3.80
   0  -4   7   20.60    5.80
   0  -4   7   20.10    4.40
  -2   3  -7   33.20    8.30
  -2   3  -7   52.09    5.60
  -2   3  -7   41.40    5.80
  -2   3  -7   43.60    7.40
   2  -3   7   45.90    5.00
   2  -3   7   42.00    8.30
  -4   2  -7   31.60    6.80
  -4   2  -7   40.90    7.30
  -4   2  -7   33.20    5.40
  -4   2  -7   34.90    5.90
   4  -2   7   56.09    9.70
  -6   1  -7   34.90    7.70
  -6   1  -7   47.20    7.30
   3   5  -8   10.30    3.20
  -3  -5   8   13.00    5.40
  -3  -5   8   22.00   10.90
   1   4  -8   50.09    7.00
   1   4  -8   36.20    4.90
  -1  -4   8   63.39    9.80
  -1  -4   8   51.09    9.10
  -1  -4   8   47.70    6.00
  -1  -4   8   50.79    5.70
  -1   3  -8    0.80    3.40
  -1   3  -8   -0.70    4.90
   1  -3   8   -4.20    6.00
   1  -3   8   -0.40    7.30
   1  -3   8   -0.80    3.70
  -3   2  -8   65.59    9.20
  -3   2  -8   71.69    6.00
  -3   2  -8   51.19    8.30
  -3   2  -8   71.79    6.60
   3  -2   8   80.89   10.50
  -5   1  -8   10.40    6.00
  -5   1  -8   20.20    9.70
  -5   1  -8   20.30    5.60
  -5   1  -8   16.50    6.80
   5  -1   8   25.10    9.20
  -7   0  -8   52.39    9.00
  -7   0  -8   42.30    8.00
  -4  -5   9    8.10   12.30
   2   4  -9    8.30    4.00
  -2  -4   9   20.10   10.80
  -2  -4   9   11.50    3.80
  -2  -4   9   16.70    4.20
   0   3  -9    2.70    4.60
   0   3  -9   -1.70    2.20
   0  -3   9    4.60    6.70
   0  -3   9   14.20    8.70
   0  -3   9   -3.00    3.80
  -2   2  -9   44.10    8.10
  -2   2  -9   40.50    6.10
  -2   2  -9   42.70    5.00
  -2   2  -9   38.20    4.40
   2  -2   9   42.10    9.50
  -4   1  -9   24.20    6.40
  -4   1  -9   31.80    5.20
  -4   1  -9   20.70    4.90
   4  -1   9   23.00    9.70
  -6   0  -9    9.80    7.80
  -6   0  -9   10.40    6.50
   6   0   9   33.60   10.90
  -3  -4  10   23.20   12.50
   1   3 -10   19.30    5.00
  -1  -3  10    9.90    4.40
  -1  -3  10   23.40   10.70
  -1   2 -10   -0.50    5.20
  -3   1 -10   20.40    3.80
  -3   1 -10   18.40    6.70
   3  -1  10    2.40   12.70
  -5   0 -10   10.20    7.30
  -5   0 -10   14.90    5.40
   5   0  10    7.50   11.70
   2   3 -11   15.40    4.60
  -2  -3  11   11.40   12.00
   0   2 -11   21.50    5.70
   0  -2  11   44.30   11.60
  -2   1 -11   -3.40    6.00
  -4   0 -11   23.50    4.60
  -4   0 -11   33.80    7.90
   4   0  11   34.90   12.40
   1   2 -12   22.40    5.60
  -1  -2  12   54.69   13.30
  -1   1 -12   -4.50    5.90
   1  -1  12  -16.40   11.50
  -3   0 -12   22.90    7.00
   3   0  12   -8.60   11.80
  -5  -1 -12   -4.30    8.40
   5   1  12    4.40   14.00
   0   1 -13    9.00    6.10
   0  -1  13   24.20   13.70
   0  12   8   -0.60    7.20
   0 -12  -8    1.20    9.30
   3  13   7   -0.10    7.10
  -3 -13  -7   16.30    9.70
   1  12   7   -0.40    6.40
  -1 -12  -7    5.50    9.10
  -1  11   7   12.90    7.30
   1 -11  -7   17.60    8.70
  -3  10   7    4.60    8.10
   3 -10  -7   13.70    9.80
   2  12   6    0.00    6.10
  -2 -12  -6    4.00    8.90
   0  11   6   12.40    6.60
   0 -11  -6   15.40    8.30
  -2  10   6   -4.10    6.50
   2 -10  -6    2.80    8.30
  -4   9   6   13.40    9.90
  -4   9   6    5.80    7.90
   3  12   5   -0.20    5.80
   3  12   5   21.80    7.70
  -3 -12  -5    6.20    9.20
   1  11   5    1.60    5.50
   1  11   5    8.50    4.70
  -1 -11  -5    1.20    8.10
  -1  10   5   19.10    6.20
   1 -10  -5   27.20    7.90
  -3   9   5   -3.90    6.30
   3  -9  -5   -4.30    8.60
   4  12   4    1.50    5.90
   4  12   4   14.80    7.70
  -4 -12  -4   17.60    8.60
   2  11   4    5.20    5.50
   2  11   4   13.10    5.60
  -2 -11  -4    1.40    7.50
   0  10   4   -2.00    5.40
   0 -10  -4    4.50    7.20
  -2   9   4    4.30    5.90
   2  -9  -4   -0.50    8.10
  -4   8   4   35.40    7.30
  -4   8   4   61.49    9.70
   5  12   3   12.30   11.60
  -5 -12  -3   15.10    9.50
   3  11   3   70.49    7.70
   3  11   3   63.79    8.60
  -3 -11  -3   61.19    9.50
   1  10   3   -0.40    4.80
  -1 -10  -3   -9.60    7.40
  -1   9   3   62.19    8.40
   1  -9  -3   77.19    9.70
  -3   8   3   -2.60    5.80
   3  -8  -3    4.40    8.00
  -5   7   3   23.70   10.00
  -5   7   3   32.00    7.30
   4  11   2   -0.60    4.00
   4  11   2   -3.60    4.90
   4  11   2    9.80    7.40
  -4 -11  -2    3.50    8.20
   2  10   2    3.60    4.20
   2  10   2   -2.90    7.20
   2  10   2   -0.30    4.40
  -2 -10  -2    3.00    7.50
   0   9   2   20.60    5.30
   0  -9  -2    8.10    6.70
  -2   8   2   12.10    5.50
   2  -8  -2    7.30    6.90
  -4   7   2   11.60    8.30
  -4   7   2    8.00    6.00
  -6   6   2   21.40    7.70
  -6   6   2   29.40   10.70
   5  11   1   16.40   14.70
   5  11   1   15.30    4.60
  -5 -11  -1   15.80    8.90
   3  10   1   14.40    5.90
   3  10   1   13.20    4.60
   3  10   1    9.50    3.70
  -3 -10  -1   15.40    7.60
   1   9   1   -1.70    4.20
   1   9   1   -2.10    3.80
  -1  -9  -1    0.70    6.70
  -1   8   1   91.99    8.50
   1  -8  -1   91.59    9.10
  -3   7   1    6.60    5.80
   3  -7  -1   -1.20    7.20
  -5   6   1  126.89   11.20
  -5   6   1   90.89   11.90
   4  10   0   28.80    7.70
   4  10   0   16.80    4.40
   4  10   0   14.20    3.50
  -4 -10   0   32.80    7.90
  -4 -10   0   18.00    7.40
   2   9   0   31.20    4.70
   2   9   0   37.70    5.60
   2   9   0   24.20    4.00
  -2  -9   0   18.40    5.10
  -2  -9   0   32.40    7.40
   0   8   0   32.30    5.10
   0   8   0   29.60    7.00
   0   8   0   24.50    4.40
   0  -8   0   25.40    9.40
  -2   7   0  420.76   15.00
   2  -7   0  410.16   15.40
  -4   6   0   66.99   10.30
  -4   6   0   66.39    9.20
  -6   5   0   47.20    7.90
  -6   5   0   66.49   10.50
   6  -5   0   47.70    8.30
   5  10  -1   14.30    9.30
  -5 -10   1   14.60    8.40
   3   9  -1   20.50    4.40
   3   9  -1   19.00    6.40
   3   9  -1    7.20    3.40
  -3  -9   1   17.10    7.10
  -3  -9   1   14.90    5.70
   1   8  -1   -7.20    4.90
   1   8  -1   -4.30    3.40
   1   8  -1   -6.40    4.30
  -1  -8   1   -3.90    3.30
  -1   7  -1   19.00    4.90
  -1   7  -1   25.60    5.20
   1  -7   1   22.10    6.30
  -3   6  -1   19.10    5.30
   3  -6   1   29.40    7.10
  -5   5  -1  148.29   11.80
  -5   5  -1  135.59   11.10
   5  -5   1  122.29    7.70
  -7   4  -1   -2.90    7.00
  -7   4  -1   -0.90   10.20
   7  -4   1   14.30   10.00
   4   9  -2   12.20    3.80
   4   9  -2   20.10    8.10
  -4  -9   2    6.80    7.00
   2   8  -2   52.29    7.80
   2   8  -2   66.79    6.90
   2   8  -2   60.79    6.10
  -2  -8   2   62.79    6.40
  -2  -8   2   60.49   11.30
   0   7  -2   24.70    5.20
   0   7  -2   20.80    4.50
   0  -7   2   22.80    4.20
   0  -7   2   19.40    5.80
  -2   6  -2  298.77   12.10
  -2   6  -2  289.17   17.50
   2  -6   2  305.27   11.70
   2  -6   2  337.97   12.60
  -4   5  -2   34.20    6.60
  -4   5  -2   34.60    7.40
  -4   5  -2   35.20    4.90
   4  -5   2   38.10    5.00
  -6   4  -2  182.38   12.80
  -6   4  -2  195.28   12.50
   6  -4   2  185.28   10.70
   5   9  -3   37.20   10.60
  -5  -9   3   31.00    8.50
   3   8  -3   46.40    6.40
   3   8  -3   62.99    5.70
  -3  -8   3   76.99    7.80
  -3  -8   3   75.29    8.60
   1   7  -3   80.29    7.90
   1   7  -3  104.79    7.70
  -1  -7   3  105.69    8.20
  -1  -7   3  114.49    7.00
  -1  -7   3  102.69    6.10
  -1  -7   3   98.09    6.90
  -1   6  -3   25.50    5.10
  -1   6  -3   17.20    4.60
   1  -6   3   25.70    5.60
   1  -6   3   14.90    3.80
  -3   5  -3   63.99    8.50
  -3   5  -3   81.79    7.30
  -3   5  -3   68.89    4.50
   3  -5   3   62.99    7.90
  -5   4  -3  101.09   10.20
  -5   4  -3   79.29    8.10
  -5   4  -3  104.49   10.30
   5  -4   3   91.79    8.00
  -7   3  -3   12.00    7.40
  -7   3  -3   -0.40    9.50
   7  -3   3    8.60    8.60
   4   8  -4   -0.30    2.30
   4   8  -4   11.80    9.10
  -4  -8   4   -6.40    7.00
   2   7  -4    7.20    4.90
   2   7  -4   11.40    4.00
  -2  -7   4   11.50    3.60
  -2  -7   4    9.90    6.20
  -2  -7   4   13.20    5.50
  -2  -7   4   12.00    7.10
   0   6  -4   21.20    4.60
   0   6  -4   20.90    4.70
   0  -6   4   26.10    4.60
   0  -6   4   26.90    4.80
   0  -6   4   23.40    4.00
   0  -6   4   29.30    5.60
  -2   5  -4  201.88   15.40
  -2   5  -4  220.48    9.70
   2  -5   4  213.08    7.70
   2  -5   4  211.18    9.60
   2  -5   4  247.78    8.70
   2  -5   4  241.58   10.40
  -4   4  -4    2.60    5.50
  -4   4  -4    0.70    5.60
  -4   4  -4   -8.20    5.80
   4  -4   4   -7.80    5.10
  -6   3  -4   72.19   10.60
  -6   3  -4   91.39   11.50
  -6   3  -4   92.59   10.90
   6  -3   4  109.39    9.70
   5   8  -5   27.10   11.30
  -5  -8   5   19.20    8.00
   3   7  -5   -7.90    4.80
   3   7  -5    1.50    1.70
   3   7  -5    2.10    3.20
  -3  -7   5   -7.10    5.90
  -3  -7   5    7.00    6.50
  -3  -7   5   -6.90    8.10
   1   6  -5  269.77   10.40
   1   6  -5  242.88   10.10
  -1  -6   5  245.78    9.80
  -1  -6   5  236.38   10.20
  -1  -6   5  270.77   11.60
  -1  -6   5  257.27   10.60
  -1   5  -5    0.80    4.60
  -1   5  -5   -1.80    4.10
   1  -5   5   11.00    5.00
   1  -5   5   -6.20    4.80
   1  -5   5    4.70    3.80
  -3   4  -5  337.07   12.30
  -3   4  -5  308.17   11.70
  -3   4  -5  330.57   13.10
  -3   4  -5  292.77   12.20
   3  -4   5  319.47   11.40
  -5   3  -5   81.29   10.10
  -5   3  -5   86.89    8.80
  -5   3  -5   87.49   10.00
   5  -3   5   84.29    9.10
  -7   2  -5   51.19    9.50
  -7   2  -5   37.60    8.00
   7  -2   5   52.39   16.20
  -4  -7   6   65.19    9.30
  -4  -7   6   44.50   10.90
   2   6  -6   14.20    4.60
   2   6  -6   13.80    4.00
  -2  -6   6   21.50    5.90
  -2  -6   6   30.30    8.60
  -2  -6   6   24.10    6.60
  -2  -6   6   18.60    3.80
   0  -5   6   63.79    6.70
   0  -5   6   62.19    7.80
   0  -5   6   50.69    6.40
   0  -5   6   48.90    6.90
  -2   4  -6   39.30    5.50
  -2   4  -6   46.60    6.30
   2  -4   6   47.90    5.80
   2  -4   6   43.80    7.40
  -4   3  -6   -2.10    5.90
  -4   3  -6    1.40    5.80
  -4   3  -6    4.00    6.00
  -4   3  -6   10.30    5.20
   4  -3   6    0.00    6.40
  -6   2  -6   48.80    9.30
  -6   2  -6   43.10    8.20
  -6   2  -6   43.60    8.30
   6  -2   6   42.10    9.40
   3   6  -7   -0.50    4.60
   3   6  -7    2.70    3.30
  -3  -6   7    6.20    6.00
  -3  -6   7   -6.00    9.50
   1   5  -7   74.19    6.20
   1   5  -7   72.09    7.40
  -1  -5   7   68.69    6.80
  -1  -5   7   73.09    6.50
  -1  -5   7   75.99    8.10
  -1  -5   7   81.49   10.20
  -1   4  -7   26.30    4.40
  -1   4  -7   28.10    6.90
   1  -4   7   27.30    4.90
   1  -4   7   27.30    7.30
   1  -4   7   22.40    4.30
   1  -4   7   27.10    5.60
  -3   3  -7  161.28   10.90
  -3   3  -7  151.28    8.10
  -3   3  -7  157.58    8.70
  -3   3  -7  156.68    9.60
   3  -3   7  166.48   10.40
  -5   2  -7   -1.90    6.20
  -5   2  -7    7.00    6.80
  -5   2  -7   16.40    7.60
   5  -2   7   24.20    8.10
  -7   1  -7   38.10    8.80
   7  -1   7   40.10   10.50
  -4  -6   8   37.80    7.20
  -4  -6   8   27.40   12.60
   2   5  -8   -5.90    3.90
  -2  -5   8    3.10    4.80
  -2  -5   8   -3.10   12.70
  -2  -5   8    5.60    3.60
   0   4  -8   48.10    5.60
   0   4  -8   65.39    7.90
   0  -4   8   56.49    7.60
   0  -4   8   69.69    7.10
   0  -4   8   66.39    6.00
   0  -4   8   71.79    9.90
  -2   3  -8    2.20    4.20
  -2   3  -8    7.60    3.90
  -2   3  -8    7.50    5.60
  -2   3  -8    7.80    6.50
   2  -3   8   -2.90    7.50
  -4   2  -8    4.00    6.60
  -4   2  -8   20.70    7.80
  -4   2  -8   28.30    5.20
  -4   2  -8   22.30    5.70
   4  -2   8   31.60    9.00
  -6   1  -8   11.30    7.70
  -6   1  -8   16.00    7.00
   6  -1   8   29.80    9.60
  -3  -5   9   14.20   11.80
   1   4  -9   35.70    5.20
  -1  -4   9   45.00    6.60
  -1  -4   9   44.50    5.60
  -1  -4   9   48.20   11.80
  -1   3  -9    2.10    5.10
  -1   3  -9    9.10    3.60
   1  -3   9   16.10    6.90
   1  -3   9    5.00    8.50
  -3   2  -9   31.90    8.00
  -3   2  -9   38.00    6.60
  -3   2  -9   34.40    5.10
  -3   2  -9   32.90    4.90
   3  -2   9   33.20    9.70
  -5   1  -9    9.20    5.80
  -5   1  -9    5.60   10.20
  -5   1  -9    9.20    7.20
   5  -1   9   27.70   10.80
   2   4 -10   -0.70    4.30
  -2  -4  10   12.60   11.50
   0   3 -10   24.60    5.70
   0  -3  10   52.19   11.20
  -2   2 -10   -5.50    3.20
  -2   2 -10   -0.40    5.70
  -4   1 -10   30.00    7.60
  -4   1 -10   29.60    5.10
   4  -1  10   41.60   11.30
  -6   0 -10    8.70    8.60
  -6   0 -10    6.50    6.60
   6   0  10   17.30   11.30
   1   3 -11   21.10    5.40
  -1  -3  11   51.89   12.40
  -1   2 -11   -1.80    5.70
   1  -2  11  -16.20   10.30
  -3   1 -11   -1.50    6.70
   3  -1  11  -17.00   10.70
  -5   0 -11    6.40    8.20
   5   0  11    9.60   12.50
   0   2 -12    8.20    5.80
   0  -2  12   12.00   12.00
  -2   1 -12    1.40    6.40
  -4   0 -12   55.19    9.20
   4   0  12   61.89   13.90
   0  12   7    7.00    7.20
   0 -12  -7   12.90    9.70
   3  13   6   15.50    6.90
  -3 -13  -6   19.90   10.00
   1  12   6    8.10    6.80
  -1 -12  -6   10.50    8.90
  -1  11   6   20.10    7.20
   1 -11  -6   38.70    9.50
  -3  10   6    2.10    7.60
   3 -10  -6   -0.30    9.20
   2  12   5   16.10    6.50
  -2 -12  -5   10.60    8.90
   0  11   5   -2.60    6.10
   0 -11  -5    9.90    8.90
  -2  10   5   13.40    6.80
   2 -10  -5    4.60    8.90
  -4   9   5    7.90    7.80
  -4   9   5   14.10   10.10
   3  12   4   38.30    9.60
   3  12   4   25.00    6.10
  -3 -12  -4   43.50    9.90
   1  11   4   -0.40    5.70
  -1 -11  -4    5.90    8.20
  -1  10   4   32.60    7.00
   1 -10  -4   45.20    9.10
  -3   9   4   -0.10    6.70
   3  -9  -4    3.70    8.80
  -5   8   4   12.10    7.70
  -5   8   4   12.10   11.30
   4  12   3   -7.00    5.70
   4  12   3   11.20    8.10
  -4 -12  -3   11.40    9.40
   2  11   3   23.00    4.80
   2  11   3   10.90    5.60
  -2 -11  -3   17.50    8.70
   0  10   3    0.10    5.70
   0 -10  -3    7.70    7.40
  -2   9   3   44.00    6.90
   2  -9  -3   37.50    8.80
  -4   8   3    1.40    6.80
  -4   8   3   -0.40    9.40
   5  12   2   19.10   12.50
   5  12   2    3.60    5.30
  -5 -12  -2    3.00    9.30
   3  11   2   24.70    5.80
   3  11   2   31.70    6.40
  -3 -11  -2   33.80    8.90
   1  10   2    4.30    5.30
  -1 -10  -2    0.90    7.30
  -1   9   2   49.50    6.50
   1  -9  -2   41.10    8.10
  -3   8   2    2.80    5.80
   3  -8  -2    7.50    8.20
  -5   7   2    2.10    7.40
  -5   7   2    4.70   10.20
   4  11   1    5.40    4.60
   4  11   1    1.70    7.30
   4  11   1   -0.80    3.90
  -4 -11  -1    1.20    8.00
   2  10   1   53.89    6.60
   2  10   1   58.69    5.70
   2  10   1   58.59    8.40
  -2 -10  -1   65.99    8.50
   0   9   1   -0.70    4.90
   0  -9  -1   -6.90    6.90
  -2   8   1    4.70    5.30
   2  -8  -1   11.20    7.10
  -4   7   1   10.20    8.60
  -4   7   1    7.30    6.80
  -6   6   1    7.60    7.90
  -6   6   1   26.20   10.70
   5  11   0   19.70    9.40
  -5 -11   0   13.60    8.50
   3  10   0    4.60    3.70
   3  10   0    6.00    4.50
   3  10   0    4.10    6.00
  -3 -10   0   20.40    8.00
   1   9   0   17.00    6.80
   1   9   0    7.30    4.00
  -1  -9   0   12.60    6.80
  -1   8   0   -1.70    4.90
   1  -8   0   -1.80    6.60
  -3   7   0   10.40    6.10
   3  -7   0    8.10    7.40
  -5   6   0    3.50    6.60
  -5   6   0   -6.30    8.40
   4  10  -1    2.30    4.20
   4  10  -1   -2.70    7.80
  -4 -10   1   -5.80    7.50
  -4 -10   1    1.40    7.10
   2   9  -1   35.20    5.20
   2   9  -1   24.50    4.20
  -2  -9   1   39.50    7.90
   0   8  -1   -2.30    7.80
   0  -8   1   -0.40    6.30
  -2   7  -1  150.98    9.90
   2  -7   1  143.59   10.20
  -4   6  -1   -0.40    7.70
  -4   6  -1   12.00    6.30
  -6   5  -1   15.00    9.90
  -6   5  -1    4.80    7.30
   5  10  -2   36.70   10.50
  -5 -10   2   55.59    9.30
   3   9  -2    3.60    4.30
   3   9  -2    4.70    3.60
   3   9  -2   10.70    6.70
  -3  -9   2   16.60    7.30
   1   8  -2    1.90    9.20
   1   8  -2   10.20    4.60
   1   8  -2    7.90    3.70
  -1  -8   2   18.10    4.90
  -1  -8   2    4.70    6.50
  -1   7  -2   19.20    6.90
  -1   7  -2   13.30    5.60
   1  -7   2    8.80    4.50
  -3   6  -2    3.40    5.70
   3  -6   2   -2.80    6.60
  -5   5  -2   29.60    8.60
  -5   5  -2   25.20    7.10
   5  -5   2   32.60    6.10
  -7   4  -2    5.70    7.50
  -7   4  -2   -3.80   10.10
   4   9  -3    2.10    3.40
   4   9  -3    8.60    8.50
  -4  -9   3    0.10    7.30
   2   8  -3   -0.60    3.30
   2   8  -3   -2.60    4.20
  -2  -8   3    3.80    6.80
  -2  -8   3   -3.00    6.40
   0   7  -3   -0.50    5.00
   0   7  -3   -2.80    4.50
   0  -7   3    0.90    5.80
   0  -7   3   -2.60    3.90
  -2   6  -3   35.50    5.70
  -2   6  -3   38.60    6.00
   2  -6   3   52.49    8.20
  -4   5  -3   -0.80    7.10
  -4   5  -3    1.30    5.90
  -4   5  -3    8.30    5.00
   4  -5   3   12.60    4.20
  -6   4  -3    3.10    7.00
  -6   4  -3    0.70    9.00
   6  -4   3    3.70    6.90
   5   9  -4   25.00   11.30
  -5  -9   4   32.00    8.40
   3   8  -4    0.10    1.90
   3   8  -4    4.20    3.80
  -3  -8   4   12.50    6.50
  -3  -8   4   16.50    7.10
  -3  -8   4   -4.00    7.90
   1   7  -4   60.79    7.70
   1   7  -4   77.39    7.80
  -1  -7   4   76.89    7.40
  -1  -7   4   78.59    6.60
  -1  -7   4   65.19    6.60
  -1  -7   4   76.89    8.00
  -1   6  -4   35.70    5.60
  -1   6  -4   14.90    8.10
   1  -6   4   20.40    4.40
   1  -6   4   29.30    4.00
   1  -6   4   30.00    6.20
  -3   5  -4   44.40    6.20
  -3   5  -4   52.39    7.70
   3  -5   4   45.90    5.30
  -5   4  -4   50.09    7.80
  -5   4  -4   48.90    7.40
  -5   4  -4   63.79    8.60
   5  -4   4   60.49    7.70
  -7   3  -4   -3.50    7.50
  -7   3  -4    0.40    9.00
   7  -3   4   15.40    9.00
  -4  -8   5    5.80    7.20
  -4  -8   5    1.30    9.60
   2   7  -5   15.60    5.30
   2   7  -5   12.10    4.30
  -2  -7   5   18.80    6.40
  -2  -7   5   13.80    3.90
  -2  -7   5   22.80    6.40
  -2  -7   5   17.00    8.10
   0   6  -5   -0.30    4.80
   0   6  -5    3.60    4.70
   0  -6   5   -2.00    3.90
   0  -6   5   -1.30    5.00
   0  -6   5    5.00    4.70
   0  -6   5    8.80    5.40
  -2   5  -5   22.50    5.20
  -2   5  -5   20.50    6.00
   2  -5   5   21.00    5.80
   2  -5   5   24.60    4.30
  -4   4  -5   14.70    6.60
  -4   4  -5   17.00    6.60
  -4   4  -5   27.90    5.80
   4  -4   5   24.50    5.90
  -6   3  -5    5.80    7.10
  -6   3  -5   25.40    8.70
   6  -3   5   27.50    8.10
   3   7  -6   -2.90    5.20
   3   7  -6   -0.90    3.50
  -3  -7   6   -3.20    9.40
   1   6  -6   -5.70    4.30
   1   6  -6   -8.00    4.50
  -1  -6   6    2.30    5.20
  -1  -6   6   -3.10    3.60
  -1  -6   6   -5.20    7.00
  -1  -6   6   -1.60    5.60
  -1   5  -6   55.89    7.60
  -1   5  -6   52.79    6.50
   1  -5   6   53.29    7.00
   1  -5   6   35.70    5.40
   1  -5   6   52.59    6.00
   1  -5   6   37.50    5.80
  -3   4  -6   18.10    5.40
  -3   4  -6   15.00    5.50
  -3   4  -6   10.50    5.70
  -3   4  -6    1.90    5.50
   3  -4   6   20.00    6.30
  -5   3  -6   41.60    7.40
  -5   3  -6   32.00    7.50
  -5   3  -6   50.39    8.10
  -7   2  -6    7.90    8.50
  -7   2  -6   -0.70    8.40
   7  -2   6    3.20    9.40
  -4  -7   7   32.10    7.60
  -4  -7   7    7.50   11.20
   2   6  -7   10.60    4.20
   2   6  -7    7.80    4.80
  -2  -6   7   20.80    7.30
  -2  -6   7   22.50    9.30
  -2  -6   7    9.80    3.90
  -2  -6   7   13.40    5.70
   0   5  -7    4.10    4.80
   0   5  -7   -3.70    4.20
   0  -5   7    1.90    6.80
   0  -5   7    4.90    4.00
   0  -5   7    4.20    4.80
   0  -5   7    7.80    5.80
  -2   4  -7   44.30    6.90
  -2   4  -7   49.40    6.10
  -2   4  -7   42.80    6.30
   2  -4   7   46.10    7.80
  -4   3  -7   10.60    7.30
  -4   3  -7   14.00    5.30
  -4   3  -7    4.40    6.50
  -4   3  -7   -3.20    6.50
   4  -3   7    8.80    7.30
  -6   2  -7   28.70    7.90
  -6   2  -7   21.70    8.50
   6  -2   7   39.80    9.10
  -3  -6   8   11.40   11.20
  -3  -6   8    2.10    6.10
   1   5  -8   -3.80    4.40
  -1  -5   8    0.90    3.80
  -1  -5   8    1.50    4.70
  -1  -5   8    5.10    6.90
  -1  -5   8    0.40    8.60
  -1   4  -8   -7.20    5.20
  -1   4  -8   -0.80    4.00
   1  -4   8    2.60    5.60
   1  -4   8    1.70    4.50
  -3   3  -8    6.80    6.50
  -3   3  -8    2.40    6.40
  -3   3  -8    8.70    4.80
  -3   3  -8    1.10    5.10
   3  -3   8  -13.40    7.60
  -5   2  -8   97.09   12.30
  -5   2  -8   91.69    9.60
  -5   2  -8  107.49   11.20
   5  -2   8  111.49   11.80
   2   5  -9   42.80    5.20
  -2  -5   9   55.79   11.50
  -2  -5   9   70.39    8.80
   0   4  -9   -1.00    5.20
   0  -4   9    5.40    7.60
   0  -4   9    1.30    8.80
   0  -4   9   10.50    4.20
  -2   3  -9  115.39   10.00
  -2   3  -9  120.89    7.00
   2  -3   9   82.59   11.60
  -4   2  -9    6.60    7.40
  -4   2  -9    4.30    5.50
  -4   2  -9    5.90    9.20
   4  -2   9   16.10    9.70
  -6   1  -9    7.80    7.80
  -6   1  -9    2.80    7.20
   6  -1   9   20.00   10.60
   1   4 -10    8.10    5.90
  -1  -4  10   11.50    6.40
  -1  -4  10   28.40   10.50
  -1   3 -10    2.00    2.80
  -1   3 -10    0.00    5.90
   1  -3  10  -18.80   10.40
  -3   2 -10   -2.30    6.80
  -3   2 -10    0.20    4.20
   3  -2  10    0.70   11.50
  -5   1 -10   15.40    8.00
  -5   1 -10   41.60   10.60
   5  -1  10   33.90   11.60
   0   3 -11  -10.00    5.70
   0  -3  11   -2.10   10.80
  -2   2 -11   13.30    6.80
   2  -2  11  -11.60   10.80
  -4   1 -11   -6.00    7.70
   4  -1  11  -17.80   11.10
  -1   2 -12    2.60    6.40
  -3   1 -12   41.20    8.00
   3  -1  12    8.00   12.80
   0  12   6   -1.20    7.20
   0 -12  -6   13.50    9.60
  -2  11   6   -1.30    7.50
   2 -11  -6   -7.70    9.90
   1  12   5    6.50    6.70
  -1 -12  -5   -3.60    8.60
  -1  11   5   -1.30    7.10
   1 -11  -5    2.00    8.60
  -3  10   5   21.30    8.20
   3 -10  -5   39.10   10.60
   2  12   4    2.20    6.10
  -2 -12  -4   17.70    9.30
   0 -11  -4   31.00    9.40
  -2  10   4    9.30    6.50
   2 -10  -4   -1.60    8.40
  -4   9   4    6.60    7.70
  -4   9   4   36.80   10.90
   3  12   3   -0.20    6.20
  -3 -12  -3   18.70    9.30
   1  11   3   13.30    6.20
  -1 -11  -3   11.20    9.00
  -1  10   3    6.40    6.00
   1 -10  -3    8.10    8.40
  -3   9   3   16.50    7.10
   3  -9  -3   22.00    9.30
  -5   8   3   -1.50   10.70
  -5   8   3   17.60    8.00
   4  12   2   25.30    5.90
  -4 -12  -2   37.00   10.30
   2  11   2    0.10    5.20
  -2 -11  -2    6.10    8.30
   0  10   2   33.40    5.70
   0 -10  -2   54.69    9.10
  -2   9   2    7.30    6.20
   2  -9  -2  -12.30    8.20
  -4   8   2   48.40    7.90
  -4   8   2   60.79   10.70
   3  11   1   61.49    8.50
   3  11   1   56.29    7.60
  -3 -11  -1   73.09   10.30
   1  10   1    4.00    5.40
  -1 -10  -1   -4.80    7.90
  -1   9   1   11.10    5.50
   1  -9  -1   13.70    7.30
  -3   8   1   44.30    7.30
   3  -8  -1   46.00    9.40
  -5   7   1   38.30   10.40
  -5   7   1   47.70    8.10
   4  11   0    3.90    5.20
   4  11   0    3.80    7.80
  -4 -11   0   17.60    8.50
   2  10   0   -3.40    5.00
  -2 -10   0   -2.30    7.60
   0   9   0  112.19    9.30
   0  -9   0  111.69    9.90
  -2   8   0   10.20    6.00
   2  -8   0    6.70    7.70
  -4   7   0   37.30    9.20
  -4   7   0   33.60    7.20
  -6   6   0    9.80   10.60
  -6   6   0   -1.80    7.60
   3  10  -1  108.99    9.00
   3  10  -1  123.09    8.70
   3  10  -1   96.79    7.60
  -3 -10   1  137.09   11.80
   1   9  -1    5.60    5.70
   1   9  -1    2.80    4.60
  -1  -9   1    2.20    7.10
  -1   8  -1   50.49    6.70
   1  -8   1   49.40    7.90
  -3   7  -1    6.40    6.10
   3  -7   1    7.70    7.70
  -5   6  -1   36.70    9.80
  -5   6  -1   36.90    7.50
   4  10  -2   22.70    8.90
   4  10  -2   10.90    4.50
  -4 -10   2   27.90    8.70
   2   9  -2   17.70    4.20
   2   9  -2   23.30    5.10
  -2  -9   2   23.10    7.90
  -2  -9   2   23.40    3.30
  -2  -9   2   14.20    6.30
   0   8  -2   12.80    5.20
   0  -8   2   13.10    6.90
  -2   7  -2  233.78   11.90
   2  -7   2  201.58   11.50
  -4   6  -2   19.80    7.00
  -4   6  -2   26.30    8.30
  -6   5  -2   29.70    7.70
  -6   5  -2   17.90    9.80
  -3  -9   3   49.60    8.80
   1   8  -3   -4.40    4.70
  -1  -8   3    0.80    4.10
  -1  -8   3    7.40    6.50
  -1  -8   3    0.50    4.70
  -1   7  -3   43.20    6.10
   1  -7   3   53.49    7.50
  -3   6  -3   29.80    6.80
   3  -6   3   15.60    7.00
  -5   5  -3   59.09    9.20
  -5   5  -3   62.79    8.00
  -4  -9   4    7.50    8.20
  -4  -9   4   -8.00   10.30
   2   8  -4   44.70    5.30
  -2  -8   4   52.29    8.30
  -2  -8   4   40.20    4.20
  -2  -8   4   57.69    9.00
   0   7  -4   20.80    5.70
   0  -7   4    7.20    4.30
   0  -7   4   12.70    6.80
   0  -7   4    8.50    4.40
  -2   6  -4   48.80    6.60
  -2   6  -4   52.89    7.20
   2  -6   4   40.00    9.40
  -4   5  -4   -1.00    6.10
  -4   5  -4   -5.10    7.10
   4  -5   4   10.20    4.20
  -6   4  -4   17.50    7.20
  -6   4  -4   30.10    9.10
   3   8  -5    2.80    3.90
  -3  -8   5   28.10    9.50
  -3  -8   5   13.80    7.50
   1   7  -5   12.30    5.00
   1   7  -5    8.80    5.60
  -1  -7   5   11.60    6.20
  -1  -7   5    9.30    4.20
  -1  -7   5   14.40    6.80
  -1   6  -5   47.70    6.10
  -1   6  -5   58.29    7.30
   1  -6   5   36.00    6.10
  -3   5  -5   59.29    9.00
   3  -5   5   60.19    5.70
  -5   4  -5   71.79    8.40
  -5   4  -5   66.89    9.00
   5  -4   5   85.89    8.60
  -4  -8   6   11.00    7.90
  -4  -8   6   -9.80   10.70
   2   7  -6   50.69    7.60
  -2  -7   6   80.69    8.50
  -2  -7   6   58.39    6.80
  -2  -7   6   72.39   10.40
  -2  -7   6   78.59    9.70
   0   6  -6   -1.00    4.60
   0   6  -6    2.80    8.30
   0  -6   6   -6.10    5.20
   0  -6   6    0.10    6.00
   0  -6   6    1.20    4.10
  -2   5  -6   48.00    6.50
  -2   5  -6   63.39    7.10
   2  -5   6   61.09    7.40
   2  -5   6   59.89    8.00
  -4   4  -6   -0.20    6.70
  -4   4  -6   -2.30    6.60
  -4   4  -6   -4.10    6.10
  -6   3  -6    0.50    7.80
  -6   3  -6   -8.30    8.10
  -3  -7   7   -5.60   10.20
  -3  -7   7    6.10    7.10
   1   6  -7    3.80    4.80
   1   6  -7    0.60    5.00
  -1  -6   7    7.60    7.50
  -1  -6   7   13.90    6.80
  -1  -6   7   11.00    5.50
  -1  -6   7    6.60    4.20
  -1   5  -7    9.00    5.60
  -1   5  -7    8.30    4.50
   1  -5   7   13.20    5.40
   1  -5   7    8.20    5.00
   1  -5   7    2.20    7.10
  -3   4  -7    7.80    6.10
  -3   4  -7   -8.10    6.10
  -3   4  -7    2.30    5.70
  -3   4  -7   12.30    5.20
   3  -4   7    0.40    6.70
  -5   3  -7   53.19    8.70
  -5   3  -7   49.10    8.30
   2   6  -8   29.80    5.00
  -2  -6   8   34.40   10.60
  -2  -6   8   41.10    6.10
   0   5  -8   -3.20    5.20
   0  -5   8    5.10    4.90
   0  -5   8   14.40    6.80
   0  -5   8    5.80    7.90
  -2   4  -8   74.39    6.70
  -2   4  -8   77.09    7.50
  -2   4  -8   70.39   10.30
   2  -4   8   60.99    9.10
   2  -4   8   67.59    7.90
  -4   3  -8   19.00    5.80
  -4   3  -8  -10.00    7.30
   4  -3   8    7.80    8.40
  -6   2  -8   -1.00    7.40
  -6   2  -8   -8.00    8.70
   1   5  -9   10.90    5.90
  -1  -5   9   -1.50    5.60
  -1  -5   9   16.20    5.20
  -1  -5   9   35.70   10.00
  -1   4  -9   -5.60    5.60
  -1   4  -9    5.10    4.10
   1  -4   9   13.30    6.80
  -3   3  -9    3.10    7.00
  -3   3  -9    1.10    5.20
  -3   3  -9    9.90    7.80
   3  -3   9   -1.90    9.30
  -5   2  -9   -7.30    6.10
  -5   2  -9    1.10    8.20
   5  -2   9   13.70    9.80
   0   4 -10   -6.90    5.60
   0  -4  10   -9.60    9.70
  -2   3 -10   39.10    7.30
  -2   3 -10   46.40    6.90
  -4   2 -10    6.10    7.40
  -4   2 -10   -5.70    5.10
   4  -2  10   -3.50   10.70
  -1   3 -11  -10.30    6.00
  -3   2 -11   -6.70    6.80
   0  12   5    4.80    7.50
   0 -12  -5   22.00    9.40
  -2  11   5   11.20    7.50
   2 -11  -5   -5.40    9.70
   1  12   4   -9.40    6.40
  -1 -12  -4   -0.80    8.60
  -1  11   4    3.80    6.50
   1 -11  -4    4.80    9.10
  -3  10   4   -3.90    7.40
   3 -10  -4    4.60    9.70
   2  12   3   -6.90    5.70
  -2 -12  -3   -4.00    9.40
   0  11   3    7.10    5.90
   0 -11  -3   36.20    9.60
  -2  10   3   -2.20    6.80
   2 -10  -3    3.80    8.80
  -4   9   3    2.20    7.70
  -4   9   3   25.50   10.70
   3  12   2   25.30    6.50
  -3 -12  -2   43.70   10.70
   1  11   2    8.90    5.70
  -1 -11  -2    3.00    8.20
  -1  10   2   14.70    6.80
   1 -10  -2   22.60    8.50
  -3   9   2   11.60    7.00
   3  -9  -2   -2.10    9.50
  -4 -12  -1   39.40   10.50
   2  11   1    4.10    5.40
  -2 -11  -1    7.60    8.90
   0  10   1    9.10    5.90
   0 -10  -1    0.80    7.70
  -2   9   1   -1.20    6.60
   2  -9  -1    0.30    8.50
  -4   8   1    6.20    9.60
  -4   8   1    4.10    7.60
   3  11   0   69.59    9.20
  -3 -11   0   81.49   11.70
   1  10   0   -1.70    5.70
  -1 -10   0    9.00    8.10
  -1   9   0    8.50    6.30
   1  -9   0    0.70    7.70
  -3   8   0   -0.90    6.80
   3  -8   0   -0.40    8.40
  -5   7   0    0.40    9.90
  -5   7   0    6.10    7.50
   4  11  -1   17.30    6.50
  -4 -11   1   46.00    9.90
   2  10  -1   17.40    5.80
  -2 -10   1   11.30    7.80
   0   9  -1    8.40    5.70
   0  -9   1   10.80    7.20
  -2   8  -1    1.40    6.20
   2  -8   1    1.10    7.20
  -4   7  -1   16.20    7.00
  -4   7  -1   34.50    9.00
  -6   6  -1   -7.30    8.20
   3  10  -2   12.00    5.00
  -3 -10   2   30.40    9.20
  -3 -10   2    4.30    7.20
   1   9  -2    3.90    5.20
  -1  -9   2  -15.90    7.10
  -1   8  -2   10.20    5.80
   1  -8   2    8.40    7.30
  -3   7  -2   30.40    7.00
   3  -7   2   15.40    7.50
  -5   6  -2    5.20    9.40
  -5   6  -2    6.10    7.70
  -4 -10   3   13.30    8.90
   2   9  -3   -0.40    5.00
   2   9  -3    7.80    4.40
  -2  -9   3    4.90    7.70
  -2  -9   3   12.40    6.70
   0   8  -3   -0.60    5.20
   0  -8   3   -1.20    6.60
  -2   7  -3    7.20    6.10
   2  -7   3    6.10    7.10
  -4   6  -3   18.50    6.90
  -4   6  -3   19.10    8.00
  -6   5  -3    7.10    9.60
  -6   5  -3   -3.50    7.90
   3   9  -4    0.50    4.40
  -3  -9   4   12.30    8.40
  -3  -9   4   -7.50    8.60
  -1  -8   4   20.60    4.80
  -1  -8   4   21.40    5.30
  -1  -8   4   29.10    7.40
  -1   7  -4   -5.80    5.40
   1  -7   4   -0.10    6.40
  -3   6  -4   53.89    7.40
   3  -6   4   56.59    8.10
  -5   5  -4    1.70    7.40
  -5   5  -4    5.20    8.10
   2   8  -5    6.10    4.90
  -2  -8   5   11.50    7.10
  -2  -8   5    9.50    8.00
   0   7  -5    5.30    5.60
   0   7  -5    4.80    6.20
   0  -7   5   -3.70    5.40
   0  -7   5    2.40    8.70
  -2   6  -5   -2.60    5.70
   2  -6   5   -4.30    4.00
   2  -6   5   10.40    6.60
  -4   5  -5   29.70    7.10
  -4   5  -5   41.50    8.20
   4  -5   5   36.20    4.30
  -6   4  -5  -11.20    9.00
  -6   4  -5    0.20    8.10
  -3  -8   6   -0.30   17.00
  -3  -8   6   10.20    7.60
   1   7  -6   -7.50    5.60
  -1  -7   6    2.20    4.50
  -1  -7   6    7.10   10.20
  -1  -7   6   11.20    6.80
  -1   6  -6   11.90    6.10
  -1   6  -6   16.30    5.30
   1  -6   6   15.90    6.10
   1  -6   6    1.50    5.90
   1  -6   6    8.40    2.70
  -3   5  -6   40.40    7.20
   3  -5   6   43.20    6.30
  -5   4  -6    5.50    7.40
  -5   4  -6    7.20    8.10
   5  -4   6   21.60   10.50
   2   7  -7   -4.40    4.50
  -2  -7   7   -2.50    9.00
  -2  -7   7   13.50   12.00
   0   6  -7   15.20    5.50
   0   6  -7    8.50    5.90
   0  -6   7   14.10    6.00
   0  -6   7   19.00    7.40
  -2   5  -7   -8.70    6.10
  -2   5  -7    2.40    5.10
  -4   4  -7  105.89   12.30
  -4   4  -7  113.69   10.40
   4  -4   7  110.29    9.50
   1   6  -8   12.30    5.40
  -1  -6   8   25.80    8.80
  -1  -6   8   11.00    5.60
  -1   5  -8    9.50    3.30
   1  -5   8    5.80    8.50
  -3   4  -8    6.30    5.30
  -3   4  -8    0.60    5.90
  -3   4  -8  -10.90    7.00
   3  -4   8    9.30    8.20
  -5   3  -8   31.80    7.70
  -5   3  -8   26.80    8.70
  -2  -6   9   -1.00   10.70
   0   5  -9   18.30    5.90
   0  -5   9   32.30    9.70
   0  -5   9   28.60    5.60
  -2   4  -9   -3.40    6.40
  -2   4  -9   -3.00    4.90
  -4   3  -9   19.10    6.50
  -4   3  -9   21.60    7.80
   4  -3   9   33.30   10.20
   1   5 -10   -2.80    5.60
  -1  -5  10    5.10   10.70
  -1   4 -10    9.40    6.50
   1  -4  10    3.00   10.40
  -3   3 -10    1.90    6.90
  -2   3 -11   -1.70    6.80
   0  12   4   -0.40    7.40
   0 -12  -4   -2.20    8.90
  -2  11   4    5.20    7.70
   2 -11  -4   21.80   10.90
   1  12   3   15.30    6.60
  -1 -12  -3   12.80    9.90
  -1  11   3   -5.00    7.10
   1 -11  -3   -0.50    9.30
  -3  10   3   12.80    8.00
   3 -10  -3   23.50   10.30
   2  12   2    1.00    6.00
  -2 -12  -2    3.90    9.50
   0  11   2   25.60    6.80
   0 -11  -2   32.30    8.90
  -2  10   2    6.00    7.00
   2 -10  -2   -3.40    8.80
  -4   9   2   22.70   11.20
  -4   9   2    5.90    8.50
   3  12   1   -3.10    5.80
  -3 -12  -1   28.80   10.50
   1  11   1    2.60    6.00
  -1 -11  -1    0.70    8.80
  -1  10   1   -3.70    6.80
   1 -10  -1   -2.10    8.40
  -3   9   1   21.70    7.70
   3  -9  -1   39.20   10.10
   2  11   0    8.50    6.20
  -2 -11   0    1.60    8.90
   0  10   0   48.50    6.90
   0 -10   0   55.69    9.50
  -2   9   0   56.49    8.00
   2  -9   0   52.19    8.80
  -4   8   0   27.60   10.60
  -4   8   0   13.10    7.80
   3  11  -1    8.20    6.00
  -3 -11   1   23.90    9.80
   1  10  -1   38.00    6.90
  -1 -10   1   26.50    8.60
  -1   9  -1   10.60    6.70
   1  -9   1    3.20    8.10
  -3   8  -1   29.10    7.80
   3  -8   1   12.80    8.80
  -5   7  -1    1.90   10.30
  -5   7  -1    2.50    8.50
   2  10  -2    1.40    5.70
  -2 -10   2    5.00    8.40
   0   9  -2   44.80    6.70
   0  -9   2   48.40    8.20
  -2   8  -2   10.10    6.70
   2  -8   2   -6.50    7.40
  -4   7  -2   12.30    7.50
  -4   7  -2   29.10    9.30
   3  10  -3    9.80    5.40
  -3 -10   3   15.30    9.10
   1   9  -3   32.90    6.10
  -1  -9   3   31.60    7.70
  -1   8  -3   47.70    6.90
   1  -8   3   50.29    8.40
  -3   7  -3  159.38   11.80
   3  -7   3  145.99   11.60
  -5   6  -3    9.30    7.80
  -5   6  -3    7.50    9.40
   2   9  -4    2.70    8.50
   2   9  -4    1.90    4.70
  -2  -9   4    8.00    9.30
  -2  -9   4    9.80    7.70
   0   8  -4   19.10    6.00
   0  -8   4   21.50    7.50
  -2   7  -4   47.60    7.20
   2  -7   4   39.40    7.70
  -4   6  -4   21.60    8.40
  -4   6  -4   -1.20    7.00
  -3  -9   5   11.00   10.80
  -3  -9   5   26.60    8.50
   1   8  -5   -0.70    5.70
  -1  -8   5    8.30    5.80
  -1  -8   5   10.20    7.00
  -1   7  -5   18.60    6.60
   1  -7   5   16.60    6.90
  -3   6  -5   34.60    7.90
  -3   6  -5   34.60    7.60
  -5   5  -5    4.30    7.40
  -5   5  -5   16.90    8.50
  -2  -8   6   30.70    9.10
  -2  -8   6   36.20    7.70
   0   7  -6   13.90    6.10
   0  -7   6    4.60    6.30
   0  -7   6   23.70    6.70
  -2   6  -6   -7.30    6.30
   2  -6   6    1.20    6.60
  -4   5  -6   27.00    7.70
  -4   5  -6   12.80    7.70
   1   7  -7    4.80    5.60
  -1  -7   7    7.80    6.60
  -1  -7   7   20.70    8.20
  -1   6  -7   21.10    5.90
  -1   6  -7   29.30    6.60
   1  -6   7   39.80   11.10
   1  -6   7   19.60    7.40
  -3   5  -7    5.20    6.90
  -3   5  -7   -1.30    6.60
   3  -5   7   -1.60    6.50
  -5   4  -7   -4.20    8.20
  -5   4  -7   16.70    8.40
   0   6  -8   -4.70    5.90
   0  -6   8  -11.90    7.80
   0  -6   8    2.00    5.80
  -2   5  -8   -5.70    6.80
  -2   5  -8    7.30    5.90
  -4   4  -8    0.70    8.30
  -4   4  -8   13.30    7.50
   1   6  -9   -2.80    5.50
  -1  -6   9   15.10    9.80
  -1   5  -9   12.30    6.90
  -3   4  -9   -1.80    7.80
  -2   4 -10   11.30    6.90
   0  12   3    8.60    7.50
   0 -12  -3   16.00   10.70
   1  12   2    3.50    7.00
  -1 -12  -2   -9.10    9.10
  -1  11   2    9.10    7.70
   1 -11  -2   17.30    9.10
   2  12   1   -7.30    6.60
  -2 -12  -1   19.20    9.80
   0  11   1    9.10    7.20
   0 -11  -1   30.10    9.60
  -2  10   1   19.20    8.10
   2 -10  -1    6.50    9.60
   1  11   0   11.50    6.90
  -1 -11   0    7.10    8.90
  -1  10   0   11.80    7.30
   1 -10   0    8.80    8.70
  -3   9   0   -1.30    7.90
   3  -9   0  -11.00    8.80
   2  11  -1   12.90    6.60
  -2 -11   1   21.30    9.60
   0  10  -1   20.40    7.10
   0 -10   1   30.00    8.90
  -2   9  -1   58.59    8.30
   2  -9   1   61.59   10.00
  -4   8  -1    6.90    8.20
  -4   8  -1   19.60    9.40
   1  10  -2   16.30    6.60
  -1 -10   2   15.70    8.40
  -1   9  -2    5.80    6.50
   1  -9   2    3.10    8.90
  -3   8  -2    5.80    7.30
   3  -8   2   -0.70    8.40
   2  10  -3   -6.60    5.70
  -2 -10   3    3.00    8.50
   0   9  -3   -6.90    6.00
   0  -9   3    1.10    7.80
  -2   8  -3   86.89   11.40
   2  -8   3   86.59   11.20
  -4   7  -3   11.70    9.40
  -4   7  -3   -1.60    7.80
   1   9  -4   18.00    6.30
  -1  -9   4    9.80    8.00
  -1   8  -4   -1.20    6.50
   1  -8   4   -9.80    7.20
  -3   7  -4   16.80    7.40
   3  -7   4    9.90    8.10
  -5   6  -4    5.60    9.00
  -5   6  -4   -0.80    8.40
   2   9  -5   -2.90    5.50
  -2  -9   5   16.30    7.90
   0   8  -5    1.70    6.30
   0  -8   5   -6.80    6.90
  -2   7  -5   11.60    7.00
   2  -7   5   27.20    7.90
  -4   6  -5   10.50    8.10
  -4   6  -5    8.50    8.00
   1   8  -6   21.00    6.10
  -1  -8   6   37.30    7.70
  -1   7  -6   -8.00    6.40
   1  -7   6    0.10    6.70
  -3   6  -6    8.80    7.40
  -3   6  -6   16.30    7.70
   0   7  -7   21.70    6.50
   0  -7   7   25.20    7.10
  -2   6  -7    0.80    7.20
  -4   5  -7   16.20    8.30
  -4   5  -7   21.40    8.10
  -1   6  -8   -1.00    7.00
   1  -6   8    2.20    7.80
  -3   5  -8   28.30    8.20
  -3   5  -8   39.00    7.50
  -2   5  -9   -3.80    7.10
  -1  11   1    7.40    8.00
   1 -11  -1    3.70   10.10
   0  11   0   11.80    7.40
   0 -11   0   -2.60    9.20
  -2  10   0   48.50    8.80
   2 -10   0   52.89   10.50
   1  11  -1   20.30    7.20
  -1 -11   1   30.00    9.80
  -1  10  -1    7.90    7.10
   1 -10   1   14.20    9.50
  -3   9  -1   19.80    8.40
   3  -9   1    6.60    9.70
   0  10  -2   -0.30    6.60
   0 -10   2    3.10    8.60
  -2   9  -2   24.80    8.20
   2  -9   2   19.60    9.20
   1  10  -3   38.90    7.10
  -1 -10   3   43.40    9.10
  -1   9  -3    1.90    7.20
   1  -9   3    0.10    8.50
  -3   8  -3    4.70    7.70
   3  -8   3    4.20    8.70
   0   9  -4    2.30    6.60
   0  -9   4   -5.10    7.70
  -2   8  -4   -1.30    7.00
   2  -8   4    8.50    8.10
  -4   7  -4    1.40    8.00
  -4   7  -4    9.30    9.50
   1   9  -5   -1.40    6.40
  -1  -9   5   17.70    8.00
  -1   8  -5    7.70    7.10
   1  -8   5    5.70    7.70
  -3   7  -5    3.50    8.10
   0   8  -6    9.40    6.60
   0  -8   6   12.40    7.50
  -2   7  -6   -4.00    7.20
   2  -7   6   11.90    7.70
  -1   7  -7   -2.20    6.80
   1  -7   7   -3.50    6.80
  -3   6  -7    6.80    7.60
  -3   6  -7   -5.40    8.00
  -1  10  -2   11.80    7.70
   1 -10   2   12.00    9.50
   0  10  -3    8.00    7.20
   0 -10   3   -3.60    8.60
  -2   9  -3    0.20    8.20
   2  -9   3   -1.00    8.90
  -1   9  -4   -5.80    7.10
   1  -9   4   -3.30    8.30
  -2   8  -5   91.89   12.90
   2  -8   5   76.69   11.50
   0   0   0    0.00    0.00
_computing_structure_solution     'SHELXT 2014/5 (Sheldrick, 2014)'
;
_shelx_hkl_checksum     28534
_shelx_res_file
;
    test2.res created by SHELXL-2014/7
TITL test2_a.res in P-1
REM Old TITL test2 in P-1
REM SHELXT solution in P-1
REM R1 0.316, Rweak 0.037, Alpha 0.060, Orientation as input
REM Formula found by SHELXT: C19 O3 S2
CELL 0.71073 7.6695 10.6867 12.2767 64.686 80.76 70.395
ZERR 2 0.0012 0.0018 0.0019 0.004 0.004 0.004
LATT 1
SFAC C H Br F N O S
UNIT 34 26 2 2 2 6 2
L.S. 14
PLAN  20
SIZE 0.245 0.15 0.2
TEMP 0
HTAB
BOND $H
list 4
fmap 2 53
acta
REM <olex2.extras>
REM <HklSrc "%.\\test2.hkl">
REM </olex2.extras>
WGHT    0.041900    2.023700
FVAR       0.61917
BR1   3    0.788314    0.450420    0.296720    11.00000    0.03257    0.08402 =
         0.08259   -0.02772   -0.00962   -0.01702
S1    7    0.347373    0.760315    0.170013    11.00000    0.04335    0.04239 =
         0.05056   -0.01164   -0.00977   -0.01644
F4    4    0.109347    0.315216    0.561578    11.00000    0.08377    0.11633 =
         0.05063   -0.01023    0.01778   -0.05435
O1    6    0.480006    0.358401    0.115843    11.00000    0.05560    0.06968 =
         0.07133   -0.03956   -0.00180   -0.01395
N8    5    0.323938    0.438842    0.086308    11.00000    0.05675    0.06903 =
         0.04471   -0.03128    0.00367   -0.02940
O3    6    0.134722    0.989082    0.232096    11.00000    0.09421    0.04873 =
         0.09614   -0.03621    0.00284   -0.01316
C6    1    0.404091    0.470672    0.317638    11.00000    0.03148    0.03453 =
         0.03402   -0.01711   -0.00468   -0.00954
C7    1    0.391567    0.573772    0.187293    11.00000    0.02869    0.04554 =
         0.03429   -0.01989    0.00373   -0.01437
AFIX  13
H7    2    0.513738    0.546390    0.150531    11.00000   -1.20000
AFIX   0
O2    6    0.223795    0.417581    0.032552    11.00000    0.07774    0.12882 =
         0.10536   -0.08338   -0.01201   -0.03706
C1    1    0.569783    0.407312    0.378699    11.00000    0.03833    0.03374 =
         0.04665   -0.01778   -0.00708   -0.00508
C5    1    0.249613    0.437463    0.383083    11.00000    0.03786    0.05242 =
         0.03955   -0.01668   -0.00196   -0.01625
AFIX  43
H5    2    0.135262    0.478479    0.346324    11.00000   -1.20000
AFIX   0
C8    1    0.256690    0.564842    0.118301    11.00000    0.03735    0.05790 =
         0.02933   -0.01890    0.00292   -0.02168
C9    1    0.085679    0.651353    0.089524    11.00000    0.03876    0.06400 =
         0.02991   -0.01066   -0.00196   -0.02600
AFIX  43
H9    2    0.016177    0.629978    0.047992    11.00000   -1.20000
AFIX   0
C10   1    0.000485    0.775563    0.117998    11.00000    0.03470    0.05070 =
         0.03419   -0.00210   -0.00456   -0.01273
C11   1    0.104692    0.828345    0.162381    11.00000    0.04259    0.03948 =
         0.03085   -0.00151    0.00297   -0.00771
C2    1    0.581999    0.315499    0.498882    11.00000    0.05818    0.04637 =
         0.04999   -0.01339   -0.02312   -0.00446
AFIX  43
H2    2    0.694516    0.276035    0.537632    11.00000   -1.20000
AFIX   0
C4    1    0.264898    0.344675    0.501393    11.00000    0.06368    0.06172 =
         0.03989   -0.01807    0.00686   -0.03018
C12   1    0.019369    0.946199    0.191584    11.00000    0.06664    0.03891 =
         0.05430   -0.00793    0.00478   -0.01298
C3    1    0.426772    0.282650    0.561086    11.00000    0.08311    0.05113 =
         0.03543   -0.00551   -0.01232   -0.02077
AFIX  43
H3    2    0.432336    0.219555    0.642008    11.00000   -1.20000
AFIX   0
C15   1   -0.190637    0.844573    0.103765    11.00000    0.04272    0.06072 =
         0.05038    0.00218   -0.00300   -0.01119
AFIX  43
H15   2   -0.261654    0.809997    0.075097    11.00000   -1.20000
AFIX   0
C13   1   -0.172294    1.014147    0.174860    11.00000    0.06886    0.04560 =
         0.06916   -0.00668    0.01857    0.00492
AFIX  43
H13   2   -0.230620    1.094601    0.193180    11.00000   -1.20000
AFIX   0
C14   1   -0.272136    0.961141    0.131527    11.00000    0.04792    0.06695 =
         0.06221    0.00631    0.00613   -0.00265
AFIX  43
H14   2   -0.398747    1.006167    0.120913    11.00000   -1.20000
AFIX   0
C16   1    0.060310    1.101560    0.274045    11.00000    0.13030    0.07050 =
         0.12790   -0.05680   -0.00865   -0.01102
AFIX  23
H16A  2   -0.035531    1.079880    0.334812    11.00000   -1.20000
H16B  2    0.006593    1.192919    0.207988    11.00000   -1.20000
AFIX   0
C17   1    0.214455    1.111021    0.326066    11.00000    0.18716    0.07211 =
         0.17922   -0.07497   -0.02739   -0.01610
AFIX 137
H17A  2    0.304251    1.139130    0.263852    11.00000   -1.50000
H17B  2    0.271728    1.018206    0.387672    11.00000   -1.50000
H17C  2    0.167296    1.181859    0.360391    11.00000   -1.50000
AFIX   0
HKLF 4
REM  test2_a.res in P-1
REM R1 =  0.0522 for    2291 Fo > 4sig(Fo)  and  0.0859 for all    3255 data
REM    218 parameters refined using      0 restraints
END
WGHT      0.0419      2.0238
REM Instructions for potential hydrogen bonds
HTAB C7 Br1
EQIV $1 x-1, y, z
HTAB C5 Br1_$1
EQIV $2 -x, -y+1, -z
HTAB C9 O2_$2
REM Highest difference peak  0.526,  deepest hole -0.489,  1-sigma level  0.075
Q1    1   0.7181  0.3976  0.3587  11.00000  0.05    0.53
Q2    1   0.8662  0.3169  0.3443  11.00000  0.05    0.51
Q3    1   0.7219  0.5411  0.2994  11.00000  0.05    0.50
Q4    1   0.7235  0.5852  0.2467  11.00000  0.05    0.50
Q5    1   0.5964  0.3912  0.2516  11.00000  0.05    0.46
Q6    1   0.5222  0.5466  0.1966  11.00000  0.05    0.43
Q7    1   0.3573  0.6599  0.1766  11.00000  0.05    0.41
Q8    1   0.7267  0.4005  0.2840  11.00000  0.05    0.40
Q9    1   0.7538  0.4047  0.2596  11.00000  0.05    0.40
Q10   1   0.0444  0.3746  0.3975  11.00000  0.05    0.35
Q11   1   0.2436  0.7767  0.2201  11.00000  0.05    0.35
Q12   1   0.2323  0.8392  0.1366  11.00000  0.05    0.31
Q13   1   0.1403  1.2302  0.4410  11.00000  0.05    0.31
Q14   1   0.1292  0.4289  0.0865  11.00000  0.05    0.30
Q15   1  -0.3147  1.2212  0.3172  11.00000  0.05    0.30
Q16   1   0.0205  1.0035  0.4209  11.00000  0.05    0.29
Q17   1   0.3995  0.3273  0.1911  11.00000  0.05    0.29
Q18   1  -0.3782  0.7758  0.1850  11.00000  0.05    0.28
Q19   1   0.4156  0.8243  0.1674  11.00000  0.05    0.28
Q20   1  -0.2208  1.0734  0.3557  11.00000  0.05    0.27
;
_shelx_res_checksum     23245
data_B
_audit_creation_method
;
Olex2 1.2
(compiled 2018.05.29 svn.r3508 for OlexSys, GUI svn.r5506)
;
_chemical_name_systematic
;
2-(2-Bromo-5-fluorophenyl)-7-methoxy-3-nitro-2<i>H</i>-thiochromene
;
_chemical_name_common     ?
_chemical_formula_moiety     'C16 H11 Br F N O3 S'
_chemical_formula_sum     'C16 H11 Br F N O3 S'
_chemical_formula_iupac     'C16 H11 Br F N O3 S'
_chemical_formula_weight     396.23
_chemical_melting_point     ?
_space_group_crystal_system     monoclinic
_space_group_name_H-M_alt     'P 21/c'
_space_group_name_Hall     '-P 2ybc'
loop_
    _space_group_symop_operation_xyz
    'x, y, z'
    '-x, y+1/2, -z+1/2'
    '-x, -y, -z'
    'x, -y-1/2, z-1/2'
_cell_length_a     7.6231(4)
_cell_length_b     17.3484(8)
_cell_length_c     11.8345(6)
_cell_angle_alpha     90
_cell_angle_beta     106.016(2)
_cell_angle_gamma     90
_cell_volume     1504.35(13)
_cell_formula_units_Z     4
_cell_measurement_reflns_used     9945
_cell_measurement_theta_min     2.95
_cell_measurement_theta_max     28.32
_cell_measurement_temperature     273.15
_exptl_crystal_description     'block'
_exptl_crystal_colour     yellow
_exptl_crystal_size_max     0.299
_exptl_crystal_size_mid     0.218
_exptl_crystal_size_min     0.107
_exptl_crystal_density_diffrn     1.749
_exptl_crystal_density_meas     ?
_exptl_crystal_density_method     ?
_exptl_crystal_F_000     792
_exptl_absorpt_coefficient_mu     2.896
_exptl_absorpt_correction_type     multi-scan
_exptl_absorpt_process_details
;
(SADABS; Bruker, 2016)
;
_exptl_absorpt_correction_T_min     0.5988
_exptl_absorpt_correction_T_max     0.7457
_diffrn_ambient_temperature     273.15
_diffrn_source     ?
_diffrn_radiation_type     MoK\a
_diffrn_radiation_wavelength     0.71073
_diffrn_measurement_device_type     'Bruker D8 Quest CMOS'
_diffrn_measurement_method     '\f and \w scans'
_diffrn_detector_area_resol_mean     ?
_diffrn_reflns_number     31660
_diffrn_reflns_av_R_equivalents     0.0321
_diffrn_reflns_av_unetI/netI     0.0197
_diffrn_reflns_theta_min     2.953
_diffrn_reflns_theta_max     28.405
_diffrn_reflns_theta_full     25.242
_diffrn_measured_fraction_theta_max     0.990
_diffrn_measured_fraction_theta_full     0.999
_diffrn_reflns_limit_h_min     -10
_diffrn_reflns_limit_h_max     10
_diffrn_reflns_limit_k_min     -23
_diffrn_reflns_limit_k_max     23
_diffrn_reflns_limit_l_min     -15
_diffrn_reflns_limit_l_max     15
_diffrn_standards_number     0
_refine_special_details     ?
_reflns_number_total     3745
_reflns_number_gt     3018
_reflns_threshold_expression     'I > 2\s(I)'
_refine_ls_structure_factor_coef     Fsqd
_refine_ls_matrix_type     full
_refine_ls_R_factor_all     0.0439
_refine_ls_R_factor_gt     0.0288
_refine_ls_wR_factor_gt     0.0637
_refine_ls_wR_factor_ref     0.0700
_refine_ls_goodness_of_fit_ref     1.043
_refine_ls_restrained_S_all     1.043
_refine_ls_number_reflns     3745
_refine_ls_number_parameters     209
_refine_ls_number_restraints     0
_refine_ls_hydrogen_treatment     constr
_refine_ls_weighting_scheme     calc
_refine_ls_weighting_details
              'w=1/[\s^2^(Fo^2^)+(0.0274P)^2^+0.9845P] where P=(Fo^2^+2Fc^2^)/3'
_atom_sites_solution_hydrogens     geom
_atom_sites_solution_primary     dual
_atom_sites_solution_secondary     ?
_refine_ls_shift/su_max     0.001
_refine_ls_shift/su_mean     0.000
_refine_diff_density_max     0.523
_refine_diff_density_min     -0.490
_refine_ls_extinction_method     none
_refine_ls_extinction_coef     .
loop_
    _atom_type_symbol
    _atom_type_description
    _atom_type_scat_dispersion_real
    _atom_type_scat_dispersion_imag
    _atom_type_scat_source
    'C' 'C' 0.0033 0.0016
                         'International Tables Vol C Tables 4.2.6.8 and 6.1.1.4'
    'H' 'H' 0.0000 0.0000
                         'International Tables Vol C Tables 4.2.6.8 and 6.1.1.4'
    'Br' 'Br' -0.2901 2.4595
                         'International Tables Vol C Tables 4.2.6.8 and 6.1.1.4'
    'F' 'F' 0.0171 0.0103
                         'International Tables Vol C Tables 4.2.6.8 and 6.1.1.4'
    'N' 'N' 0.0061 0.0033
                         'International Tables Vol C Tables 4.2.6.8 and 6.1.1.4'
    'O' 'O' 0.0106 0.0060
                         'International Tables Vol C Tables 4.2.6.8 and 6.1.1.4'
    'S' 'S' 0.1246 0.1234
                         'International Tables Vol C Tables 4.2.6.8 and 6.1.1.4'
_computing_data_collection
;
APEX2 (Bruker, 2013)
;
_computing_cell_refinement
;
SAINT (Bruker, 2013)
;
_computing_data_reduction
;
SAINT (Bruker, 2013)
;
_computing_structure_solution
;
SHELXT (Sheldrick, 2015a)
;
_computing_structure_refinement
;
SHELXL2014 (Sheldrick, 2015b)
;
_computing_molecular_graphics
;
OLEX2 (Dolomanov <i>et al.</i>,  2009)
;
_computing_publication_material
;
OLEX2 (Dolomanov <i>et al.</i>,  2009)
;
loop_
    _atom_site_type_symbol
    _atom_site_label
    _atom_site_fract_x
    _atom_site_fract_y
    _atom_site_fract_z
    _atom_site_U_iso_or_equiv
    _atom_site_adp_type
    _atom_site_calc_flag
    _atom_site_occupancy
    _atom_site_disorder_assembly
    _atom_site_disorder_group
    Br Br1 0.57090(3) 0.36398(2) 0.38157(2) 0.04708(9) Uani d 1 . .
    S S1 0.52686(6) 0.31114(3) 0.66185(4) 0.03212(11) Uani d 1 . .
    F F4 1.0275(2) 0.57875(8) 0.73645(12) 0.0538(4) Uani d 1 . .
    O O3 0.2529(2) 0.42250(10) 0.96347(13) 0.0458(4) Uani d 1 . .
    O O2 1.1678(2) 0.23148(10) 0.82659(17) 0.0550(4) Uani d 1 . .
    O O1 1.0798(2) 0.26267(11) 0.64265(15) 0.0545(4) Uani d 1 . .
    N N8 1.0577(2) 0.26017(10) 0.74190(18) 0.0383(4) Uani d 1 . .
    C C6 0.7901(2) 0.40495(10) 0.61148(16) 0.0265(4) Uani d 1 . .
    C C1 0.7106(3) 0.43164(11) 0.49777(16) 0.0306(4) Uani d 1 . .
    C C8 0.8921(3) 0.29553(11) 0.75735(17) 0.0307(4) Uani d 1 . .
    C C7 0.7581(3) 0.32337(11) 0.64724(16) 0.0289(4) Uani d 1 . .
    H H7 0.7692 0.2893 0.5835 0.035 Uiso calc 1 . .
    C C11 0.5550(3) 0.34811(11) 0.80401(16) 0.0288(4) Uani d 1 . .
    C C12 0.4044(3) 0.37801(11) 0.83133(17) 0.0325(4) Uani d 1 . .
    H H12 0.2966 0.3854 0.7721 0.039 Uiso calc 1 . .
    C C10 0.7218(3) 0.33978(11) 0.89180(17) 0.0311(4) Uani d 1 . .
    C C5 0.8972(3) 0.45668(11) 0.69165(16) 0.0300(4) Uani d 1 . .
    H H5 0.9539 0.4411 0.7682 0.036 Uiso calc 1 . .
    C C2 0.7313(3) 0.50680(13) 0.46588(18) 0.0375(5) Uani d 1 . .
    H H2 0.6742 0.5232 0.3898 0.045 Uiso calc 1 . .
    C C9 0.8784(3) 0.30534(11) 0.86622(17) 0.0338(4) Uani d 1 . .
    H H9 0.9746 0.2892 0.9287 0.041 Uiso calc 1 . .
    C C4 0.9184(3) 0.53081(12) 0.65674(18) 0.0349(4) Uani d 1 . .
    C C14 0.5759(3) 0.39037(13) 1.03475(18) 0.0385(5) Uani d 1 . .
    H H14 0.5829 0.4043 1.1118 0.046 Uiso calc 1 . .
    C C15 0.7271(3) 0.36263(12) 1.00596(17) 0.0361(4) Uani d 1 . .
    H H15 0.8368 0.3589 1.0646 0.043 Uiso calc 1 . .
    C C13 0.4121(3) 0.39734(12) 0.94672(18) 0.0347(4) Uani d 1 . .
    C C3 0.8361(3) 0.55789(12) 0.54603(19) 0.0386(5) Uani d 1 . .
    H H3 0.8503 0.6088 0.5256 0.046 Uiso calc 1 . .
    C C16 0.2464(4) 0.43592(16) 1.0811(2) 0.0534(6) Uani d 1 . .
    H H16A 0.1254 0.4515 1.0807 0.080 Uiso calc 1 . .
    H H16B 0.3313 0.4759 1.1157 0.080 Uiso calc 1 . .
    H H16C 0.2781 0.3894 1.1261 0.080 Uiso calc 1 . .
loop_
    _atom_site_aniso_label
    _atom_site_aniso_U_11
    _atom_site_aniso_U_22
    _atom_site_aniso_U_33
    _atom_site_aniso_U_12
    _atom_site_aniso_U_13
    _atom_site_aniso_U_23
    Br1 0.05237(15) 0.05020(14) 0.03012(11) -0.00306(11) -0.00293(9) -0.00516(9)
    S1 0.0285(2) 0.0376(3) 0.0274(2) -0.0057(2) 0.00289(18) -0.00232(19)
    F4 0.0685(9) 0.0376(7) 0.0489(8) -0.0167(7) 0.0057(7) -0.0092(6)
    O3 0.0422(9) 0.0591(10) 0.0385(8) 0.0009(7) 0.0153(7) -0.0034(7)
    O2 0.0376(9) 0.0477(10) 0.0733(12) 0.0126(7) 0.0044(8) 0.0180(9)
    O1 0.0390(9) 0.0724(12) 0.0530(10) 0.0034(8) 0.0143(8) -0.0143(9)
    N8 0.0301(9) 0.0276(8) 0.0544(11) -0.0014(7) 0.0066(8) -0.0011(8)
    C6 0.0260(9) 0.0271(9) 0.0274(9) 0.0028(7) 0.0091(7) 0.0009(7)
    C1 0.0301(9) 0.0346(10) 0.0264(9) 0.0027(8) 0.0068(7) -0.0023(8)
    C8 0.0278(9) 0.0244(9) 0.0371(10) -0.0008(7) 0.0044(8) 0.0026(8)
    C7 0.0290(9) 0.0277(9) 0.0287(9) 0.0002(8) 0.0059(7) -0.0012(7)
    C11 0.0319(10) 0.0275(9) 0.0250(9) -0.0046(7) 0.0046(7) 0.0031(7)
    C12 0.0302(9) 0.0353(10) 0.0291(9) -0.0052(8) 0.0032(8) 0.0031(8)
    C10 0.0339(10) 0.0275(9) 0.0281(9) -0.0027(8) 0.0019(8) 0.0059(7)
    C5 0.0326(10) 0.0312(10) 0.0257(9) 0.0012(8) 0.0070(7) -0.0004(8)
    C2 0.0422(11) 0.0393(11) 0.0309(10) 0.0086(9) 0.0099(9) 0.0083(9)
    C9 0.0318(10) 0.0301(10) 0.0341(10) -0.0011(8) 0.0000(8) 0.0073(8)
    C4 0.0378(11) 0.0312(10) 0.0362(10) -0.0032(8) 0.0114(8) -0.0058(8)
    C14 0.0479(12) 0.0390(11) 0.0272(10) -0.0054(10) 0.0081(9) -0.0003(8)
    C15 0.0381(11) 0.0369(11) 0.0273(9) -0.0032(9) -0.0010(8) 0.0042(8)
    C13 0.0370(11) 0.0341(10) 0.0341(10) -0.0042(9) 0.0115(8) 0.0020(8)
    C3 0.0469(12) 0.0295(10) 0.0421(11) 0.0029(9) 0.0169(10) 0.0051(9)
    C16 0.0579(15) 0.0655(16) 0.0437(13) -0.0029(13) 0.0256(12) -0.0042(12)
_geom_special_details
;
 All esds (except the esd in the dihedral angle between two l.s. planes)
 are estimated using the full covariance matrix.  The cell esds are taken
 into account individually in the estimation of esds in distances, angles
 and torsion angles; correlations between esds in cell parameters are only
 used when they are defined by crystal symmetry.  An approximate (isotropic)
 treatment of cell esds is used for estimating esds involving l.s. planes.
;
loop_
    _geom_bond_atom_site_label_1
    _geom_bond_atom_site_label_2
    _geom_bond_site_symmetry_2
    _geom_bond_distance
    _geom_bond_publ_flag
    Br1 C1 . 1.8961(19) ?
    S1 C7 . 1.8307(19) ?
    S1 C11 . 1.7574(19) ?
    F4 C4 . 1.357(2) ?
    O3 C13 . 1.355(3) ?
    O3 C16 . 1.426(3) ?
    O2 N8 . 1.221(2) ?
    O1 N8 . 1.232(2) ?
    N8 C8 . 1.460(3) ?
    C6 C1 . 1.394(3) ?
    C6 C7 . 1.516(3) ?
    C6 C5 . 1.395(3) ?
    C1 C2 . 1.379(3) ?
    C8 C7 . 1.497(3) ?
    C8 C9 . 1.332(3) ?
    C7 H7 . 0.9800 ?
    C11 C12 . 1.377(3) ?
    C11 C10 . 1.410(3) ?
    C12 H12 . 0.9300 ?
    C12 C13 . 1.392(3) ?
    C10 C9 . 1.440(3) ?
    C10 C15 . 1.398(3) ?
    C5 H5 . 0.9300 ?
    C5 C4 . 1.374(3) ?
    C2 H2 . 0.9300 ?
    C2 C3 . 1.380(3) ?
    C9 H9 . 0.9300 ?
    C4 C3 . 1.370(3) ?
[truncated: 949,507 more chars]
