# Supplementary material for: Crystal structures of 2-(2-bromo-5-fluoro­phen­yl)-8-eth­oxy-3-nitro-2H-thio­chromene and 2-(2-bromo-5-fluoro­phen­yl)-7-meth­oxy-3-nitro-2H-thio­chromene
Source: Acta Crystallogr E Crystallogr Commun. 2019 Oct 31;75(Pt 11):1783–6. doi: 10.1107/S2056989019014178 (PMC6829732; doi:10.1107/S2056989019014178)
Supplement: Supplementary file 2 [file e-75-01783-Asup8.hkl]

data_A                                                                          
_shelx_title ' test2_a.res in P-1'                                              
_shelx_refln_list_code          4                                               
_shelx_F_calc_maximum      152.08                                               
_exptl_crystal_F_000       412.00                                               
_reflns_d_resolution_high  0.8182                                               
                                                                                
loop_                                                                           
 _space_group_symop_operation_xyz                                               
 'x, y, z'                                                                      
 '-x, -y, -z'                                                                   
                                                                                
_cell_length_a     7.6695                                                       
_cell_length_b    10.6867                                                       
_cell_length_c    12.2767                                                       
_cell_angle_alpha  64.686                                                       
_cell_angle_beta   80.760                                                       
_cell_angle_gamma  70.395                                                       
                                                                                
_shelx_F_squared_multiplier     1.000                                           
                                                                                
loop_                                                                           
 _refln_index_h                                                                 
 _refln_index_k                                                                 
 _refln_index_l                                                                 
 _refln_F_squared_calc                                                          
 _refln_F_squared_meas                                                          
 _refln_F_squared_sigma                                                         
 _refln_observed_status                                                         
   2   0   0       4416.05       4655.21        60.06 o                         
   3   0   0        643.07        646.14         8.34 o                         
   4   0   0        298.95        308.30         6.06 o                         
   5   0   0       1115.99       1066.37        14.87 o                         
   6   0   0         49.55         63.02         5.88 o                         
   7   0   0        428.40        426.82        16.86 o                         
   8   0   0          0.99         -9.83         9.83 o                         
  -8   1   0        108.67        106.17        12.42 o                         
  -7   1   0        311.84        276.80        14.12 o                         
  -6   1   0          6.09          6.02         6.05 o                         
  -5   1   0        332.22        302.28         7.54 o                         
  -4   1   0        717.15        740.75        10.29 o                         
  -3   1   0        228.07        169.91         4.39 o                         
  -2   1   0       4275.31       4570.44        52.91 o                         
  -1   1   0       2005.11       2040.41        23.80 o                         
   1   1   0       4160.82       4550.35       172.84 o                         
   2   1   0        817.22        835.54         9.54 o                         
   3   1   0       1339.10       1314.33        16.56 o                         
   4   1   0        491.24        490.47         7.36 o                         
   5   1   0       1701.31       1566.68        18.77 o                         
   6   1   0        968.53        937.41        14.94 o                         
   7   1   0        487.39        444.31        11.93 o                         
   8   1   0         28.94         18.23         8.21 o                         
   9   1   0        101.56        102.87        21.12 o                         
  -8   2   0         42.44         62.34        16.72 o                         
  -7   2   0         41.63         49.73        11.89 o                         
  -6   2   0         23.91         16.30         6.29 o                         
  -5   2   0        957.34        885.78        13.04 o                         
  -4   2   0         18.50         18.86         3.86 o                         
  -3   2   0       2243.05       2209.28        24.74 o                         
  -2   2   0       2144.73       2211.36        24.10 o                         
  -1   2   0       2002.26       2077.32        22.30 o                         
   0   2   0       3447.16       3618.59        46.53 o                         
   1   2   0         26.01         22.31         3.28 o                         
   2   2   0       5799.34       5856.90        61.52 o                         
   3   2   0        774.55        725.96         9.54 o                         
   4   2   0       3700.57       3842.88        41.49 o                         
   5   2   0        499.18        689.54        19.46 o                         
   6   2   0       1200.71       1190.13        16.15 o                         
   7   2   0        123.21        106.73         7.13 o                         
   8   2   0          1.36         10.36         8.67 o                         
   9   2   0        110.33        113.18        20.63 o                         
  -7   3   0        121.95        123.74        13.09 o                         
  -6   3   0        111.49        138.93         9.88 o                         
  -5   3   0        926.17        885.09        13.71 o                         
  -4   3   0        416.46        413.97         8.16 o                         
  -3   3   0         73.09         77.35         3.94 o                         
  -2   3   0         10.11         10.21         2.51 o                         
  -1   3   0         79.98         74.75         4.13 o                         
   0   3   0         12.04          7.44         1.35 o                         
   1   3   0         14.30          7.75         1.83 o                         
   2   3   0       5918.88       6111.47        64.27 o                         
   3   3   0         36.31         32.47         2.50 o                         
   4   3   0       2910.23       3201.12        55.65 o                         
   5   3   0         98.40        146.61         6.38 o                         
   6   3   0        186.44        205.66        10.93 o                         
   7   3   0        146.08        137.18         8.21 o                         
   8   3   0          3.08         -3.36         5.22 o                         
   9   3   0        275.94        267.05        25.53 o                         
  -7   4   0         19.77          5.99        12.67 o                         
  -6   4   0        235.30        280.85        15.51 o                         
  -5   4   0        209.71        174.65        13.40 o                         
  -4   4   0        388.28        393.42         8.63 o                         
  -3   4   0         18.90         16.51         3.76 o                         
  -2   4   0         11.51         13.61         2.69 o                         
  -1   4   0       1040.48       1046.77        15.74 o                         
   0   4   0        474.68        472.75         8.43 o                         
   1   4   0       1799.80       1817.96        19.98 o                         
   2   4   0       1072.28        997.93        12.03 o                         
   3   4   0        829.05        798.09        10.07 o                         
   4   4   0         70.15         63.30         3.23 o                         
   5   4   0         19.57         13.69         3.30 o                         
   6   4   0         20.41         13.69         3.37 o                         
   7   4   0          5.25          4.02         7.72 o                         
   8   4   0        233.62        248.24        15.48 o                         
   9   4   0         99.59        159.69        35.21 o                         
  -6   5   0        117.10        138.35        15.14 o                         
  -5   5   0          2.93          4.10         9.15 o                         
  -4   5   0        155.47        171.99        11.35 o                         
  -3   5   0        219.48        202.01        12.48 o                         
  -2   5   0        146.84        176.84         7.61 o                         
  -1   5   0       1305.93       1293.67        19.36 o                         
   0   5   0        290.74        341.22         7.79 o                         
   1   5   0       1814.55       1795.30        21.76 o                         
   2   5   0          5.03          6.60         2.47 o                         
   3   5   0        465.81        485.23         7.29 o                         
   4   5   0        359.07        323.11         7.05 o                         
   5   5   0          2.13          2.47         2.51 o                         
   6   5   0       1046.07        992.59        27.20 o                         
   7   5   0         42.36         43.74        14.42 o                         
   8   5   0        186.10        205.33        21.69 o                         
   9   5   0          2.21         56.02        32.08 o                         
  -6   6   0          8.53          7.94        16.11 o                         
  -5   6   0          0.20         -2.12        13.54 o                         
  -4   6   0        165.77        173.87        17.90 o                         
  -3   6   0        952.44        931.50        37.42 o                         
  -2   6   0        179.70        199.67        10.25 o                         
  -1   6   0        333.09        333.92         9.41 o                         
   0   6   0        173.57        175.17         7.25 o                         
   1   6   0         37.99         47.39         3.75 o                         
   2   6   0         32.92         28.90         3.61 o                         
   3   6   0         62.55         68.42         4.83 o                         
   4   6   0        154.65        132.47         5.83 o                         
   5   6   0        838.97        735.95        14.39 o                         
   6   6   0        410.66        405.82        24.52 o                         
   7   6   0         66.49         72.78        21.00 o                         
   8   6   0         51.87         48.55        18.13 o                         
   9   6   0          2.79         38.60        25.30 o                         
  -5   7   0          2.04          9.50        15.59 o                         
  -4   7   0         55.50         91.55        14.79 o                         
  -3   7   0         33.81         24.42        12.28 o                         
  -2   7   0       1052.06       1084.24        28.03 o                         
  -1   7   0         20.16         15.80         6.25 o                         
   0   7   0        249.00        221.89         8.85 o                         
   1   7   0         27.36         32.18         4.02 o                         
   2   7   0         11.76         11.81         3.64 o                         
   3   7   0        810.13        757.53        10.91 o                         
   4   7   0        245.04        234.34         6.44 o                         
   5   7   0        620.03        555.00        12.57 o                         
   6   7   0          4.21          8.61        12.93 o                         
   7   7   0         11.45          8.37        18.91 o                         
   8   7   0         66.48         46.61        34.04 o                         
  -4   8   0         31.08         50.20        18.91 o                         
  -3   8   0         11.66         -1.76        13.79 o                         
  -2   8   0         29.93         22.61        12.35 o                         
  -1   8   0          2.33         -4.55        10.26 o                         
   0   8   0         67.26         73.83         7.47 o                         
   1   8   0        119.93        110.76         6.41 o                         
   2   8   0         66.74         76.25         4.95 o                         
   3   8   0        339.04        326.75         7.88 o                         
   4   8   0        101.40         91.92         5.99 o                         
   5   8   0         56.97         50.49         5.18 o                         
   6   8   0          4.04         19.05        14.75 o                         
   7   8   0          5.23          4.44        16.14 o                         
   8   8   0         97.83         98.02        22.82 o                         
  -3   9   0          4.76        -15.33        15.33 o                         
  -2   9   0        132.77        142.49        15.44 o                         
  -1   9   0         12.14         13.02        12.72 o                         
   0   9   0        271.37        292.03        17.68 o                         
   1   9   0         40.45         29.62         8.02 o                         
   2   9   0         86.23         76.04         7.71 o                         
   3   9   0         12.18         17.48         5.30 o                         
   4   9   0         91.54         81.65         8.95 o                         
   5   9   0          5.84         -0.21         4.95 o                         
   6   9   0         22.13         34.56        15.10 o                         
   7   9   0         27.07         41.02        32.87 o                         
  -2  10   0        110.31        131.48        17.59 o                         
  -1  10   0         13.85         27.21        14.59 o                         
   0  10   0        110.38        133.58        14.56 o                         
   1  10   0         20.48          7.09        13.96 o                         
   2  10   0          1.05         -7.73        10.90 o                         
   3  10   0          5.86         19.33         7.73 o                         
   4  10   0         70.91         52.69         8.56 o                         
   5  10   0         35.03         42.50         8.77 o                         
   6  10   0          0.66          7.17        15.91 o                         
   7  10   0         88.47        146.49        44.33 o                         
   0  11   0          0.60         14.04        18.78 o                         
   1  11   0          0.46         24.98        14.22 o                         
   2  11   0          0.33         14.78        13.27 o                         
   3  11   0        159.91        194.56        18.86 o                         
   4  11   0          1.64         19.69        10.73 o                         
   5  11   0          4.12         43.03        16.45 o                         
  -4 -11   1         61.78         82.87        37.43 o                         
  -3 -11   1         20.32         36.94        20.48 o                         
  -2 -11   1         25.14         42.58        14.19 o                         
  -1 -11   1         38.59         63.79        15.14 o                         
  -6 -10   1          1.86         18.75        16.85 o                         
  -5 -10   1          2.79         37.71        16.26 o                         
  -4 -10   1          3.48         -1.53         7.84 o                         
  -3 -10   1        261.22        298.26        20.48 o                         
  -2 -10   1         27.66         38.60        12.14 o                         
  -1 -10   1         53.67         89.83        15.00 o                         
   0 -10   1         60.00         65.05        14.48 o                         
   1 -10   1         13.52         27.64        14.83 o                         
  -7  -9   1          3.75         13.80        18.09 o                         
  -6  -9   1         29.67         32.19        16.10 o                         
  -5  -9   1          6.90          0.73         6.82 o                         
  -4  -9   1         58.16         89.30         7.77 o                         
  -3  -9   1         38.78         40.41         5.65 o                         
  -2  -9   1         74.24         82.29        11.47 o                         
  -1  -9   1          0.91          9.29         8.34 o                         
   0  -9   1          2.50         24.68        11.66 o                         
   1  -9   1         17.06         18.91        13.47 o                         
   2  -9   1        140.98        156.12        16.66 o                         
   3  -9   1         45.70         35.67        17.22 o                         
  -8  -8   1         70.27         47.26        41.08 o                         
  -7  -8   1         16.33         18.69        16.93 o                         
  -6  -8   1        167.70        175.33        17.71 o                         
  -5  -8   1         73.29         90.32        10.95 o                         
  -4  -8   1        202.58        201.54         8.03 o                         
  -3  -8   1         15.30         27.37         4.70 o                         
  -2  -8   1         50.43         46.18         6.49 o                         
  -1  -8   1          6.32         -4.98         4.98 o                         
   0  -8   1          5.00         -3.26        12.78 o                         
   1  -8   1        106.35        130.53        13.33 o                         
   2  -8   1          2.55          3.29        12.25 o                         
   3  -8   1         35.29         58.21        21.26 o                         
   4  -8   1          0.18         33.43        16.56 o                         
  -8  -7   1         73.26         55.74        37.30 o                         
  -7  -7   1        441.03        456.90        56.34 o                         
  -6  -7   1         97.25         92.97        15.17 o                         
  -5  -7   1        226.06        215.89         9.02 o                         
  -4  -7   1         80.83         88.04         5.24 o                         
  -3  -7   1         75.18        106.85         5.82 o                         
  -2  -7   1        313.48        340.24         9.74 o                         
  -1  -7   1        383.54        333.55         7.98 o                         
   0  -7   1         30.02         25.37         5.62 o                         
   1  -7   1         45.46         58.62         8.10 o                         
   2  -7   1        367.64        384.71        18.53 o                         
   3  -7   1         16.53         18.19        12.47 o                         
   4  -7   1         39.73         66.05        23.87 o                         
   5  -7   1         19.41          5.81        17.10 o                         
  -8  -6   1         48.25         31.41        18.28 o                         
  -7  -6   1        195.53        186.45        19.84 o                         
  -6  -6   1          2.85          0.47        12.88 o                         
  -5  -6   1        118.66        133.49         9.84 o                         
  -4  -6   1        280.23        284.70         6.10 o                         
  -3  -6   1        248.32        230.84         6.04 o                         
  -2  -6   1       1700.11       1600.10        24.07 o                         
  -1  -6   1         75.22         70.40         4.49 o                         
   0  -6   1       1250.10       1237.24        19.13 o                         
   1  -6   1         16.47         27.38         5.29 o                         
   2  -6   1          9.01         11.14         5.90 o                         
   3  -6   1         73.34         62.23        13.43 o                         
   4  -6   1          5.05         16.75        16.17 o                         
   5  -6   1        116.31         96.06        15.54 o                         
   6  -6   1          2.34        -19.04        21.39 o                         
  -8  -5   1         27.69         53.44        18.28 o                         
  -7  -5   1        172.72        203.42        35.21 o                         
  -6  -5   1        168.54        126.25        19.04 o                         
  -5  -5   1         75.55         81.31        11.48 o                         
  -4  -5   1         74.73         53.70         4.51 o                         
  -3  -5   1        461.14        461.74         7.21 o                         
  -2  -5   1       2040.15       1955.43        21.94 o                         
  -1  -5   1        330.67        309.82         6.50 o                         
   0  -5   1       1515.09       1551.74        17.67 o                         
   1  -5   1        202.62        218.16         7.75 o                         
   2  -5   1        102.72        154.94        10.55 o                         
   3  -5   1        854.54        806.38        15.17 o                         
   4  -5   1         10.00         14.14         6.19 o                         
   5  -5   1        322.93        345.10        18.01 o                         
   6  -5   1         34.01         23.81        15.33 o                         
  -9  -4   1         83.73        115.37        32.46 o                         
  -8  -4   1         18.93         50.96        17.81 o                         
  -7  -4   1        484.10        466.31        38.08 o                         
  -6  -4   1        175.07        172.72        11.79 o                         
  -5  -4   1       1388.31       1325.37        21.37 o                         
  -4  -4   1        206.05        193.58         7.84 o                         
  -3  -4   1       2054.45       2020.47        22.46 o                         
  -2  -4   1        459.17        422.66         8.85 o                         
  -1  -4   1         48.04         61.71         4.61 o                         
   0  -4   1       1066.49        992.21        12.73 o                         
   1  -4   1        371.18        342.94         7.79 o                         
   2  -4   1        510.25        576.54        16.86 o                         
   3  -4   1        332.69        336.72         7.78 o                         
   4  -4   1        338.67        293.80         8.22 o                         
   5  -4   1         29.73         43.20         9.39 o                         
   6  -4   1         19.12         20.94        10.48 o                         
   7  -4   1         15.10          7.10        13.04 o                         
  -9  -3   1        109.70        118.91        36.77 o                         
  -8  -3   1         58.14         63.03        13.92 o                         
  -7  -3   1        688.82        670.28        17.09 o                         
  -6  -3   1        228.64        229.50        11.71 o                         
  -5  -3   1       1340.20       1362.18        16.47 o                         
  -4  -3   1         28.52         34.18         5.03 o                         
  -3  -3   1       1423.16       1378.66        23.35 o                         
  -2  -3   1          8.61         11.26         2.28 o                         
  -1  -3   1        408.58        424.53         5.76 o                         
   0  -3   1       3838.31       3994.18        42.29 o                         
   1  -3   1         77.75         73.14         2.66 o                         
   2  -3   1       2615.89       2508.54        27.45 o                         
   3  -3   1          1.79         -1.21         3.29 o                         
   4  -3   1        444.16        402.28         9.21 o                         
   5  -3   1         74.29         81.85         6.62 o                         
   6  -3   1          5.40         -1.33         9.59 o                         
   7  -3   1        229.87        279.99        17.51 o                         
  -9  -2   1         98.04        111.88        21.47 o                         
  -8  -2   1        324.49        300.40        13.81 o                         
  -7  -2   1        332.52        327.86        12.06 o                         
  -6  -2   1        637.67        583.47        10.24 o                         
  -5  -2   1        670.83        770.29        10.59 o                         
  -4  -2   1        429.49        499.86         8.73 o                         
  -3  -2   1       2164.05       2203.02        30.11 o                         
  -2  -2   1         16.35         19.63         3.28 o                         
  -1  -2   1       1539.14       1520.78        16.48 o                         
   0  -2   1       1268.67       1270.78        13.93 o                         
   1  -2   1       1160.42       1149.69        12.86 o                         
   2  -2   1       1092.67       1031.08        12.14 o                         
   3  -2   1        136.49        153.32         4.90 o                         
   4  -2   1        335.51        315.07         7.02 o                         
   5  -2   1        447.39        415.34         8.90 o                         
   6  -2   1         64.68         80.36         8.33 o                         
   7  -2   1        256.24        286.84        16.52 o                         
   8  -2   1         61.81         80.95        13.29 o                         
  -8  -1   1        509.27        511.31        25.72 o                         
  -7  -1   1          3.29          3.18         5.42 o                         
  -6  -1   1         48.99         47.46         4.51 o                         
  -5  -1   1        529.70        550.06        10.36 o                         
  -4  -1   1        365.94        469.97        10.87 o                         
  -3  -1   1       1650.27       1742.26        20.99 o                         
  -2  -1   1       1299.52       1185.53        13.11 o                         
  -1  -1   1       2944.58       2933.73        30.88 o                         
   0  -1   1         99.82         85.41         1.86 o                         
   1  -1   1       1712.96       1847.32        21.70 o                         
   2  -1   1       5441.59       5703.18        60.15 o                         
   3  -1   1       1120.43       1155.31        15.30 o                         
   4  -1   1        746.45        707.12        10.10 o                         
   5  -1   1        321.36        284.05         7.58 o                         
   6  -1   1        709.71        713.30        16.10 o                         
   7  -1   1         12.79          6.77         9.85 o                         
   8  -1   1         97.77        120.24        21.39 o                         
  -8   0   1        147.77        163.51        14.37 o                         
  -7   0   1         60.95         49.26         6.67 o                         
  -6   0   1         27.26         17.26         6.06 o                         
  -5   0   1        771.63        748.17        10.89 o                         
  -4   0   1       2487.27       2411.98        27.12 o                         
  -3   0   1       5146.59       5317.91        56.40 o                         
  -2   0   1       1342.99       1338.66        14.82 o                         
  -1   0   1        205.45        199.31         4.33 o                         
   1   0   1        242.12        242.61         3.25 o                         
   2   0   1       1563.78       1549.54        18.59 o                         
   3   0   1       1072.54       1076.25        23.53 o                         
   4   0   1       2124.81       2086.20        23.61 o                         
   5   0   1         48.99         62.86         4.41 o                         
   6   0   1       1156.62       1053.03        22.55 o                         
   7   0   1         14.00         17.08         7.38 o                         
   8   0   1         41.67         49.59        11.21 o                         
  -8   1   1        104.49        102.39        23.51 o                         
  -7   1   1        112.16        113.14        11.98 o                         
  -6   1   1        488.62        444.20        10.78 o                         
  -5   1   1        227.35        229.21         6.92 o                         
  -4   1   1       3280.58       3232.31        35.49 o                         
  -3   1   1        194.28        169.79         4.65 o                         
  -2   1   1       1651.70       1627.31        17.94 o                         
  -1   1   1        702.62        625.44         7.18 o                         
   1   1   1         25.40         25.97         2.82 o                         
   2   1   1       1778.23       1732.03        18.86 o                         
   3   1   1       3088.64       3303.99        35.49 o                         
   4   1   1        489.03        469.92         7.32 o                         
   5   1   1         95.85        107.49         5.63 o                         
   6   1   1        574.47        540.64        10.10 o                         
   7   1   1         97.61         87.73         7.26 o                         
   8   1   1        326.89        302.72        12.85 o                         
   9   1   1        137.19        124.26        21.12 o                         
  -8   2   1        177.53        167.38        16.31 o                         
  -7   2   1        108.40        100.10        20.24 o                         
  -6   2   1        439.65        454.54        11.50 o                         
  -5   2   1         38.72         35.71         5.70 o                         
  -4   2   1       1236.71       1232.66        15.34 o                         
  -3   2   1         63.46         47.32         3.56 o                         
  -2   2   1        155.79        144.30         4.52 o                         
  -1   2   1       3217.36       3366.03        35.66 o                         
   0   2   1       2625.71       2728.27        28.89 o                         
   1   2   1        562.31        591.35         7.52 o                         
   2   2   1       1215.09       1328.73        14.71 o                         
   3   2   1       3552.79       3624.55        38.82 o                         
   4   2   1        254.80        312.06         6.08 o                         
   5   2   1         57.96         70.83         4.28 o                         
   6   2   1        674.96        610.44        10.43 o                         
   7   2   1        177.60        156.24         9.14 o                         
   8   2   1        830.89        756.79        22.33 o                         
   9   2   1          2.77         14.22        14.79 o                         
  -7   3   1        273.25        302.19        18.30 o                         
  -6   3   1         89.92        112.81         9.60 o                         
  -5   3   1        133.70        148.22         8.74 o                         
  -4   3   1        327.71        308.86         7.23 o                         
  -3   3   1        194.59        175.88         5.88 o                         
  -2   3   1       1676.10       1639.96        18.50 o                         
  -1   3   1       1380.97       1220.03        14.12 o                         
   0   3   1       9070.85       9915.43       103.99 o                         
   1   3   1        835.95        861.46         9.88 o                         
   2   3   1        595.90        599.03         8.30 o                         
   3   3   1        554.37        506.30        11.50 o                         
   4   3   1        960.53        930.55        11.64 o                         
   5   3   1        559.50        514.42         8.36 o                         
   6   3   1        660.71        598.75        10.66 o                         
   7   3   1          7.06         11.88         5.13 o                         
   8   3   1        624.34        566.31        27.40 o                         
   9   3   1         60.89         72.37        27.91 o                         
  -7   4   1         54.29         48.43        12.47 o                         
  -6   4   1         40.22         36.93         9.29 o                         
  -5   4   1         18.78         24.99         6.52 o                         
  -4   4   1        597.94        536.65         9.81 o                         
  -3   4   1        182.72        147.24         5.42 o                         
  -2   4   1       3756.70       3797.51        44.90 o                         
  -1   4   1         95.66         66.44         7.49 o                         
   0   4   1       1475.51       1366.87        15.26 o                         
   1   4   1       1637.78       1560.87        17.34 o                         
   2   4   1         18.25         15.01         2.05 o                         
   3   4   1        536.73        484.11         7.49 o                         
   4   4   1          9.26          6.92         2.44 o                         
   5   4   1       1843.77       1750.36        20.58 o                         
   6   4   1         68.66         80.86         9.78 o                         
   7   4   1         79.83         84.08        17.87 o                         
   8   4   1        228.55        268.41        14.09 o                         
   9   4   1          5.99         11.38        19.27 o                         
  -6   5   1         34.32         51.30        15.48 o                         
  -5   5   1        109.21        108.65        10.54 o                         
  -4   5   1         22.11         20.75         6.11 o                         
  -3   5   1        329.11        354.69         8.38 o                         
  -2   5   1       1218.02       1348.99        20.53 o                         
  -1   5   1         11.60         11.35         3.76 o                         
   0   5   1        374.60        409.67         8.29 o                         
   1   5   1       1044.90       1025.96        13.43 o                         
   2   5   1        104.72         80.15         4.93 o                         
   3   5   1       2028.55       2002.36        22.51 o                         
   4   5   1        735.98        720.38         9.89 o                         
   5   5   1        423.61        386.00         7.14 o                         
   6   5   1        162.11        164.14         6.04 o                         
   7   5   1        371.37        351.28        12.36 o                         
   8   5   1        404.91        496.07        16.54 o                         
   9   5   1         21.10         62.99        37.82 o                         
  -6   6   1         60.02         40.43        24.26 o                         
  -5   6   1        244.88        294.53        46.95 o                         
  -4   6   1          3.08          1.74         8.91 o                         
  -3   6   1         53.79         74.45         8.63 o                         
  -2   6   1         24.70         39.08         5.55 o                         
  -1   6   1         22.68         26.34         4.84 o                         
   0   6   1        986.92        911.41        14.88 o                         
   1   6   1        947.91        843.06        11.03 o                         
   2   6   1       1021.69        949.37        12.14 o                         
   3   6   1        720.81        687.67         9.68 o                         
   4   6   1        813.33        761.08        10.69 o                         
   5   6   1         53.18         44.80         3.61 o                         
   6   6   1         91.95         97.45         8.66 o                         
   7   6   1         85.91         85.77        10.75 o                         
   8   6   1        146.29        225.91        21.61 o                         
   9   6   1        155.50        153.64        21.61 o                         
  -5   7   1        100.52        116.39        16.67 o                         
  -4   7   1          8.05         22.38        13.91 o                         
  -3   7   1          6.12          8.14        11.78 o                         
  -2   7   1          1.38          3.39         9.15 o                         
  -1   7   1         49.23         38.91         6.70 o                         
   0   7   1        379.10        366.58         9.93 o                         
   1   7   1        221.10        255.63         6.18 o                         
   2   7   1        289.01        299.89         6.68 o                         
   3   7   1         12.19         16.44         3.59 o                         
   4   7   1         88.85         94.66         5.25 o                         
   5   7   1        148.70        153.67        10.50 o                         
   6   7   1          9.64         13.05         7.30 o                         
   7   7   1        330.91        333.07        21.78 o                         
   8   7   1          6.13         -7.65        28.95 o                         
  -4   8   1          0.60         13.11        15.54 o                         
  -3   8   1         83.23        117.26        15.04 o                         
  -2   8   1         38.69         19.51        11.08 o                         
  -1   8   1        222.22        239.47        16.20 o                         
   0   8   1        355.64        298.24        13.22 o                         
   1   8   1        278.04        263.09         6.23 o                         
   2   8   1         36.16        181.43        10.76 o                         
   3   8   1         79.62         80.36         5.89 o                         
   4   8   1         22.90         22.94         4.70 o                         
   5   8   1        222.96        209.15        12.95 o                         
   6   8   1        173.39        169.79         9.78 o                         
   7   8   1        126.98        169.18        19.25 o                         
   8   8   1         97.00        100.61        22.56 o                         
  -3   9   1         51.17         79.27        22.82 o                         
  -2   9   1          0.02         -1.42        13.60 o                         
  -1   9   1         27.61         31.87        11.46 o                         
   0   9   1          2.44         -8.54        10.42 o                         
   1   9   1          2.48         -3.42         6.78 o                         
   2   9   1         70.95         65.05         5.58 o                         
   3   9   1        102.34        102.59         8.19 o                         
   4   9   1        224.46        215.18         9.05 o                         
   5   9   1         18.69         17.00         5.78 o                         
   6   9   1        276.19        283.59        12.08 o                         
   7   9   1          6.01         32.24        17.22 o                         
   8   9   1         33.04         49.60        25.69 o                         
  -2  10   1          8.93         34.92        16.56 o                         
  -1  10   1          0.66         -7.78        13.79 o                         
   0  10   1          1.00         14.34        12.22 o                         
   1  10   1          0.75          1.11        11.63 o                         
   2  10   1        159.02        153.44         9.12 o                         
   3  10   1         38.19         32.75         6.40 o                         
   4  10   1        133.48         96.25        16.91 o                         
   5  10   1          0.49          7.50         8.05 o                         
   6  10   1         15.26         35.97        16.67 o                         
   7  10   1          3.01         23.07        17.86 o                         
  -1  11   1          0.95         15.04        16.36 o                         
   0  11   1         41.84         47.81        27.39 o                         
   1  11   1          6.21          4.77        12.93 o                         
   2  11   1          2.65         14.14        12.04 o                         
   3  11   1        116.25        163.43        12.95 o                         
   4  11   1          3.10          4.79         6.79 o                         
   5  11   1         49.56         40.72        10.27 o                         
   6  11   1         22.85         55.94        18.01 o                         
   2  12   1          4.21          8.78        34.56 o                         
   3  12   1          2.31         21.52        41.60 o                         
   4  12   1         52.34        102.77        27.39 o                         
  -5 -10   2         71.36        128.19        24.64 o                         
  -4 -10   2         34.47         47.90        13.12 o                         
  -3 -10   2          8.58         37.75        17.57 o                         
  -2 -10   2          2.19          7.45        12.30 o                         
  -1 -10   2         24.50         41.83        13.54 o                         
   0 -10   2          0.66          3.07        13.66 o                         
   1 -10   2         35.46         31.01        15.60 o                         
  -6  -9   2          2.95         39.58        16.60 o                         
  -5  -9   2         59.43         88.62        16.42 o                         
  -4  -9   2         33.08         32.79         8.41 o                         
  -3  -9   2          3.29         19.69         7.15 o                         
  -2  -9   2         52.64         55.56         5.46 o                         
  -1  -9   2          6.17        -11.66        25.82 o                         
   0  -9   2        102.80        120.79        13.53 o                         
   1  -9   2          0.11         12.16        13.69 o                         
   2  -9   2         62.87         58.32        15.97 o                         
  -7  -8   2         11.21         23.54        17.61 o                         
  -6  -8   2          0.75         14.21        15.08 o                         
  -5  -8   2         61.61        102.77        19.30 o                         
  -4  -8   2        154.01        147.86         9.44 o                         
  -3  -8   2         68.16        107.39         6.91 o                         
  -2  -8   2        162.43        160.35         8.39 o                         
  -1  -8   2         24.83         25.60         6.16 o                         
   0  -8   2         14.82         33.72        10.83 o                         
   1  -8   2         23.37         24.53        11.85 o                         
   2  -8   2         12.47          5.77        21.65 o                         
   3  -8   2         16.02          7.25        14.37 o                         
  -8  -7   2         33.09         56.26        26.87 o                         
  -7  -7   2          3.53         20.76        16.44 o                         
  -6  -7   2         65.37         53.75        15.19 o                         
  -5  -7   2        120.34        125.41        13.69 o                         
  -4  -7   2        145.77        142.53         5.92 o                         
  -3  -7   2        680.70        695.01        11.43 o                         
  -2  -7   2         33.11         36.16         4.36 o                         
  -1  -7   2        283.84        254.41         7.14 o                         
   0  -7   2         56.70         57.91         6.28 o                         
   1  -7   2         24.87         34.00         8.16 o                         
   2  -7   2        503.80        569.48        42.00 o                         
   3  -7   2         34.16         63.96        19.56 o                         
   4  -7   2         38.14         52.10        21.91 o                         
  -8  -6   2         58.74         55.89        25.69 o                         
  -7  -6   2        267.69        300.47        43.56 o                         
  -6  -6   2         32.84         37.69        13.61 o                         
  -5  -6   2        572.83        529.96        13.89 o                         
  -4  -6   2          9.27          3.44         3.67 o                         
  -3  -6   2        385.93        385.84         7.83 o                         
  -2  -6   2        108.01        112.37         5.86 o                         
  -1  -6   2        106.13        129.40         6.25 o                         
   0  -6   2        236.24        230.24         5.68 o                         
   1  -6   2          1.54          4.32         5.17 o                         
   2  -6   2        844.06        810.89        25.04 o                         
   3  -6   2          0.66          1.37        11.25 o                         
   4  -6   2         52.95         59.63        13.96 o                         
   5  -6   2          3.96         14.85        15.54 o                         
  -8  -5   2         18.32         15.80        17.65 o                         
  -7  -5   2          1.52         17.85        21.91 o                         
  -6  -5   2        291.32        312.13        15.99 o                         
  -5  -5   2        111.75        117.37         8.47 o                         
  -4  -5   2        126.10        119.80         8.11 o                         
  -3  -5   2        173.14        145.49         4.55 o                         
  -2  -5   2         12.81         20.51         3.63 o                         
  -1  -5   2        123.13         95.72         4.93 o                         
   0  -5   2       1869.77       1910.62        21.62 o                         
   1  -5   2        868.00       1119.99        17.67 o                         
   2  -5   2        268.51        271.91         9.23 o                         
   3  -5   2        193.16        164.91         6.14 o                         
   4  -5   2         99.13         93.74         7.44 o                         
   5  -5   2         43.42         77.84        10.63 o                         
   6  -5   2         70.01         65.80        15.79 o                         
  -8  -4   2        194.11        211.49        21.81 o                         
  -7  -4   2         41.86         36.03        15.40 o                         
  -6  -4   2        381.74        369.26        15.22 o                         
  -5  -4   2         22.79         20.90         6.73 o                         
  -4  -4   2        100.63        104.08         7.00 o                         
  -3  -4   2       1911.43       1892.05        21.24 o                         
  -2  -4   2          1.57         -2.94         2.94 o                         
  -1  -4   2       1199.97       1058.15        15.55 o                         
   0  -4   2        187.75        202.55         4.68 o                         
   1  -4   2       1564.73       1579.75        22.26 o                         
   2  -4   2          9.13         12.35         3.07 o                         
   3  -4   2         73.07         64.94         4.75 o                         
   4  -4   2        191.72        165.50         7.82 o                         
   5  -4   2        113.14        101.33         8.90 o                         
   6  -4   2        458.44        489.36        17.90 o                         
   7  -4   2         11.86          4.31        15.71 o                         
  -8  -3   2         81.11         96.65        18.64 o                         
  -7  -3   2         93.07        109.19        15.88 o                         
  -6  -3   2        139.16        163.59        12.04 o                         
  -5  -3   2        235.21        221.66         9.31 o                         
  -4  -3   2        164.89        127.91         6.93 o                         
  -3  -3   2       4524.05       4594.57        60.67 o                         
  -2  -3   2         56.79         65.13         3.26 o                         
  -1  -3   2       2322.56       2304.92        25.02 o                         
   0  -3   2        109.45         88.52         3.57 o                         
   1  -3   2        434.08        433.76         7.09 o                         
   2  -3   2        323.47        304.81         5.85 o                         
   3  -3   2        442.55        428.36         7.68 o                         
   4  -3   2        671.12        637.13        11.52 o                         
   5  -3   2         13.20         16.44         8.29 o                         
   6  -3   2        444.78        491.37        17.18 o                         
   7  -3   2         32.32         44.57        12.35 o                         
  -8  -2   2         43.30         38.61         9.14 o                         
  -7  -2   2         11.32         15.96         5.88 o                         
  -6  -2   2        318.73        343.22        11.39 o                         
  -5  -2   2        134.39        149.34         4.28 o                         
  -4  -2   2       1135.68       1080.62        20.56 o                         
  -3  -2   2        361.34        391.84         8.22 o                         
  -2  -2   2        656.80        582.26         9.45 o                         
  -1  -2   2         75.50         59.86         2.38 o                         
   0  -2   2       5464.04       5663.27        59.53 o                         
   1  -2   2       2938.44       2989.60        33.16 o                         
   2  -2   2        720.73        689.97         9.91 o                         
   3  -2   2       4177.02       4434.64        48.06 o                         
   4  -2   2        360.41        341.11         7.50 o                         
   5  -2   2        579.14        573.27        12.91 o                         
   6  -2   2        377.12        347.58        18.36 o                         
   7  -2   2          0.27          2.89        11.16 o                         
   8  -2   2         71.38         86.17        16.58 o                         
  -8  -1   2         67.95         71.25        19.43 o                         
  -7  -1   2        138.91        114.48        10.11 o                         
  -6  -1   2        473.82        441.52        10.17 o                         
  -5  -1   2         93.36        141.05         7.71 o                         
  -4  -1   2       1267.57       1156.97        17.96 o                         
  -3  -1   2         25.78         24.59         2.13 o                         
  -2  -1   2        304.94        295.46         5.87 o                         
  -1  -1   2      23127.71      25669.46       269.74 o                         
   0  -1   2       5121.12       5421.33        56.92 o                         
   1  -1   2       4703.47       4816.19        50.74 o                         
   2  -1   2         11.53         19.06         2.47 o                         
   3  -1   2       3796.63       3831.12        41.32 o                         
   4  -1   2         42.60         52.84         3.99 o                         
   5  -1   2        410.99        385.15         8.53 o                         
   6  -1   2        127.30        118.19         7.36 o                         
   7  -1   2         22.40         16.01        10.17 o                         
   8  -1   2        291.22        267.32        18.11 o                         
  -8   0   2        142.70        179.28        14.01 o                         
  -7   0   2        322.76        331.49        13.91 o                         
  -6   0   2         28.64         24.20         4.66 o                         
  -5   0   2        675.41        627.63         9.79 o                         
  -4   0   2         25.52         16.75         2.74 o                         
  -3   0   2       1208.45       1199.10        15.53 o                         
  -2   0   2        308.69        298.50         4.45 o                         
  -1   0   2        744.10        915.90        24.25 o                         
   0   0   2       3655.37       3694.64        38.79 o                         
   1   0   2       6766.43       6988.96        73.51 o                         
   2   0   2       1359.35       1446.76        16.11 o                         
   3   0   2         34.36         51.88         3.00 o                         
   4   0   2          0.52         -1.38         3.96 o                         
   5   0   2        819.61        805.12        11.83 o                         
   6   0   2        300.16        272.48         9.53 o                         
   7   0   2        292.57        307.99        14.07 o                         
   8   0   2        318.43        290.52        17.10 o                         
  -8   1   2          2.78         24.02        25.43 o                         
  -7   1   2        413.09        413.18        15.79 o                         
  -6   1   2         22.43         20.44         5.51 o                         
  -5   1   2        560.79        535.06         9.31 o                         
  -4   1   2        628.29        618.94         9.13 o                         
  -3   1   2        175.97        189.14         6.35 o                         
  -2   1   2       2407.80       2405.26        26.01 o                         
  -1   1   2       1008.18       1016.68        11.34 o                         
   0   1   2       1952.25       2036.15        21.65 o                         
   1   1   2        824.89        750.71         8.50 o                         
   2   1   2       1963.54       2025.00        21.95 o                         
   3   1   2        154.26        114.77         4.04 o                         
   4   1   2         53.74         49.31         3.93 o                         
   5   1   2       3244.64       3236.96        35.95 o                         
   6   1   2         10.85          1.63         4.76 o                         
   7   1   2        514.90        524.43        14.91 o                         
   8   1   2         24.67         33.88        10.17 o                         
   9   1   2         34.99         54.52        28.43 o                         
  -8   2   2         33.76         64.82        14.23 o                         
  -7   2   2         78.15        100.33        29.34 o                         
  -6   2   2        212.16        192.13         9.42 o                         
  -5   2   2        815.48        762.04        13.65 o                         
  -4   2   2        226.72        207.76         6.17 o                         
  -3   2   2        943.87        827.31        18.86 o                         
  -2   2   2       1028.48       1064.59        12.51 o                         
  -1   2   2       4007.85       4040.44        42.74 o                         
   0   2   2       3866.51       4071.46        47.03 o                         
   1   2   2       2018.30       2161.66        25.33 o                         
   2   2   2        626.91        622.23         7.64 o                         
   3   2   2       1825.75       1746.28        30.72 o                         
   4   2   2         78.71         92.20         4.37 o                         
   5   2   2       2202.79       2157.20        24.82 o                         
   6   2   2        685.75        706.18        11.42 o                         
   7   2   2         95.39         94.06         8.25 o                         
   8   2   2          0.74         11.50         7.53 o                         
   9   2   2         13.99         15.68        11.76 o                         
  -7   3   2         35.46         43.86        11.71 o                         
  -6   3   2        223.92        176.10        12.87 o                         
  -5   3   2        960.04        929.79        17.03 o                         
  -4   3   2          0.86         -1.47         3.95 o                         
  -3   3   2       1053.87       1031.98        13.02 o                         
  -2   3   2         77.13         64.72         3.56 o                         
  -1   3   2        527.12        492.32        10.86 o                         
   0   3   2       8256.40       8614.49        90.47 o                         
   1   3   2        648.27        710.14         8.44 o                         
   2   3   2       3458.35       3538.94        37.73 o                         
   3   3   2        913.51        900.89        11.03 o                         
   4   3   2       3131.77       3345.14        36.49 o                         
   5   3   2        257.24        330.31        12.56 o                         
   6   3   2       2148.26       2121.75        25.10 o                         
   7   3   2        134.94        137.57         8.84 o                         
   8   3   2          1.95          5.83         6.63 o                         
   9   3   2        136.18        148.07        14.65 o                         
  -7   4   2        107.20        143.49        16.40 o                         
  -6   4   2         11.38         24.28         9.23 o                         
  -5   4   2        724.97        709.52        13.54 o                         
  -4   4   2        214.96        212.39         7.70 o                         
  -3   4   2        799.66        758.08        10.72 o                         
  -2   4   2        348.73        319.63         7.52 o                         
  -1   4   2        500.56        485.20         6.85 o                         
   0   4   2       8226.81       8528.74        89.58 o                         
   1   4   2       1177.77       1235.05        18.73 o                         
   2   4   2       2425.21       2386.30        26.30 o                         
   3   4   2        387.89        422.07         6.49 o                         
   4   4   2       1089.36       1123.97        13.81 o                         
   5   4   2         42.84         39.89         3.62 o                         
   6   4   2        406.31        400.04         8.49 o                         
   7   4   2        236.06        210.32         8.98 o                         
   8   4   2        102.17        110.16         9.91 o                         
   9   4   2        390.24        405.02        46.29 o                         
  -6   5   2        108.64        142.93        12.77 o                         
  -5   5   2         87.46         80.59         8.53 o                         
  -4   5   2         53.09         45.65         6.61 o                         
  -3   5   2         12.76         30.70         4.10 o                         
  -2   5   2        260.41        252.14         5.77 o                         
  -1   5   2       1095.53       1092.18        13.08 o                         
   0   5   2       1127.79       1032.08        12.31 o                         
   1   5   2       3742.91       3884.40        56.98 o                         
   2   5   2        122.92         93.97         4.41 o                         
   3   5   2        259.14        285.76         5.92 o                         
   4   5   2       2870.85       2946.03        32.74 o                         
   5   5   2        395.46        372.54         7.38 o                         
   6   5   2        709.11        649.52        14.73 o                         
   7   5   2        384.61        359.76        14.87 o                         
   8   5   2        500.07        493.34        16.43 o                         
   9   5   2        122.04        124.68        26.61 o                         
  -6   6   2         55.87         64.55        16.30 o                         
  -5   6   2          6.89          1.95        15.83 o                         
  -4   6   2         55.61         69.68         7.34 o                         
  -3   6   2       1070.99        990.82        17.17 o                         
  -2   6   2        296.80        254.81         9.12 o                         
  -1   6   2        826.21        766.35        13.68 o                         
   0   6   2         16.82         36.15         2.98 o                         
   1   6   2       1125.68       1068.78        14.38 o                         
   2   6   2         13.68          9.34         3.52 o                         
   3   6   2        162.22        162.11         5.22 o                         
   4   6   2       1459.51       1394.39        16.97 o                         
   5   6   2        115.93        109.81         5.73 o                         
   6   6   2       1065.67       1001.60        15.54 o                         
   7   6   2         87.72        117.21        10.05 o                         
   8   6   2        182.81        190.52        16.45 o                         
   9   6   2         20.15         56.93        41.60 o                         
  -5   7   2         19.65          8.33        15.62 o                         
  -4   7   2          8.50         24.81        12.68 o                         
  -3   7   2         75.02         67.03        12.10 o                         
  -2   7   2        251.99        266.37        14.37 o                         
  -1   7   2        260.00        215.93         8.90 o                         
   0   7   2         21.49         22.02         5.01 o                         
   1   7   2        357.90        349.40         7.48 o                         
   2   7   2        431.98        408.37         7.48 o                         
   3   7   2        196.88        184.33         6.84 o                         
   4   7   2        693.55        631.65        10.02 o                         
   5   7   2         75.42         71.61         5.83 o                         
   6   7   2        269.47        266.20        12.98 o                         
   7   7   2         25.16         22.90         7.18 o                         
   8   7   2         23.77          9.81        27.91 o                         
   9   7   2         33.68         90.90        29.34 o                         
  -4   8   2         99.72        139.38        16.58 o                         
  -3   8   2         13.13         12.38        12.35 o                         
  -2   8   2         24.87         26.01        11.22 o                         
  -1   8   2         38.59         33.83        10.03 o                         
   0   8   2         68.74         49.78         6.07 o                         
   1   8   2        124.37        125.23         6.48 o                         
   2   8   2        124.01        126.57         6.08 o                         
   3   8   2        838.44        778.66        11.59 o                         
   4   8   2         19.61         10.67         4.20 o                         
   5   8   2        117.13        104.74         8.38 o                         
   6   8   2         14.86         20.82         6.15 o                         
   7   8   2          0.88          2.72         9.80 o                         
   8   8   2         58.24        125.99        34.69 o                         
  -4   9   2          2.76         34.30        21.91 o                         
  -3   9   2          9.62         15.10        17.87 o                         
  -2   9   2          1.32         -2.97        25.56 o                         
  -1   9   2        114.88        121.48        13.22 o                         
   0   9   2         26.06         41.37        16.30 o                         
   1   9   2        168.70        153.33         6.08 o                         
   2   9   2         24.69         32.65         5.30 o                         
   3   9   2        486.43        485.13        12.08 o                         
   4   9   2         46.62         41.19         5.42 o                         
   5   9   2          8.57          8.29         5.30 o                         
   6   9   2         40.96         52.82        21.26 o                         
   7   9   2          8.85         11.70        14.50 o                         
   8   9   2        128.12        188.12        48.13 o                         
  -2  10   2         13.51          4.79        14.29 o                         
  -1  10   2         57.64         47.50        13.85 o                         
   0  10   2        101.76        108.84        27.77 o                         
   1  10   2          8.46          7.49        11.19 o                         
   2  10   2          6.67          2.78         6.84 o                         
   3  10   2          3.72          1.10         6.07 o                         
   4  10   2         29.97         24.29         5.78 o                         
   5  10   2        112.39        108.87        17.77 o                         
   6  10   2         42.05         81.83        17.19 o                         
   7  10   2         13.65         50.45        43.95 o                         
  -1  11   2         29.81         33.54        15.33 o                         
   0  11   2         73.20         74.19        14.09 o                         
   1  11   2          3.91         16.90        12.21 o                         
   2  11   2         12.63          6.29        11.49 o                         
   3  11   2         62.75         76.97        10.09 o                         
   4  11   2          7.85          3.18         7.04 o                         
   5  11   2         60.66         82.86        12.44 o                         
   6  11   2         43.85         70.25        18.79 o                         
   1  12   2          0.12         -5.16        16.43 o                         
   2  12   2          1.27          5.54        13.23 o                         
   3  12   2         83.08         84.68        24.00 o                         
   4  12   2         72.26         75.89        15.26 o                         
   5  12   2          4.88         17.54        11.82 o                         
  -4 -10   3          5.93         34.69        23.22 o                         
  -3 -10   3         33.74         30.91        12.11 o                         
  -2 -10   3          9.91         -7.16        12.52 o                         
  -1 -10   3         96.59        106.22        14.60 o                         
   0 -10   3         16.00          7.08        15.13 o                         
  -6  -9   3          1.59        -16.00        16.96 o                         
  -5  -9   3         87.39         87.91        17.30 o                         
  -4  -9   3          4.17          7.81         7.56 o                         
  -3  -9   3        187.25        129.38        22.95 o                         
  -2  -9   3         16.66         15.43         7.21 o                         
  -1  -9   3         90.69         84.54        12.47 o                         
   0  -9   3          2.96         -8.93        12.41 o                         
   1  -9   3          0.73          2.80        14.33 o                         
   2  -9   3         10.85         -0.98        15.73 o                         
  -7  -8   3         40.91         48.54        23.22 o                         
  -6  -8   3        133.25        183.37        20.61 o                         
  -5  -8   3         25.24         16.81        15.26 o                         
  -4  -8   3         22.59         47.36         6.39 o                         
  -3  -8   3        164.80        169.88        16.15 o                         
  -2  -8   3          0.10         -2.20         5.91 o                         
  -1  -8   3          2.63          1.60         6.26 o                         
   0  -8   3          2.48         -2.25        10.65 o                         
   1  -8   3        117.30        127.23        13.91 o                         
   2  -8   3        240.98        226.25        20.84 o                         
   3  -8   3         31.92         11.65        15.04 o                         
  -7  -7   3         10.04         13.88        17.93 o                         
  -6  -7   3        308.35        333.11        36.52 o                         
  -5  -7   3          7.80          0.40        13.18 o                         
  -4  -7   3        112.13        105.45         6.13 o                         
  -3  -7   3        164.28        171.40         6.87 o                         
  -2  -7   3          1.31          1.60         5.33 o                         
  -1  -7   3        261.28        267.35         8.61 o                         
   0  -7   3          1.20         -3.78         6.07 o                         
   1  -7   3        107.90        124.77        13.42 o                         
   2  -7   3         18.05         17.45        12.07 o                         
   3  -7   3        423.19        398.74        21.58 o                         
   4  -7   3          0.62         11.56        17.35 o                         
  -8  -6   3        109.19        114.92        46.55 o                         
  -7  -6   3        131.53        176.60        26.21 o                         
  -6  -6   3         26.77         32.54        14.30 o                         
  -5  -6   3        188.19        181.47        12.80 o                         
  -4  -6   3          5.69          5.59         4.51 o                         
  -3  -6   3        409.19        370.28         8.72 o                         
  -2  -6   3        252.31        233.57         8.75 o                         
  -1  -6   3        750.89        715.37        10.68 o                         
   0  -6   3         80.63         90.23         5.25 o                         
   1  -6   3         57.21         53.98         7.19 o                         
   2  -6   3        101.70        107.29        12.00 o                         
   3  -6   3         36.48         62.94        18.52 o                         
   4  -6   3         40.97         48.98        13.63 o                         
   5  -6   3          4.16         22.13        15.66 o                         
  -8  -5   3         79.44         73.66        19.38 o                         
  -7  -5   3         22.78         39.35        15.67 o                         
  -6  -5   3          2.25        -13.11        13.11 o                         
  -5  -5   3          2.63         -7.29         7.29 o                         
  -4  -5   3        471.83        426.42        11.18 o                         
  -3  -5   3         19.89         13.73         2.79 o                         
  -2  -5   3        971.52        940.84        12.24 o                         
  -1  -5   3         11.43          2.72         3.40 o                         
   0  -5   3        229.53        240.75         6.02 o                         
   1  -5   3          7.07         60.37         4.20 o                         
   2  -5   3         56.81         59.90         4.28 o                         
   3  -5   3        182.81        183.32         9.97 o                         
   4  -5   3          9.36         16.62         7.68 o                         
   5  -5   3        178.07        159.77        15.75 o                         
   6  -5   3         15.85          3.35        15.91 o                         
  -8  -4   3         15.59         25.33        18.39 o                         
  -7  -4   3        212.11        222.97        20.22 o                         
  -6  -4   3        166.47        165.19        19.16 o                         
  -5  -4   3        263.87        242.40        11.63 o                         
  -4  -4   3       1463.07       1387.58        21.58 o                         
  -3  -4   3        605.34        597.78         8.22 o                         
  -2  -4   3        481.46        444.38         6.92 o                         
  -1  -4   3         29.17         29.39         3.11 o                         
   0  -4   3         52.65         61.27         4.30 o                         
   2  -4   3          1.46         12.71         4.68 o                         
   3  -4   3        577.71        540.83        10.10 o                         
   4  -4   3         31.15         35.71         7.00 o                         
   5  -4   3        231.97        243.08        12.99 o                         
   6  -4   3          0.60          6.91        11.25 o                         
  -8  -3   3         30.78         30.48        20.93 o                         
  -7  -3   3        523.76        583.28        23.90 o                         
  -6  -3   3        268.24        267.54        18.46 o                         
  -5  -3   3        636.80        628.40        13.57 o                         
  -4  -3   3        320.27        297.04         8.93 o                         
  -3  -3   3        568.81        539.26        10.37 o                         
  -2  -3   3        384.25        382.27         7.35 o                         
  -1  -3   3         83.46         73.22         3.51 o                         
   0  -3   3       1359.38       1373.16        15.93 o                         
   1  -3   3         98.18         74.91         5.00 o                         
   2  -3   3       2007.87       1936.06        22.02 o                         
   3  -3   3        502.34        499.09         9.22 o                         
   4  -3   3        182.44        167.94         7.32 o                         
   5  -3   3         94.92        115.67         9.60 o                         
   6  -3   3          0.19          9.60        10.58 o                         
   7  -3   3         15.04         18.86        12.60 o                         
  -8  -2   3          5.53          5.18        16.82 o                         
  -7  -2   3        537.00        540.00        13.72 o                         
  -6  -2   3          0.73          4.71         9.22 o                         
  -5  -2   3        370.55        481.75        11.73 o                         
  -4  -2   3        121.21        122.40         7.10 o                         
  -3  -2   3        615.56        537.25        10.17 o                         
  -2  -2   3       1539.54       1482.71        16.64 o                         
  -1  -2   3        555.38        542.82         7.18 o                         
   0  -2   3       3080.12       3246.35        34.76 o                         
   1  -2   3          0.96          4.43         2.38 o                         
   2  -2   3        224.32        181.23         5.29 o                         
   3  -2   3         65.91         88.71         4.42 o                         
   4  -2   3         22.54         24.04         4.40 o                         
   5  -2   3        282.00        286.20        11.76 o                         
   6  -2   3         62.67         83.63        10.46 o                         
   7  -2   3        229.01        269.90        17.32 o                         
  -8  -1   3        208.17        214.60        42.00 o                         
  -7  -1   3        119.03        126.97        20.41 o                         
  -6  -1   3         69.06         79.58         5.90 o                         
  -5  -1   3        618.04        782.65        14.29 o                         
  -4  -1   3        275.69        289.94         5.38 o                         
  -3  -1   3       1721.92       1770.14        19.79 o                         
  -2  -1   3       1217.83       1203.37        14.69 o                         
  -1  -1   3      17047.02      18530.26       195.03 o                         
   0  -1   3       8385.24       9087.64        95.19 o                         
   1  -1   3        561.30        536.98         7.10 o                         
   2  -1   3       1504.53       1460.90        16.98 o                         
   3  -1   3        112.92         99.35         5.97 o                         
   4  -1   3         93.68         86.57         4.71 o                         
   5  -1   3        990.34        914.31        13.41 o                         
   6  -1   3        290.90        313.36        13.13 o                         
   7  -1   3        160.16        181.65        17.37 o                         
   8  -1   3         23.96         60.76        18.56 o                         
  -8   0   3        308.89        334.30        29.36 o                         
  -7   0   3         72.01         66.69         6.29 o                         
  -6   0   3          8.71          0.75         4.62 o                         
  -5   0   3       1215.27       1145.61        14.84 o                         
  -4   0   3        230.26        258.18         5.66 o                         
  -3   0   3       5947.44       6139.26        71.39 o                         
  -2   0   3        954.92        923.93        10.82 o                         
  -1   0   3       1508.40       1754.16        19.00 o                         
   0   0   3       1172.13       1248.00        13.77 o                         
   1   0   3        120.69        134.56         3.15 o                         
   2   0   3       1855.36       1923.90        21.18 o                         
   3   0   3         37.92         54.35         4.52 o                         
   4   0   3       1316.48       1207.91        15.06 o                         
   5   0   3        239.07        195.28         6.95 o                         
   6   0   3        697.06        652.78        13.13 o                         
   7   0   3        162.14        145.94        13.03 o                         
   8   0   3         24.57         11.71        11.63 o                         
  -8   1   3         94.89        103.93        14.29 o                         
  -7   1   3         16.20         10.32         6.64 o                         
  -6   1   3        111.68         96.90         6.27 o                         
  -5   1   3       1394.62       1325.18        17.40 o                         
  -4   1   3         72.61         68.29         4.14 o                         
  -3   1   3       3705.25       3798.79        44.62 o                         
  -2   1   3        138.39        142.59         3.35 o                         
  -1   1   3       1710.78       1949.99        42.97 o                         
   0   1   3        582.23        641.19         7.81 o                         
   1   1   3       4105.88       4235.55        44.70 o                         
   2   1   3       8445.67       8708.27       104.42 o                         
   3   1   3       1098.95       1246.88        15.87 o                         
   4   1   3       1956.51       1836.64        21.18 o                         
   5   1   3         17.16         27.60         4.35 o                         
   6   1   3        157.75        134.43         7.42 o                         
   7   1   3        213.14        193.48        14.12 o                         
   8   1   3         45.00         64.24        11.47 o                         
  -8   2   3        172.37        161.49        22.73 o                         
  -7   2   3          4.71          4.01         7.34 o                         
  -6   2   3        278.81        273.02         9.94 o                         
  -5   2   3        296.04        298.04         8.01 o                         
  -4   2   3        198.21        187.81         6.01 o                         
  -3   2   3        445.24        452.76         7.23 o                         
  -2   2   3        121.38        134.26         3.98 o                         
  -1   2   3        651.00        674.78         8.28 o                         
   0   2   3       6841.60       7202.51        82.62 o                         
   1   2   3      11961.55      12977.65       136.87 o                         
   2   2   3       2370.33       2410.76        28.48 o                         
   3   2   3       1832.75       1968.43        21.95 o                         
   4   2   3        906.30        900.25        12.96 o                         
   5   2   3         21.60         18.07         3.78 o                         
   6   2   3        209.89        173.32         7.37 o                         
   7   2   3        345.33        317.27        11.49 o                         
   8   2   3        385.45        368.15        15.06 o                         
   9   2   3        193.85        199.94        23.09 o                         
  -7   3   3         77.58         80.03        12.68 o                         
  -6   3   3         85.72        102.20         8.42 o                         
  -5   3   3          4.55          7.36         5.18 o                         
  -4   3   3         40.93         50.00         5.42 o                         
  -3   3   3        472.35        444.51         7.61 o                         
  -2   3   3         52.00         58.57         4.30 o                         
  -1   3   3        680.31        656.31         8.42 o                         
   0   3   3       4326.30       4546.06        52.73 o                         
   1   3   3       5895.56       6166.40        64.84 o                         
   2   3   3         33.18         40.39         2.35 o                         
   3   3   3        182.49        326.55        16.69 o                         
   4   3   3        409.53        553.50         8.35 o                         
   5   3   3        135.86        104.77         5.58 o                         
   6   3   3        608.72        527.16        14.29 o                         
   7   3   3          0.22         -1.60         5.86 o                         
   8   3   3        540.14        514.65        23.13 o                         
   9   3   3         10.97          9.47        15.60 o                         
  -7   4   3        129.40        130.74        13.58 o                         
  -6   4   3         19.42         19.70        10.44 o                         
  -5   4   3         29.08         48.13         6.28 o                         
  -4   4   3        569.53        533.24         9.87 o                         
  -3   4   3        363.52        337.30         9.25 o                         
  -2   4   3        809.71        774.61        10.53 o                         
  -1   4   3         37.27         67.49         3.73 o                         
   0   4   3        420.44        441.87         7.02 o                         
   1   4   3        221.67        186.82         4.76 o                         
   2   4   3          9.04          4.31         2.36 o                         
   3   4   3        675.13        680.93         9.13 o                         
   4   4   3        433.55        400.29         7.02 o                         
   5   4   3        813.01        789.31        11.34 o                         
   6   4   3       2053.31       1960.90        23.66 o                         
   7   4   3          1.76          0.33         5.72 o                         
   8   4   3        167.41        140.01         9.23 o                         
   9   4   3          8.67         21.42        11.68 o                         
  -6   5   3         27.21         41.59        11.46 o                         
  -5   5   3          2.71         27.52         8.95 o                         
  -4   5   3        845.12        790.44        19.05 o                         
  -3   5   3          1.43        111.72         8.51 o                         
  -2   5   3        642.01        664.41         9.71 o                         
  -1   5   3         86.13         72.39         4.81 o                         
   0   5   3         45.33         74.16         4.16 o                         
   1   5   3        662.22        733.75         9.60 o                         
   2   5   3        489.55        462.18         7.47 o                         
   3   5   3       1690.69       1566.89        18.19 o                         
   4   5   3          4.14          9.58         3.19 o                         
   5   5   3        805.41        779.46        11.34 o                         
   6   5   3         12.68          8.87         4.92 o                         
   7   5   3         12.51         11.53         5.67 o                         
   8   5   3        133.64        241.88        14.85 o                         
   9   5   3         29.75         38.82        19.11 o                         
  -6   6   3         85.24         94.60        14.43 o                         
  -5   6   3         56.18         79.09        11.06 o                         
  -4   6   3        131.18        152.48         9.01 o                         
  -3   6   3        961.63        927.31        14.67 o                         
  -2   6   3        174.60        202.40         7.62 o                         
  -1   6   3        158.75        165.51         5.16 o                         
   0   6   3       1290.39       1293.72        17.04 o                         
   1   6   3         80.88         83.38         4.35 o                         
   2   6   3        123.63        130.72         6.41 o                         
   3   6   3       2189.79       2141.99        24.33 o                         
   4   6   3        278.24        252.36         6.50 o                         
   5   6   3        195.66        184.42         8.19 o                         
   6   6   3          3.05         10.23         4.71 o                         
   7   6   3          3.29          0.63         5.69 o                         
   8   6   3        396.23        404.89        15.53 o                         
   9   6   3          6.73         19.64        26.48 o                         
  -5   7   3         68.61         76.26        15.38 o                         
  -4   7   3         65.71         73.08         8.39 o                         
  -3   7   3         11.54         12.10        10.69 o                         
  -2   7   3        166.35        143.61         6.88 o                         
  -1   7   3        133.48        101.57         4.45 o                         
   0   7   3        585.01        574.49         8.75 o                         
   1   7   3        144.68        139.96         8.42 o                         
   2   7   3        419.67        419.51         8.03 o                         
   3   7   3        111.64         97.24         5.27 o                         
   4   7   3        290.17        279.47         7.16 o                         
   5   7   3         48.31         37.01         5.97 o                         
   6   7   3         24.47         34.71         6.63 o                         
   7   7   3        180.77        168.06         8.85 o                         
   8   7   3        213.05        231.12        20.85 o                         
   9   7   3        141.22        170.98        52.94 o                         
  -5   8   3         19.16         24.59        24.91 o                         
  -4   8   3          1.74          1.68        14.37 o                         
  -3   8   3          4.95          0.89        12.25 o                         
  -2   8   3        247.57        237.66        16.56 o                         
  -1   8   3        154.66        183.22        13.55 o                         
   0   8   3        419.05        386.04        10.73 o                         
   1   8   3         23.50         43.88         7.49 o                         
   2   8   3         48.32         56.75         5.93 o                         
   3   8   3          9.16         13.45         4.95 o                         
   4   8   3          9.25          1.73         4.41 o                         
   5   8   3        311.36        297.77         9.20 o                         
   6   8   3          0.88          1.09         5.33 o                         
   7   8   3        415.01        420.79        25.97 o                         
   8   8   3          2.78          9.03        36.52 o                         
  -4   9   3          5.05         31.17        30.39 o                         
  -3   9   3         19.60         49.25        14.72 o                         
  -2   9   3        105.64        108.94        14.16 o                         
  -1   9   3        188.60        181.08        19.56 o                         
   0   9   3         32.58         18.32        10.96 o                         
   1   9   3          7.89          7.52         5.41 o                         
   2   9   3          3.83         24.31         7.31 o                         
   3   9   3         86.13         86.48         6.51 o                         
   4   9   3        102.91         95.09         9.90 o                         
   5   9   3        290.09        279.60        25.04 o                         
   6   9   3        151.67        148.53         9.18 o                         
   7   9   3        137.92        157.45        15.33 o                         
   8   9   3          0.40         -0.18        30.91 o                         
  -3  10   3         20.76         45.59        16.48 o                         
  -2  10   3          0.43          1.08        14.04 o                         
  -1  10   3          5.83         18.54        12.74 o                         
   0  10   3          0.62          8.89        11.78 o                         
   1  10   3          3.09        -10.49        12.00 o                         
   2  10   3        161.40        174.41        10.35 o                         
   3  10   3        137.10        147.58         8.61 o                         
   4  10   3         12.48         17.85         8.91 o                         
   5  10   3          2.94          6.11         7.86 o                         
   6  10   3         14.02         40.49        15.78 o                         
   7  10   3          0.64         23.55        17.66 o                         
  -1  11   3          0.18         -7.96        14.72 o                         
   0  11   3         48.47         51.60        37.95 o                         
   1  11   3         28.87         32.46        13.32 o                         
   2  11   3         40.13         48.36         8.77 o                         
   3  11   3        155.84        172.32        12.81 o                         
   4  11   3         53.17         22.18         9.98 o                         
   5  11   3          0.37          9.80         7.30 o                         
   6  11   3          5.58         11.56         9.55 o                         
   7  11   3         20.16         77.32        19.62 o                         
   0  12   3         27.47         30.39        16.02 o                         
   1  12   3         31.01         37.30        14.32 o                         
   2  12   3          0.34        -12.71        12.71 o                         
   3  12   3          1.02         19.20        24.65 o                         
   4  12   3          8.66          8.80        16.12 o                         
   5  12   3          8.73         36.10        19.17 o                         
  -5  -9   4         23.08         76.73        17.58 o                         
  -4  -9   4          0.28          1.64        20.22 o                         
  -3  -9   4          0.98          3.98        12.80 o                         
  -2  -9   4          7.72         13.11         8.82 o                         
  -1  -9   4         43.66         37.53        12.91 o                         
   0  -9   4         15.39         -2.91        13.07 o                         
   1  -9   4          0.27        -12.12        14.07 o                         
  -6  -8   4          3.57         37.63        22.04 o                         
  -5  -8   4          7.70         37.85        15.78 o                         
  -4  -8   4          4.62          0.96        11.60 o                         
  -3  -8   4         19.79         10.55         8.62 o                         
  -2  -8   4        136.82        118.92         9.44 o                         
  -1  -8   4         57.35         59.85         8.36 o                         
   0  -8   4         40.60         52.51        12.22 o                         
   1  -8   4          1.39        -12.59        12.59 o                         
   2  -8   4          7.38          8.46        13.82 o                         
  -7  -7   4          7.58         16.95        18.23 o                         
  -6  -7   4          5.30         32.98        16.26 o                         
  -5  -7   4          3.89         19.74        14.13 o                         
  -4  -7   4         20.92         20.58         9.98 o                         
  -3  -7   4         44.18         52.07         5.80 o                         
  -2  -7   4         34.02         28.35         5.11 o                         
  -1  -7   4        181.40        190.92         7.76 o                         
   0  -7   4         37.70         31.52         6.70 o                         
   1  -7   4          1.72         -8.32        10.77 o                         
   2  -7   4        118.70        115.18        13.72 o                         
   3  -7   4         40.07         35.23        14.25 o                         
   4  -7   4          6.52         13.07        15.96 o                         
  -7  -6   4         47.92         58.61        17.73 o                         
  -6  -6   4         33.27         28.06        15.12 o                         
  -5  -6   4        156.04        129.12        34.29 o                         
  -4  -6   4         19.44         25.23         5.53 o                         
  -3  -6   4        574.11        588.15        14.31 o                         
  -2  -6   4          1.68         -1.62         4.18 o                         
  -1  -6   4         15.49         23.28         4.59 o                         
   0  -6   4         62.49         64.27         4.95 o                         
   1  -6   4         65.38         72.96         8.28 o                         
   2  -6   4        131.07        127.48        11.27 o                         
   3  -6   4        127.85        143.86        14.25 o                         
   4  -6   4         35.35         23.90        29.74 o                         
   5  -6   4          6.53          5.97        16.02 o                         
  -8  -5   4         21.88          2.91        42.13 o                         
  -7  -5   4        176.79        144.84        26.33 o                         
  -6  -5   4         31.24         47.25        14.45 o                         
  -5  -5   4        504.37        506.11        20.57 o                         
  -4  -5   4          2.30         -6.18         6.72 o                         
  -3  -5   4        339.51        342.41         8.03 o                         
  -2  -5   4         47.09         45.52         4.92 o                         
  -1  -5   4          1.20         -1.69         3.74 o                         
   0  -5   4        416.56        442.64         8.05 o                         
   1  -5   4          0.58          9.23         4.07 o                         
   2  -5   4        599.36        588.12        18.21 o                         
   3  -5   4        145.90        122.57         9.31 o                         
   4  -5   4          1.77          7.43        11.77 o                         
   5  -5   4         13.29          8.79        14.25 o                         
  -8  -4   4        138.42        187.58        21.72 o                         
  -7  -4   4         38.85         66.07        17.10 o                         
  -6  -4   4        197.64        224.77        17.53 o                         
  -5  -4   4        143.65        139.72        10.52 o                         
  -4  -4   4         53.60         42.01         6.53 o                         
  -3  -4   4         28.18         33.39         3.78 o                         
  -2  -4   4        390.17        350.96         6.85 o                         
  -1  -4   4        193.78        201.05         5.65 o                         
   0  -4   4        412.32        426.93         7.45 o                         
   1  -4   4        415.01        457.24         8.43 o                         
   2  -4   4        687.33        686.49        10.60 o                         
   3  -4   4        303.64        311.54        15.92 o                         
   4  -4   4          6.23         -7.27         7.27 o                         
   5  -4   4        141.71        146.14        10.22 o                         
   6  -4   4         76.25         60.96        16.43 o                         
  -8  -3   4        177.86        174.16        34.30 o                         
  -7  -3   4          2.84         16.64        15.17 o                         
  -6  -3   4         43.39         52.22         9.69 o                         
  -5  -3   4        247.04        224.25        10.52 o                         
  -4  -3   4         22.19         19.65         5.93 o                         
  -3  -3   4        366.98        343.52         8.83 o                         
  -2  -3   4          7.87         10.63         2.36 o                         
  -1  -3   4       3111.22       3061.54        33.76 o                         
   0  -3   4        714.26        719.15         9.63 o                         
   1  -3   4        502.31        501.43         9.69 o                         
   2  -3   4        740.24        768.02        10.94 o                         
   3  -3   4         11.03         10.14         4.22 o                         
   4  -3   4        290.10        275.52         8.70 o                         
   5  -3   4        260.31        265.72        12.09 o                         
   6  -3   4        233.65        245.97        15.74 o                         
   7  -3   4          5.26          9.46        13.60 o                         
  -8  -2   4         84.03         95.19        24.26 o                         
  -7  -2   4          0.43          9.82        15.01 o                         
  -6  -2   4         12.33         79.42         9.66 o                         
  -5  -2   4        353.52        314.00        10.65 o                         
  -4  -2   4        211.33        218.09         8.34 o                         
  -3  -2   4        209.70        198.42         7.20 o                         
  -2  -2   4          7.86          8.14         2.90 o                         
  -1  -2   4        380.83        430.45         6.59 o                         
   0  -2   4        188.90        240.52         4.74 o                         
   1  -2   4        882.71        878.36        11.43 o                         
   2  -2   4       1937.65       1913.49        24.01 o                         
   3  -2   4          4.04         -0.74         3.91 o                         
   4  -2   4        818.39        803.08        12.17 o                         
   5  -2   4         36.73         49.80         7.46 o                         
   6  -2   4        377.83        397.89        23.81 o                         
   7  -2   4          2.52         -0.10        17.74 o                         
  -8  -1   4          9.34         29.88        17.72 o                         
  -7  -1   4          4.81          6.32         5.75 o                         
  -6  -1   4        413.70        493.31        18.80 o                         
  -5  -1   4          3.18         11.74         3.51 o                         
  -4  -1   4       2931.31       2863.53        31.62 o                         
  -3  -1   4        692.02        698.79        12.15 o                         
  -2  -1   4        626.78        555.45         7.24 o                         
  -1  -1   4         21.69         17.66         1.73 o                         
   0  -1   4       2920.78       3091.16        33.24 o                         
   1  -1   4       1263.39       1278.41        16.03 o                         
   2  -1   4         14.52         15.83         2.99 o                         
   3  -1   4       1873.44       1855.76        21.40 o                         
   4  -1   4        458.86        429.56         8.37 o                         
   5  -1   4        307.69        280.30        11.84 o                         
   6  -1   4        303.56        272.97        14.60 o                         
   7  -1   4         29.13         36.75        12.81 o                         
   8  -1   4        109.47        116.84        14.47 o                         
  -8   0   4         61.22         89.64        24.13 o                         
  -7   0   4         49.66         45.91         5.98 o                         
  -6   0   4        629.68        612.27        31.02 o                         
  -5   0   4        155.86        155.57         7.27 o                         
  -4   0   4        169.35        144.09         4.91 o                         
  -3   0   4        149.34        142.16         4.06 o                         
  -2   0   4        132.77        143.39         4.06 o                         
  -1   0   4        108.60        116.32         2.67 o                         
   0   0   4        798.14        861.85        13.35 o                         
   1   0   4       2193.48       2179.88        25.94 o                         
   2   0   4        173.54        185.49         4.26 o                         
   3   0   4       1770.56       1769.83        31.11 o                         
   4   0   4        230.94        194.53         6.09 o                         
   5   0   4         93.63        103.49         6.74 o                         
   6   0   4        488.74        450.66        25.26 o                         
   7   0   4          1.09          2.80        10.33 o                         
   8   0   4        385.22        383.23        19.26 o                         
  -8   1   4         31.79         62.16        19.03 o                         
  -7   1   4        104.30        106.32         9.22 o                         
  -6   1   4        142.41        145.96         9.10 o                         
  -5   1   4        131.64        129.68         6.33 o                         
  -4   1   4         96.53         88.48         4.68 o                         
  -3   1   4        545.24        588.51         9.23 o                         
  -2   1   4       2281.23       2287.47        25.09 o                         
  -1   1   4        717.94        847.14        10.01 o                         
   0   1   4       4452.26       4521.05       109.05 o                         
   1   1   4        769.53        786.57        10.06 o                         
   2   1   4        679.45        675.64         8.60 o                         
   3   1   4       1195.84       1219.72        17.44 o                         
   4   1   4        271.62        264.78         6.34 o                         
   5   1   4        701.85        704.99        11.12 o                         
   6   1   4        674.21        627.47        11.57 o                         
   7   1   4        344.65        363.94        15.86 o                         
   8   1   4        232.22        221.73        16.90 o                         
  -7   2   4         84.18         92.43        13.11 o                         
  -6   2   4          1.84          1.05         6.27 o                         
  -5   2   4         31.17         23.96         4.79 o                         
  -4   2   4        366.44        339.72         7.41 o                         
  -3   2   4         33.04         30.02         3.27 o                         
  -2   2   4       2781.66       2845.48        31.32 o                         
  -1   2   4         22.54         25.65         2.09 o                         
   0   2   4       2835.23       2799.47        30.21 o                         
   1   2   4        665.22        701.61         8.80 o                         
   2   2   4        218.57        231.88         7.89 o                         
   3   2   4       2833.82       2892.94        31.65 o                         
   4   2   4        445.24        489.93         8.01 o                         
   5   2   4       3001.11       2946.47        33.19 o                         
   6   2   4        342.25        309.05         9.81 o                         
   7   2   4        750.38        751.08        16.15 o                         
   8   2   4         44.72         48.97        10.89 o                         
   9   2   4         17.25         30.61        12.84 o                         
  -7   3   4         51.08         46.35        13.69 o                         
  -6   3   4         29.99         25.81         8.36 o                         
  -5   3   4        133.41        104.38         6.45 o                         
  -4   3   4       1029.44        956.01        13.30 o                         
  -3   3   4        621.17        619.52         9.37 o                         
  -2   3   4       1224.25       1125.52        34.58 o                         
  -1   3   4         82.86         83.69         3.66 o                         
   0   3   4        789.54        720.53        11.88 o                         
   1   3   4        887.87        817.40        10.23 o                         
   2   3   4         98.36        106.50         4.69 o                         
   3   3   4        706.53       1269.95        16.59 o                         
   4   3   4        612.69        650.55         9.42 o                         
   5   3   4       1946.64       1952.22        23.03 o                         
   6   3   4         16.72         18.97         4.89 o                         
   7   3   4        598.15        558.41        13.58 o                         
   8   3   4        155.10        141.45        11.18 o                         
   9   3   4          4.34          5.20        11.45 o                         
  -7   4   4        103.65        119.72        13.35 o                         
  -6   4   4          3.79         15.56         9.88 o                         
  -5   4   4        171.42        189.51         9.53 o                         
  -4   4   4         35.68         47.06         5.37 o                         
  -3   4   4       1011.66       1011.72        13.47 o                         
  -2   4   4        248.70        228.65         6.14 o                         
  -1   4   4        562.80        569.79         9.01 o                         
   0   4   4       1756.46       1898.88        26.20 o                         
   1   4   4         66.26         54.82         3.15 o                         
   2   4   4       2152.02       2207.51        26.59 o                         
   3   4   4       1385.65       1453.62        31.42 o                         
   4   4   4        227.04        226.07         9.27 o                         
   5   4   4        480.65        480.73         8.72 o                         
   6   4   4         40.03         59.76         5.08 o                         
   7   4   4        602.35        587.27        13.74 o                         
   8   4   4        256.97        206.80        20.11 o                         
   9   4   4        221.62        213.02        19.30 o                         
  -6   5   4          1.26         34.49        14.28 o                         
  -5   5   4        315.48        333.13        12.54 o                         
  -4   5   4         36.07         39.42         5.90 o                         
  -3   5   4         76.20        117.99         6.43 o                         
  -2   5   4         42.52         40.27         4.28 o                         
  -1   5   4         87.21         95.86         4.96 o                         
   0   5   4       5696.20       6040.65        64.27 o                         
   1   5   4       1923.46       2037.94        25.05 o                         
   2   5   4       1129.59       1068.12        13.23 o                         
   3   5   4         32.15         36.82         3.15 o                         
   4   5   4         36.78         36.92         3.59 o                         
   5   5   4        873.42        821.09        12.00 o                         
   6   5   4          8.79         10.18         4.70 o                         
   7   5   4        188.16        234.87        16.38 o                         
   8   5   4          9.33         26.04        11.60 o                         
   9   5   4        329.14        351.00        32.87 o                         
  -6   6   4         21.45         49.52        15.91 o                         
  -5   6   4         42.58         31.24        10.77 o                         
  -4   6   4         12.80         29.47         7.50 o                         
  -3   6   4         24.08         61.44         5.74 o                         
  -2   6   4        588.66        511.00         8.92 o                         
  -1   6   4        272.61        261.29         6.37 o                         
   0   6   4       1667.80       1597.98        20.60 o                         
   1   6   4       1038.55       1017.64        12.84 o                         
   2   6   4        161.84        131.84         5.03 o                         
   3   6   4         51.16         61.20         5.89 o                         
   4   6   4        101.39        100.20         5.59 o                         
   5   6   4        767.26        722.13        11.25 o                         
   6   6   4        913.66        877.12        16.71 o                         
   7   6   4         33.20         46.64         6.66 o                         
   8   6   4         92.44        165.86        17.59 o                         
   9   6   4        146.94        146.56        29.07 o                         
  -5   7   4         59.12         62.85        13.52 o                         
  -4   7   4          6.15         27.21         7.60 o                         
  -3   7   4         47.46         64.14         7.53 o                         
  -2   7   4         24.66          5.71         4.74 o                         
  -1   7   4        493.43        468.69         8.26 o                         
   0   7   4          7.94          6.57         3.67 o                         
   1   7   4        197.94        205.02         6.04 o                         
   2   7   4        370.70        346.65         7.22 o                         
   3   7   4         45.82         47.49         4.14 o                         
   4   7   4        927.74        872.36        12.54 o                         
   5   7   4          3.29         -4.01         4.46 o                         
   6   7   4        981.44        924.29        19.74 o                         
   7   7   4         24.88         18.14         7.98 o                         
   8   7   4         33.40         53.47        14.94 o                         
   9   7   4         69.15        114.17        21.55 o                         
  -5   8   4         36.03         31.56        16.60 o                         
  -4   8   4        107.25        126.09        34.03 o                         
  -3   8   4         15.18          8.39        12.13 o                         
  -2   8   4          2.74          4.41         7.80 o                         
  -1   8   4         53.30         62.06         5.58 o                         
   0   8   4         42.94         50.45         4.58 o                         
   1   8   4          6.71         40.75         4.75 o                         
   2   8   4        595.71        579.19         9.65 o                         
   3   8   4         62.38         66.29         4.88 o                         
   4   8   4        921.16        889.06        13.04 o                         
   5   8   4        313.53        290.51         8.98 o                         
   6   8   4        168.59        165.70         9.55 o                         
   7   8   4          0.51          5.45         6.11 o                         
   8   8   4         15.54         25.18        10.21 o                         
  -4   9   4         19.67         52.10        39.39 o                         
  -3   9   4         14.78          4.02        13.91 o                         
  -2   9   4          3.97          5.94        12.44 o                         
  -1   9   4          2.82         -4.37        10.28 o                         
   0   9   4          7.71          7.92         5.54 o                         
   1   9   4        317.72        326.11        13.94 o                         
   2   9   4         10.41         10.75         5.10 o                         
   3   9   4        383.62        363.55        10.58 o                         
   4   9   4        311.26        283.79        15.89 o                         
   5   9   4         26.07         28.35         5.92 o                         
   6   9   4         10.38         14.18         6.19 o                         
   7   9   4         19.80         35.55        14.77 o                         
   8   9   4        113.00         83.21        24.78 o                         
  -3  10   4         12.87         -0.58        15.35 o                         
  -2  10   4          2.38         11.86        14.22 o                         
  -1  10   4        105.13         99.85        16.43 o                         
   0  10   4          7.32          2.05        11.27 o                         
   1  10   4        115.81        157.07        10.20 o                         
   2  10   4         66.53         85.90         7.77 o                         
   3  10   4         21.25         23.17         7.39 o                         
   4  10   4         27.89         37.96        10.71 o                         
   5  10   4         19.92         12.11        11.89 o                         
   6  10   4        223.20        249.91        16.11 o                         
   7  10   4          0.07          5.80        11.20 o                         
   8  10   4        106.65        114.77        26.35 o                         
  -2  11   4         30.25         31.49        21.65 o                         
  -1  11   4          2.82         11.00        13.80 o                         
   0  11   4         43.94         80.86        24.52 o                         
   1  11   4         11.51          5.70        12.21 o                         
   2  11   4         10.71         18.34         9.07 o                         
   3  11   4          0.61          4.78        10.53 o                         
   4  11   4         39.19         41.19        11.05 o                         
   5  11   4         53.75         53.06        16.22 o                         
   6  11   4         68.16         86.94        19.01 o                         
   7  11   4         72.84        101.03        19.38 o                         
   0  12   4          1.56         -3.17        14.84 o                         
   1  12   4          9.69        -13.39        13.39 o                         
   2  12   4         20.69         21.75        20.22 o                         
   3  12   4         77.53         88.61        14.04 o                         
   4  12   4          0.27         26.50        12.75 o                         
   5  12   4         89.55         98.87        12.13 o                         
   6  12   4          0.07         -7.63        16.06 o                         
  -3  -9   5         23.86         51.89        20.35 o                         
  -2  -9   5          1.98         12.99        25.04 o                         
  -1  -9   5          8.52         18.49        24.91 o                         
  -5  -8   5         16.45         58.62        17.03 o                         
  -4  -8   5         26.77         10.10        15.02 o                         
  -3  -8   5          6.26         29.07        17.19 o                         
  -2  -8   5         20.72         22.49         9.39 o                         
  -1  -8   5          8.69         14.70         9.17 o                         
   0  -8   5          7.93         -6.15        12.14 o                         
   1  -8   5         11.94         17.58        13.62 o                         
   2  -8   5        198.30        219.38        22.39 o                         
  -6  -7   5        109.67        169.72        21.13 o                         
  -5  -7   5         51.54         48.07        15.09 o                         
  -4  -7   5         48.33         91.56        18.00 o                         
  -3  -7   5          3.64         -1.82         6.32 o                         
  -2  -7   5         47.83         42.12         5.57 o                         
  -1  -7   5         23.58         28.86         6.21 o                         
   0  -7   5         10.76          5.34         8.03 o                         
   1  -7   5         34.70         45.97        12.44 o                         
   2  -7   5         20.97         50.77        20.35 o                         
   3  -7   5         18.12          9.13        21.13 o                         
  -7  -6   5         17.67         23.22        17.41 o                         
  -6  -6   5        106.90        131.59        16.83 o                         
  -5  -6   5          0.51         -6.09        11.06 o                         
  -4  -6   5         18.30         38.04         8.95 o                         
  -3  -6   5        164.78        133.05         7.70 o                         
  -2  -6   5         13.60          9.88         4.63 o                         
  -1  -6   5        677.29        661.24        14.15 o                         
   0  -6   5          4.97          5.37         4.98 o                         
   1  -6   5        109.56        124.63        13.75 o                         
   2  -6   5          0.47          0.20        10.68 o                         
   3  -6   5         60.10         90.25        14.29 o                         
   4  -6   5         33.49         24.76        14.85 o                         
  -7  -5   5         14.77         20.54        25.04 o                         
  -6  -5   5         46.84         56.79        14.56 o                         
  -5  -5   5         65.97         61.77         9.71 o                         
  -4  -5   5         36.73         44.43         7.97 o                         
  -3  -5   5       1043.48        958.69        13.83 o                         
  -2  -5   5        222.42        229.70         6.75 o                         
  -1  -5   5        205.07        186.64         6.75 o                         
   0  -5   5        315.75        319.05         7.82 o                         
   1  -5   5          2.34          4.33         6.41 o                         
   2  -5   5         52.43         59.25         6.77 o                         
   3  -5   5        125.38        156.34        12.56 o                         
   4  -5   5        102.35         93.97         8.75 o                         
   5  -5   5         39.47         26.51        16.43 o                         
  -7  -4   5          0.45          4.05        19.30 o                         
  -6  -4   5         69.51         79.08        13.81 o                         
  -5  -4   5         90.78         89.96         9.42 o                         
  -4  -4   5        117.71        117.92        11.33 o                         
  -3  -4   5        710.69        671.90        10.17 o                         
  -2  -4   5        723.59        699.18        10.08 o                         
  -1  -4   5         19.38         14.64         4.20 o                         
   0  -4   5         68.60         79.73         4.48 o                         
   1  -4   5        186.34        231.62         7.59 o                         
   2  -4   5        537.49        502.51        10.42 o                         
   3  -4   5        822.30        829.14        17.82 o                         
   4  -4   5         41.49         58.52         8.07 o                         
   5  -4   5        197.89        197.96        14.20 o                         
   6  -4   5          1.91        -13.56        15.70 o                         
  -8  -3   5         46.66         50.60        20.00 o                         
  -7  -3   5         12.04         -4.85        25.69 o                         
  -6  -3   5        122.02        141.97        13.65 o                         
  -5  -3   5        143.56        144.62        15.15 o                         
  -4  -3   5        216.69        178.67         8.86 o                         
  -3  -3   5          2.81          2.14         3.36 o                         
  -2  -3   5        603.43        559.31         8.26 o                         
  -1  -3   5         69.98         78.17         4.42 o                         
   0  -3   5        134.72        127.85         5.02 o                         
   1  -3   5        561.66        521.20         9.82 o                         
   2  -3   5         71.77         80.56         4.70 o                         
   3  -3   5       1089.41       1061.84        14.56 o                         
   4  -3   5         26.74         28.40         6.40 o                         
   5  -3   5        209.75        222.14        12.32 o                         
   6  -3   5         55.02         49.98        17.18 o                         
  -8  -2   5         33.85         53.77        19.91 o                         
  -7  -2   5        209.11        252.97        21.51 o                         
  -6  -2   5         23.93         42.11        12.70 o                         
  -5  -2   5        232.81        223.75        11.53 o                         
  -4  -2   5         60.65         65.94         7.25 o                         
  -3  -2   5          1.93          2.82         2.07 o                         
  -2  -2   5       3805.83       3894.50        41.98 o                         
  -1  -2   5       3070.93       3245.06        35.37 o                         
   0  -2   5         51.12         28.88         2.89 o                         
   1  -2   5       1106.97        978.07        15.90 o                         
   2  -2   5        355.24        341.06         7.10 o                         
   3  -2   5         80.01         84.89         4.88 o                         
   4  -2   5          5.78         14.25         5.36 o                         
   5  -2   5         79.95         97.52         8.30 o                         
   6  -2   5         85.81         79.07        11.84 o                         
   7  -2   5        125.72        118.61        14.93 o                         
  -8  -1   5          4.09          8.41        18.75 o                         
  -7  -1   5        189.76        213.75        20.84 o                         
  -6  -1   5         23.47         31.74         9.43 o                         
  -5  -1   5         74.95         87.87        15.01 o                         
  -4  -1   5        172.37        138.36         5.25 o                         
  -3  -1   5         20.51         24.96         3.85 o                         
  -2  -1   5       1537.47       1437.35        16.50 o                         
  -1  -1   5        583.79        677.42         8.63 o                         
   0  -1   5       2635.52       2725.55        29.70 o                         
   1  -1   5         59.60         64.56         4.04 o                         
   2  -1   5        432.35        388.43         6.88 o                         
   3  -1   5         27.44         23.76         3.73 o                         
   4  -1   5         10.72         18.90         4.55 o                         
   5  -1   5        506.63        532.07        11.85 o                         
   6  -1   5         61.16         50.70        10.24 o                         
   7  -1   5        318.79        316.38        20.54 o                         
  -8   0   5         59.60         68.30        19.12 o                         
  -7   0   5        166.43        157.24        22.20 o                         
  -6   0   5          2.58         -5.87         5.87 o                         
  -5   0   5        101.52         97.98         6.63 o                         
  -4   0   5        898.83        877.93        11.74 o                         
  -3   0   5         69.79         61.36         5.04 o                         
  -2   0   5       1404.11       1550.16        17.64 o                         
  -1   0   5        314.55        301.93         4.61 o                         
   0   0   5       2156.18       2228.04        40.58 o                         
   1   0   5         91.62         99.54         3.47 o                         
   2   0   5        331.85        328.43         6.02 o                         
   3   0   5       1152.78       1116.37        14.12 o                         
   4   0   5        669.10        726.14        10.93 o                         
   5   0   5        635.92        595.89        15.63 o                         
   6   0   5         97.21        135.09        11.50 o                         
   7   0   5        116.84        139.39        12.90 o                         
   8   0   5          1.39         16.33        12.83 o                         
  -7   1   5        134.80        144.00        12.93 o                         
  -6   1   5          2.22          5.21         5.39 o                         
  -5   1   5        324.24        295.86         8.90 o                         
  -4   1   5          5.70          4.63         3.44 o                         
  -3   1   5       1277.20       1189.55        18.64 o                         
  -2   1   5        100.68        103.10         3.67 o                         
  -1   1   5        497.35        580.82         7.52 o                         
   0   1   5       2035.71       2120.09        50.56 o                         
   1   1   5          3.70          4.30         2.15 o                         
   2   1   5       1570.66       1550.49        17.72 o                         
   3   1   5       1102.70       1061.86        13.25 o                         
   4   1   5       1098.76       1082.22        14.10 o                         
   5   1   5         15.12         -4.14         4.36 o                         
   6   1   5        164.89        163.74         9.35 o                         
   7   1   5         22.35         30.06        11.88 o                         
   8   1   5         47.96         61.49        12.32 o                         
  -7   2   5        137.96         97.70        11.74 o                         
  -6   2   5         81.22         90.84         7.17 o                         
  -5   2   5        229.96        220.15         7.74 o                         
  -4   2   5        212.18        220.72         6.64 o                         
  -3   2   5        834.95        794.47        14.84 o                         
  -2   2   5        255.58        255.63         5.38 o                         
  -1   2   5         42.67         31.06         2.55 o                         
   0   2   5       1841.01       1816.93        21.81 o                         
   1   2   5        325.07        309.43         5.10 o                         
   2   2   5       2807.25       2826.21        30.75 o                         
   3   2   5        824.65        909.62        11.63 o                         
   4   2   5        327.69        324.01         6.88 o                         
   5   2   5        203.26        210.87         7.18 o                         
   6   2   5        441.03        450.86        16.70 o                         
   7   2   5        203.47        209.66        14.89 o                         
   8   2   5          2.88         16.03        11.27 o                         
  -7   3   5         35.53         50.18        12.63 o                         
  -6   3   5        302.38        332.68        17.09 o                         
  -5   3   5        248.20        243.12         8.69 o                         
  -4   3   5        133.55        143.32         6.80 o                         
  -3   3   5       1080.07       1026.65        13.40 o                         
  -2   3   5         49.84         63.44         5.09 o                         
  -1   3   5       2529.89       2588.05        31.32 o                         
   0   3   5        566.15        572.38         9.15 o                         
   1   3   5       1116.88       1148.04        14.61 o                         
   2   3   5       1902.86       2072.72        23.09 o                         
   3   3   5       1782.71       2121.82        23.89 o                         
   4   3   5        119.79        113.06         5.21 o                         
   5   3   5        426.80        403.31         8.44 o                         
   6   3   5        165.90        137.64         8.76 o                         
   7   3   5         78.88         65.34         7.76 o                         
   8   3   5        264.52        275.05        16.24 o                         
   9   3   5        115.30         99.43        14.81 o                         
  -7   4   5         25.38         36.62        13.46 o                         
  -6   4   5         34.46         25.74        11.84 o                         
  -5   4   5        298.07        247.04        10.88 o                         
  -4   4   5          2.20          2.55         4.71 o                         
  -3   4   5        615.40        599.10         9.91 o                         
  -2   4   5         64.17         73.09         4.03 o                         
  -1   4   5        727.02        622.16         8.93 o                         
   0   4   5       1904.47       2052.01        25.11 o                         
   1   4   5       1768.15       1783.46        20.28 o                         
   2   4   5        130.72        106.63         4.77 o                         
   3   4   5       2726.77       3221.20        35.49 o                         
   4   4   5        962.65        957.43        12.71 o                         
   5   4   5          1.69         -2.10         4.04 o                         
   6   4   5       1461.46       1457.15        19.41 o                         
   7   4   5         15.31          2.13         6.71 o                         
   8   4   5        290.58        323.40        16.73 o                         
   9   4   5          2.26          7.05        12.73 o                         
  -6   5   5          3.54         -8.07        18.33 o                         
  -5   5   5        183.76        188.26        12.16 o                         
  -4   5   5        895.23        876.44        14.93 o                         
  -3   5   5       1116.89       1047.57        14.50 o                         
  -2   5   5        762.44        761.90        11.09 o                         
  -1   5   5        998.38        925.98        12.23 o                         
   0   5   5          2.55          5.60         3.11 o                         
   1   5   5       1423.99       1381.53        16.50 o                         
   2   5   5       1008.43        966.51        12.32 o                         
   3   5   5        853.75        829.78        11.15 o                         
   4   5   5       1327.35       1298.00        16.16 o                         
   5   5   5        361.63        339.75         7.94 o                         
   6   5   5        905.58        906.10        14.69 o                         
   7   5   5         87.75         91.69         8.92 o                         
   8   5   5         91.94        115.36        19.42 o                         
   9   5   5          7.35         32.19        23.71 o                         
  -6   6   5          0.96         -7.43        19.83 o                         
  -5   6   5        108.09        104.41        14.00 o                         
  -4   6   5        205.16        228.24        11.50 o                         
  -3   6   5          1.65          2.71         4.81 o                         
  -2   6   5        279.20        269.19         7.33 o                         
  -1   6   5          7.63          7.73         3.95 o                         
   0   6   5        209.68        162.90         6.05 o                         
   1   6   5       1856.78       1884.30        21.73 o                         
   2   6   5        153.92        118.50         5.18 o                         
   3   6   5       1240.48       1156.86        14.62 o                         
   4   6   5        215.12        213.59         6.65 o                         
   5   6   5        454.14        431.82        13.37 o                         
   6   6   5        248.62        223.49        10.11 o                         
   7   6   5         10.08          6.25         6.52 o                         
   8   6   5        234.03        259.71        16.26 o                         
   9   6   5          8.94         18.14        22.41 o                         
  -5   7   5          6.59         13.95        17.55 o                         
  -4   7   5        129.55        155.25        10.12 o                         
  -3   7   5          0.33          3.35         6.93 o                         
  -2   7   5        103.00        102.23        10.28 o                         
  -1   7   5        198.66        181.37         6.88 o                         
   0   7   5         70.69         63.60         4.57 o                         
   1   7   5        764.39        756.80        11.00 o                         
   2   7   5        261.65        253.95         6.68 o                         
   3   7   5        189.56        171.86         6.30 o                         
   4   7   5          6.79          5.10         4.20 o                         
   5   7   5         57.02         59.02         5.21 o                         
   6   7   5        320.35        319.43        10.82 o                         
   7   7   5          2.06          0.38         6.18 o                         
   8   7   5        613.78        594.93        19.34 o                         
   9   7   5         11.70         55.57        21.45 o                         
  -4   8   5          1.13         20.25        11.67 o                         
  -3   8   5          2.05         -4.85         8.87 o                         
  -2   8   5         72.50         79.36         7.98 o                         
  -1   8   5         51.60         38.24         5.73 o                         
   0   8   5        220.58        216.03         7.16 o                         
   1   8   5          4.99          5.24         4.39 o                         
   2   8   5        294.99        324.41         7.82 o                         
   3   8   5         10.40         11.12         4.50 o                         
   4   8   5         84.81         89.92         6.37 o                         
   5   8   5         44.92         49.16         5.55 o                         
   6   8   5        365.57        390.01        11.69 o                         
   7   8   5         17.89         25.82         6.87 o                         
   8   8   5        271.40        288.57        31.70 o                         
  -4   9   5         19.84         27.65        16.10 o                         
  -3   9   5          0.37        -10.61        13.26 o                         
  -2   9   5        113.59        146.65        20.20 o                         
  -1   9   5         36.29         53.36         6.29 o                         
   0   9   5        181.72        167.30        10.43 o                         
   1   9   5         39.79         49.88         7.61 o                         
   2   9   5         24.41         26.31         6.98 o                         
   3   9   5         54.76         53.72         7.22 o                         
   4   9   5         45.16         34.12         5.75 o                         
   5   9   5        124.60        117.74        10.05 o                         
   6   9   5          0.36         10.74         6.48 o                         
   7   9   5         51.28         41.13        10.92 o                         
   8   9   5         14.11         11.16        15.69 o                         
  -3  10   5         56.66         78.19        23.22 o                         
  -2  10   5         21.69         25.01        14.09 o                         
  -1  10   5         55.46         59.69        12.72 o                         
   0  10   5         22.45         20.44         7.48 o                         
   1  10   5          4.21         17.53         8.66 o                         
   2  10   5         54.41         79.59         9.71 o                         
   3  10   5        367.21        342.01        22.82 o                         
   4  10   5         83.90        109.90        11.59 o                         
   5  10   5          5.03         10.43         6.76 o                         
   6  10   5         69.83         73.44        11.22 o                         
   7  10   5          2.57         20.68        19.94 o                         
   8  10   5         11.36         48.91        38.34 o                         
  -2  11   5          7.49         10.33        21.65 o                         
  -1  11   5          0.07          0.50        14.28 o                         
   0  11   5          0.91          6.48        16.30 o                         
   1  11   5          0.03         11.32         8.53 o                         
   2  11   5         47.44         42.98        12.00 o                         
   3  11   5          0.42          3.99         8.62 o                         
   4  11   5        258.40        288.56        19.41 o                         
   5  11   5         64.62        103.09        19.05 o                         
   6  11   5          1.47         16.93        11.53 o                         
   7  11   5          1.60         30.11        26.87 o                         
   0  12   5         63.42         32.43        22.43 o                         
   1  12   5         16.02          5.42        13.79 o                         
   2  12   5         25.07         35.94        13.69 o                         
   3  12   5          2.10         22.03        14.91 o                         
   4  12   5          8.49         54.52        16.23 o                         
   5  12   5          0.76         23.93        18.52 o                         
   6  12   5          0.55         19.78        25.10 o                         
  -4  -8   6          0.75          5.65        27.13 o                         
  -3  -8   6          9.14         18.14        18.10 o                         
  -2  -8   6         36.25         89.01        15.33 o                         
  -1  -8   6         61.09         77.19        21.26 o                         
   0  -8   6         39.04         28.18        12.92 o                         
  -5  -7   6         10.29         21.79        15.56 o                         
  -4  -7   6        113.74        152.13        26.98 o                         
  -3  -7   6          4.61         -5.16         7.24 o                         
  -2  -7   6        133.74        176.62        14.31 o                         
  -1  -7   6         28.66          6.03         8.89 o                         
   0  -7   6         38.99         37.56        12.05 o                         
   1  -7   6          0.33        -10.55        12.07 o                         
   2  -7   6         29.93          9.61        20.74 o                         
  -6  -6   6         35.05         58.15        17.30 o                         
  -5  -6   6         14.73         37.22        14.23 o                         
  -4  -6   6        104.43         97.73        11.33 o                         
  -3  -6   6         16.69         30.19         7.51 o                         
  -2  -6   6         40.95         50.02         5.70 o                         
  -1  -6   6          0.31         -5.02         5.02 o                         
   0  -6   6          5.20         -2.06         6.05 o                         
   1  -6   6         43.05         27.16         6.21 o                         
   2  -6   6          6.82         -8.21        11.89 o                         
   3  -6   6         46.31         32.54        13.92 o                         
  -7  -5   6         55.78         52.58        49.04 o                         
  -6  -5   6         36.91         40.59        26.35 o                         
  -5  -5   6        230.42        231.34        21.58 o                         
  -4  -5   6         32.72         37.56        12.91 o                         
  -3  -5   6          1.06          5.17         4.06 o                         
  -2  -5   6          7.72          4.98         4.30 o                         
  -1  -5   6         28.91         29.82         4.84 o                         
   0  -5   6         33.45        148.03         9.94 o                         
   1  -5   6        127.68        124.95         8.86 o                         
   2  -5   6        127.98        151.66         9.38 o                         
   3  -5   6         70.14        109.64        12.37 o                         
   4  -5   6         45.15         53.35        18.52 o                         
  -7  -4   6        125.75        132.20        37.16 o                         
  -6  -4   6          0.01         16.44        19.30 o                         
  -5  -4   6        134.83        139.08        16.11 o                         
  -4  -4   6        239.16        204.79        12.26 o                         
  -3  -4   6          4.13         -0.09         3.32 o                         
  -2  -4   6        175.34        142.27         6.07 o                         
  -1  -4   6         35.26         25.17         4.07 o                         
   0  -4   6        423.11        466.62         9.16 o                         
   1  -4   6         12.70         22.05         4.58 o                         
   2  -4   6        124.74        116.07         8.00 o                         
   3  -4   6         32.67         34.30         7.19 o                         
   4  -4   6          0.79         -5.90         9.71 o                         
   5  -4   6          4.16         27.20        12.64 o                         
  -7  -3   6         32.54         47.85        16.88 o                         
  -6  -3   6         41.31         64.32        14.61 o                         
  -5  -3   6         22.72         25.95         8.53 o                         
  -4  -3   6        192.04        172.95        10.14 o                         
  -3  -3   6        189.32        196.28         5.29 o                         
  -2  -3   6         15.86         16.26         3.27 o                         
  -1  -3   6        592.41        560.34         9.52 o                         
   0  -3   6        488.21        437.47         7.82 o                         
   1  -3   6          6.42          2.02         4.06 o                         
   2  -3   6         93.20         95.29         7.65 o                         
   3  -3   6         13.95         15.16         7.16 o                         
   4  -3   6          7.64          7.71         6.79 o                         
   5  -3   6        106.44        110.12        11.68 o                         
   6  -3   6         25.85         -9.96        14.66 o                         
  -7  -2   6         15.04          6.12        16.31 o                         
  -6  -2   6         66.93         79.65        11.17 o                         
  -5  -2   6        585.50        582.75        15.66 o                         
  -4  -2   6         38.69         36.22         6.46 o                         
  -3  -2   6       1429.45       1418.72        19.26 o                         
  -2  -2   6        205.67        215.32         5.17 o                         
  -1  -2   6        614.31        626.89         9.86 o                         
   0  -2   6         23.73         15.43         2.96 o                         
   1  -2   6        134.79        111.68         6.02 o                         
   2  -2   6        426.34        385.37         8.59 o                         
   3  -2   6         23.01         23.51         4.62 o                         
   4  -2   6        249.57        348.53        10.34 o                         
   5  -2   6         96.16         97.66         9.48 o                         
   6  -2   6         86.86        115.87        11.41 o                         
   7  -2   6         13.91          9.02        13.15 o                         
  -7  -1   6         60.07         77.79        17.72 o                         
  -6  -1   6        114.96        173.52        13.56 o                         
  -5  -1   6        511.26        527.84        14.79 o                         
  -4  -1   6        173.44        144.46         6.94 o                         
  -3  -1   6       1126.07       1139.04        14.01 o                         
  -2  -1   6        310.35        285.88         5.36 o                         
  -1  -1   6        114.50        110.68         3.61 o                         
   0  -1   6         36.48         41.54         2.55 o                         
   1  -1   6        244.95        250.89         5.36 o                         
   2  -1   6       1077.56       1051.77        13.52 o                         
   3  -1   6        421.07        426.81         8.30 o                         
   4  -1   6        285.24        345.21        12.15 o                         
   5  -1   6          1.24         -0.98         6.84 o                         
   6  -1   6        169.68        186.82        13.41 o                         
   7  -1   6         26.31         38.98        15.34 o                         
  -7   0   6         10.68         20.63        16.17 o                         
  -6   0   6        233.28        223.36        15.16 o                         
  -5   0   6        156.61        147.53         7.00 o                         
  -4   0   6        292.27        276.97         6.33 o                         
  -3   0   6        119.40         98.59         5.29 o                         
  -2   0   6         78.81         64.27         3.35 o                         
  -1   0   6        734.81        685.42         8.78 o                         
   0   0   6        328.84        345.07         8.82 o                         
   1   0   6       3367.44       3476.64        37.69 o                         
   2   0   6       1006.25        969.03        12.39 o                         
   3   0   6       1147.67       1118.13        14.37 o                         
   4   0   6        167.02        150.05         6.66 o                         
   5   0   6         31.28         19.81         6.37 o                         
   6   0   6        345.92        306.70        13.66 o                         
   7   0   6         30.25         29.02        11.57 o                         
  -7   1   6         35.53         56.17        15.84 o                         
  -6   1   6        123.04        136.94        11.55 o                         
  -5   1   6          0.16          0.40         5.65 o                         
  -4   1   6        204.53        185.59         6.23 o                         
  -3   1   6         69.64         69.83         4.03 o                         
  -2   1   6         38.30         51.24         3.12 o                         
  -1   1   6       2352.67       2590.28        31.43 o                         
   0   1   6         39.85         56.01         5.05 o                         
   1   1   6       2231.28       2193.99        24.31 o                         
   2   1   6         36.84         36.23         4.22 o                         
   3   1   6         94.61         87.61         4.88 o                         
   4   1   6        265.42        252.56         7.07 o                         
   5   1   6        180.12        148.99         8.25 o                         
   6   1   6       1061.77       1008.05        30.42 o                         
   7   1   6         16.06         17.12        10.58 o                         
   8   1   6        360.42        422.94        23.27 o                         
  -7   2   6         73.64         90.17        13.61 o                         
  -6   2   6          6.12          7.51         6.59 o                         
  -5   2   6         18.55         11.07         5.16 o                         
  -4   2   6        157.04        138.70         6.44 o                         
  -3   2   6        536.40        539.83         9.66 o                         
  -2   2   6        294.56        278.01         6.31 o                         
  -1   2   6       1588.91       1572.74        20.26 o                         
   0   2   6        110.08         91.23         3.41 o                         
   1   2   6        120.62        108.84         3.50 o                         
   2   2   6         78.60         91.39         5.34 o                         
   3   2   6        445.49        438.67         7.42 o                         
   4   2   6        828.43        785.45        11.42 o                         
   5   2   6        104.89        106.20         5.95 o                         
   6   2   6       1090.36       1000.95        18.33 o                         
   7   2   6        143.95        174.20        14.05 o                         
   8   2   6        137.90        161.58        15.34 o                         
  -7   3   6         39.56         72.72        24.88 o                         
  -6   3   6          4.02          0.72         7.07 o                         
  -5   3   6         81.01         77.23         6.39 o                         
  -4   3   6        697.47        668.04        11.06 o                         
  -3   3   6        241.79        220.58         6.43 o                         
  -2   3   6        303.07        291.33         6.30 o                         
  -1   3   6         12.58         12.95         2.82 o                         
   0   3   6        103.01         72.44         4.07 o                         
   1   3   6         63.77         65.19         5.54 o                         
   2   3   6        143.46        177.16         4.66 o                         
   3   3   6        842.21        853.32        11.33 o                         
   4   3   6         26.02         20.09         3.72 o                         
   5   3   6       1491.31       1443.98        18.35 o                         
   6   3   6        526.17        488.21        11.23 o                         
   7   3   6          6.68          0.53         9.41 o                         
   8   3   6        159.75        143.38        18.70 o                         
  -6   4   6         34.90         21.39        10.71 o                         
  -5   4   6         35.25         38.59         7.38 o                         
  -4   4   6          5.05         13.43         5.24 o                         
  -3   4   6         87.15         90.98         5.28 o                         
  -2   4   6        365.71        357.83         8.16 o                         
  -1   4   6        293.25        303.98         6.74 o                         
   0   4   6          9.31         11.32         2.89 o                         
   1   4   6       1376.69       1367.39        16.18 o                         
   2   4   6        391.08        349.56         6.53 o                         
   3   4   6       1277.11       1403.51        18.67 o                         
   4   4   6         60.94         61.82         4.21 o                         
   5   4   6        297.49        276.07         9.78 o                         
   6   4   6         11.53         10.92         5.65 o                         
   7   4   6         19.26         17.20         8.21 o                         
   8   4   6        346.65        320.00        17.51 o                         
  -6   5   6          0.28        -10.94        10.94 o                         
  -5   5   6        143.36        178.35        12.78 o                         
  -4   5   6         77.93        132.53         8.52 o                         
  -3   5   6         30.10         33.51         4.91 o                         
  -2   5   6          4.75          4.75         4.06 o                         
  -1   5   6          8.44          7.13         3.48 o                         
   0   5   6        292.10        265.01         6.53 o                         
   1   5   6        807.67        801.99        10.87 o                         
   2   5   6       1329.19       1239.64        16.82 o                         
   3   5   6         63.21         78.29         4.38 o                         
   4   5   6          6.60          5.98         3.85 o                         
   5   5   6        242.17        234.22         7.66 o                         
   6   5   6         15.49         20.90         5.76 o                         
   7   5   6        329.66        312.90        12.15 o                         
   8   5   6        269.46        288.98        17.77 o                         
   9   5   6        132.85        140.88        26.57 o                         
  -6   6   6         22.93         17.54        12.41 o                         
  -5   6   6         47.86         56.60        11.58 o                         
  -4   6   6          6.76         14.46         8.34 o                         
  -3   6   6         12.01         23.07         5.48 o                         
  -2   6   6        348.44        322.32         8.11 o                         
  -1   6   6         37.85         46.86         4.46 o                         
   0   6   6        526.34        534.12         8.92 o                         
   1   6   6         32.20         45.37         3.91 o                         
   2   6   6        231.52        200.90         6.01 o                         
   3   6   6         17.09         22.85         3.84 o                         
   4   6   6         19.88         18.58         4.33 o                         
   5   6   6        674.39        605.67        10.76 o                         
   6   6   6         33.51         24.65         7.40 o                         
   7   6   6        629.23        619.30        16.76 o                         
   8   6   6          0.66         47.89        11.44 o                         
   9   6   6         82.38         75.16        13.57 o                         
  -5   7   6         42.55         54.84        12.73 o                         
  -4   7   6          2.60         13.58         8.60 o                         
  -3   7   6         81.28        108.15         8.82 o                         
  -2   7   6         32.53         24.97         5.49 o                         
  -1   7   6        242.45        223.08         7.34 o                         
   0   7   6         46.72         41.70         6.05 o                         
   1   7   6        190.22        178.21         6.48 o                         
   2   7   6         11.83         11.38         4.15 o                         
   3   7   6        371.50        372.63         8.03 o                         
   4   7   6        376.67        340.64         8.32 o                         
   5   7   6        697.43        690.39        14.95 o                         
   6   7   6        433.45        397.04        11.89 o                         
   7   7   6        129.81        146.02        10.29 o                         
   8   7   6         20.54         34.14        11.13 o                         
  -4   8   6          8.12         19.84        11.26 o                         
  -3   8   6        128.19        154.52         9.93 o                         
  -2   8   6         26.57         30.08         7.04 o                         
  -1   8   6         97.08        105.03         7.07 o                         
   0   8   6        192.88        262.75        11.00 o                         
   1   8   6        189.95        230.36         7.48 o                         
   2   8   6         56.96         67.48         5.21 o                         
   3   8   6        328.91        282.20         7.90 o                         
   4   8   6        728.16        709.67        11.82 o                         
   5   8   6          8.66          9.33         6.45 o                         
   6   8   6        537.34        520.53        13.67 o                         
   7   8   6          2.55         15.13         7.19 o                         
   8   8   6          3.99          3.34        11.78 o                         
  -4   9   6         12.91         23.93        16.11 o                         
  -3   9   6          5.47         -0.82        13.60 o                         
  -2   9   6          1.02         -3.11         9.40 o                         
  -1   9   6          9.84          5.23         8.25 o                         
   0   9   6        164.46        162.87         9.46 o                         
   1   9   6        388.55        376.72        10.62 o                         
   2   9   6        240.97        234.47         9.27 o                         
   3   9   6         28.37         36.43         5.52 o                         
   4   9   6        296.96        293.67        10.82 o                         
   5   9   6         15.95         21.06        10.84 o                         
   6   9   6         53.06         56.02         7.56 o                         
   7   9   6          0.77         -5.60        10.81 o                         
   8   9   6          1.86         18.12        18.72 o                         
  -3  10   6          4.72          2.65        15.28 o                         
  -2  10   6         22.61         -2.79        13.35 o                         
  -1  10   6         62.23         65.91         9.14 o                         
   0  10   6         67.93         63.44         8.54 o                         
   1  10   6        119.07        134.06        14.49 o                         
   2  10   6         30.69         39.88         7.69 o                         
   3  10   6         39.66         53.00         7.91 o                         
   4  10   6         55.08         57.62        10.28 o                         
   5  10   6         23.28         36.29        10.01 o                         
   6  10   6        145.46        106.71        12.78 o                         
   7  10   6         17.40         20.68        19.26 o                         
   8  10   6         94.38         96.13        14.02 o                         
  -2  11   6         14.57        -10.59        15.59 o                         
  -1  11   6         93.73         77.04        24.26 o                         
   0  11   6         13.63         35.81        13.47 o                         
   1  11   6         24.57         93.30        15.00 o                         
   2  11   6          0.18         19.31         9.26 o                         
   3  11   6         24.58         28.93         8.49 o                         
   4  11   6         98.93        122.19        16.64 o                         
   5  11   6         14.89         31.48        10.54 o                         
   6  11   6        168.40        221.10        22.52 o                         
   7  11   6          1.11         14.47        23.02 o                         
   0  12   6         15.08         13.30        19.17 o                         
   1  12   6          5.97         23.84        14.09 o                         
   2  12   6          2.86          4.24        13.12 o                         
   3  12   6          0.51          9.69        11.38 o                         
   4  12   6         53.04         52.61        14.22 o                         
   5  12   6         32.76         42.58        19.35 o                         
   6  12   6         27.88         43.28        16.10 o                         
   3  13   6         42.69         45.12        14.81 o                         
  -4  -7   7         22.81         62.86        32.08 o                         
  -3  -7   7          3.76          3.39        15.26 o                         
  -2  -7   7          2.72         -0.82        12.35 o                         
  -1  -7   7         28.72         26.33        11.19 o                         
   0  -7   7         68.63         61.11        12.51 o                         
   1  -7   7          1.37         -7.43        12.54 o                         
  -5  -6   7         11.16          7.82        15.10 o                         
  -4  -6   7         11.80         -4.06        17.06 o                         
  -3  -6   7          1.45          3.66         6.18 o                         
  -2  -6   7         38.07         33.18         5.54 o                         
  -1  -6   7         14.69         17.74         5.66 o                         
   0  -6   7         49.50         36.43         7.94 o                         
   1  -6   7         82.42         69.27        10.69 o                         
   2  -6   7          5.62          2.09        18.78 o                         
   3  -6   7          3.55          2.23        15.91 o                         
  -6  -5   7          8.34         35.44        16.28 o                         
  -5  -5   7          0.36          5.85        14.60 o                         
  -4  -5   7         53.59         59.30         9.36 o                         
  -3  -5   7         29.34         28.61         5.57 o                         
  -2  -5   7          3.61          2.03         4.48 o                         
  -1  -5   7        180.58        191.96         7.71 o                         
   0  -5   7          7.69          7.88         5.14 o                         
   1  -5   7         17.92         22.08         6.23 o                         
   2  -5   7          0.57         -6.92        14.48 o                         
   3  -5   7         20.97          1.80        10.03 o                         
   4  -5   7         53.79         49.12        15.12 o                         
  -6  -4   7         18.49         18.44        25.95 o                         
  -5  -4   7         68.92         64.63        10.49 o                         
  -4  -4   7         20.52         32.59         8.21 o                         
  -3  -4   7        138.24        144.78         9.05 o                         
  -2  -4   7        394.49        400.88         9.68 o                         
  -1  -4   7        525.58        502.19         9.30 o                         
   0  -4   7         43.34         54.85         4.93 o                         
   1  -4   7         58.24         67.99         5.57 o                         
   2  -4   7        123.81        119.71         8.72 o                         
   3  -4   7          0.88          8.58         7.51 o                         
   4  -4   7        241.16        288.12        15.89 o                         
   5  -4   7         12.52         15.97        27.26 o                         
  -7  -3   7          3.38         -3.53        19.95 o                         
  -6  -3   7         61.57         41.32        14.18 o                         
  -5  -3   7          5.79         -0.15         8.27 o                         
  -4  -3   7        209.47        213.38        10.74 o                         
  -3  -3   7        411.79        344.31         7.04 o                         
  -2  -3   7         38.36         40.71         4.80 o                         
  -1  -3   7          3.75         -1.35         3.62 o                         
   0  -3   7          0.11         -1.43         3.83 o                         
   1  -3   7        139.65        167.25         8.31 o                         
   2  -3   7        152.83        117.52         6.76 o                         
   3  -3   7        392.89        411.81        10.93 o                         
   4  -3   7          6.70         18.57         7.52 o                         
   5  -3   7        121.91        133.37        15.66 o                         
  -7  -2   7         35.87         62.65        20.35 o                         
  -6  -2   7        104.53        127.68        19.69 o                         
  -5  -2   7         89.65         91.22         9.20 o                         
  -4  -2   7        151.62        160.34         9.60 o                         
  -3  -2   7        342.60        280.72         6.71 o                         
  -2  -2   7        161.26        153.28         5.11 o                         
  -1  -2   7       1021.16       1043.50        13.34 o                         
   0  -2   7         14.27          8.66         3.29 o                         
   1  -2   7        332.04        316.04         8.79 o                         
   2  -2   7         29.22         31.89         4.49 o                         
   3  -2   7       1308.99       1353.14        19.58 o                         
   4  -2   7         86.92         99.16         9.21 o                         
   5  -2   7         20.05         27.17        13.37 o                         
   6  -2   7         53.40         80.64        12.74 o                         
  -7  -1   7         96.48        145.84        38.33 o                         
  -6  -1   7          6.17         12.67        12.18 o                         
  -5  -1   7          0.43         -0.16         7.84 o                         
  -4  -1   7         51.21         43.88         5.03 o                         
  -3  -1   7        399.51        383.25         6.94 o                         
  -2  -1   7        107.74        103.55         4.26 o                         
  -1  -1   7        561.84        556.81         8.00 o                         
   0  -1   7        502.63        483.03         8.58 o                         
   1  -1   7        181.47        164.80         4.96 o                         
   2  -1   7          0.75         -1.79         3.55 o                         
   3  -1   7       1085.13       1082.72        17.09 o                         
   4  -1   7          0.59         -0.38         6.01 o                         
   5  -1   7         66.57         78.05         7.90 o                         
   6  -1   7        136.10        110.31        16.04 o                         
   7  -1   7         70.72        101.60        17.59 o                         
  -7   0   7         55.90        105.31        17.97 o                         
  -6   0   7          5.45          9.96        12.50 o                         
  -5   0   7          2.10         -4.12         4.12 o                         
  -4   0   7        109.91         99.39         6.57 o                         
  -3   0   7          0.30         -2.21         3.71 o                         
  -2   0   7       1134.14       1149.60        22.04 o                         
  -1   0   7         11.55          8.18         3.73 o                         
   0   0   7        599.77        554.66        11.10 o                         
   1   0   7        107.31        103.01         5.48 o                         
   2   0   7         34.02         42.99         3.48 o                         
   3   0   7        724.38        699.85        10.77 o                         
   4   0   7          5.64          8.90         4.93 o                         
   5   0   7        537.68        544.09        12.52 o                         
   6   0   7          1.35          3.65        22.17 o                         
   7   0   7        161.07        145.03        13.77 o                         
  -7   1   7         24.09         58.59        22.69 o                         
  -6   1   7          1.48          3.50         7.48 o                         
  -5   1   7         79.95         85.31         5.94 o                         
  -4   1   7        223.20        230.43         8.34 o                         
  -3   1   7        579.18        609.25        10.53 o                         
  -2   1   7        680.62        854.05        12.38 o                         
  -1   1   7        396.70        385.52         8.97 o                         
   0   1   7         17.72          9.93         3.85 o                         
   1   1   7       1074.00       1067.66        17.20 o                         
   2   1   7        179.86        166.40         4.77 o                         
   3   1   7        876.06        909.52        12.37 o                         
   4   1   7        565.71        563.75         9.95 o                         
   5   1   7       1202.86       1204.11        18.49 o                         
   6   1   7         27.31         26.21         8.92 o                         
   7   1   7         89.87         96.64        17.98 o                         
   8   1   7         39.99         74.28        17.45 o                         
  -7   2   7         70.29         76.43        21.65 o                         
  -6   2   7         21.16         22.56         7.15 o                         
  -5   2   7        315.84        298.37         9.28 o                         
  -4   2   7        101.65        102.45         5.57 o                         
  -3   2   7        383.20        370.17         7.46 o                         
  -2   2   7        716.59        813.24        11.00 o                         
  -1   2   7         21.06         17.45         2.40 o                         
   0   2   7         19.38         11.15         3.87 o                         
   1   2   7        661.22        646.78        12.12 o                         
   2   2   7       1146.37       1081.43        13.51 o                         
   3   2   7         17.89         22.16         3.49 o                         
   4   2   7        694.44        697.54        10.85 o                         
   5   2   7         42.38         45.63         5.44 o                         
   6   2   7        167.04        173.71        11.71 o                         
   7   2   7        194.56        233.36        28.48 o                         
   8   2   7        105.24         98.99        18.72 o                         
  -6   3   7          0.42         -7.22         7.22 o                         
  -5   3   7         41.37         64.50         6.28 o                         
  -4   3   7         75.91         85.68         5.43 o                         
  -3   3   7         69.96         77.99         5.57 o                         
  -2   3   7        300.79        315.08         6.77 o                         
  -1   3   7        820.01        824.44        10.98 o                         
   0   3   7       1419.01       1415.99        18.83 o                         
   1   3   7        327.92        316.78         5.73 o                         
   2   3   7       3041.45       3297.52        36.17 o                         
   3   3   7        125.57        149.52         5.29 o                         
   4   3   7        390.69        394.59         8.08 o                         
   5   3   7        270.83        264.98         8.05 o                         
   6   3   7         83.33         87.96         8.04 o                         
   7   3   7        439.10        489.67        27.57 o                         
   8   3   7          3.29         20.18        11.92 o                         
  -6   4   7         16.80         29.29        12.28 o                         
  -5   4   7        152.06        149.76         9.61 o                         
  -4   4   7        247.11        241.82         8.50 o                         
  -3   4   7         25.15         15.08         4.56 o                         
  -2   4   7        241.46        224.73         7.02 o                         
  -1   4   7        935.57        940.60        13.39 o                         
   0   4   7        671.61        647.27         9.36 o                         
   1   4   7        901.39        830.63        11.07 o                         
   3   4   7        171.41        204.07         6.15 o                         
   4   4   7        303.88        287.07         7.25 o                         
   5   4   7        570.28        570.26        16.22 o                         
   6   4   7        241.20        203.19        10.22 o                         
   7   4   7        169.95        180.91        16.59 o                         
   8   4   7        158.86        178.95        19.19 o                         
  -6   5   7          3.80         -8.93        11.53 o                         
  -5   5   7          7.16          9.04        10.15 o                         
  -4   5   7          1.32         10.78         5.99 o                         
  -3   5   7        708.39        680.44        11.70 o                         
  -2   5   7         68.31         73.21         4.88 o                         
  -1   5   7        565.51        543.56         9.78 o                         
   0   5   7        105.26         99.39         5.25 o                         
   1   5   7        139.63        127.65         5.71 o                         
   2   5   7        118.63        130.39         5.43 o                         
   3   5   7         82.04         88.55         5.08 o                         
   4   5   7        586.65        540.68         9.57 o                         
   5   5   7         31.65         40.53         7.25 o                         
   6   5   7        534.55        532.97        11.92 o                         
   7   5   7         12.40         37.84        23.00 o                         
   8   5   7        135.96        159.03        21.77 o                         
  -5   6   7         69.31         69.11        12.09 o                         
  -4   6   7         14.86         11.66         8.90 o                         
  -3   6   7        365.43        330.67        10.42 o                         
  -2   6   7        213.71        202.94         7.73 o                         
  -1   6   7          3.28         -2.08         4.11 o                         
   0   6   7          9.26          8.63         3.96 o                         
   1   6   7        287.38        268.32         6.83 o                         
   2   6   7        290.72        297.00         7.06 o                         
   3   6   7        541.65        527.12         9.24 o                         
   4   6   7        207.05        194.05         7.19 o                         
   5   6   7         90.31         67.31         9.04 o                         
   6   6   7         88.09         82.71         8.85 o                         
   7   6   7         19.62         65.58        11.59 o                         
   8   6   7         30.34         47.98        11.86 o                         
  -5   7   7          9.90         -2.34        14.09 o                         
  -4   7   7         87.17         94.39        12.04 o                         
  -3   7   7         39.89         29.08         9.31 o                         
  -2   7   7         57.70         68.99         6.74 o                         
  -1   7   7         11.17         -0.38         4.81 o                         
   0   7   7         97.02         86.31         6.76 o                         
   1   7   7       1069.14       1081.57        14.64 o                         
   2   7   7         11.08         15.50         4.34 o                         
   3   7   7        991.60        954.28        13.45 o                         
   4   7   7         99.55         96.61         6.56 o                         
   5   7   7         17.24         15.51         5.55 o                         
   6   7   7         12.81         14.72         6.56 o                         
   7   7   7         15.77         42.17        13.08 o                         
   8   7   7         75.67         90.91        13.56 o                         
  -4   8   7         14.91         15.46        11.65 o                         
  -3   8   7          3.18         14.72         8.59 o                         
  -2   8   7          6.72          9.29         7.56 o                         
  -1   8   7         90.34         87.01         7.52 o                         
   0   8   7          0.72          3.01         5.27 o                         
   1   8   7        862.56        767.31        12.15 o                         
   2   8   7        565.22        544.27        10.21 o                         
   3   8   7       1005.91        943.54        14.12 o                         
   4   8   7          3.53         -1.63         5.23 o                         
   5   8   7          5.73         -2.17         6.54 o                         
   6   8   7        232.62        257.02        12.45 o                         
   7   8   7         59.23         54.66        10.68 o                         
   8   8   7        118.74        122.96        14.13 o                         
  -3   9   7          6.28         -2.45        10.72 o                         
  -2   9   7         46.45         41.19         8.63 o                         
  -1   9   7         69.12         50.51         9.50 o                         
   0   9   7          4.30         12.13         7.40 o                         
   1   9   7        147.26        171.70         9.13 o                         
   2   9   7          0.56          0.22         5.84 o                         
   3   9   7         16.04         27.58         6.22 o                         
   4   9   7         14.46         -2.26         5.90 o                         
   5   9   7        179.90        189.45        19.71 o                         
   6   9   7        231.87        294.26        20.43 o                         
   7   9   7        245.46        241.36        20.75 o                         
   8   9   7         12.64         22.32        20.26 o                         
  -3  10   7         25.43         22.74        16.29 o                         
  -2  10   7         28.01         36.65        16.43 o                         
  -1  10   7         11.76         19.73        12.16 o                         
   0  10   7         19.96          5.55        15.08 o                         
   1  10   7         28.91         18.67         7.77 o                         
   2  10   7          2.34         -0.65         9.11 o                         
   3  10   7        282.36        296.35        12.48 o                         
   4  10   7          1.05          1.02         8.08 o                         
   5  10   7        261.64        313.35        26.22 o                         
   6  10   7          0.15          5.04        16.80 o                         
   7  10   7         68.91         79.88        12.80 o                         
  -1  11   7          0.02         39.24        14.59 o                         
   0  11   7          7.58         21.27        16.88 o                         
   1  11   7         18.28         24.69        10.00 o                         
   2  11   7          0.44          4.69        10.88 o                         
   3  11   7         71.23         71.27        10.55 o                         
   4  11   7         48.74         52.31        12.14 o                         
   5  11   7         38.65        100.68        23.08 o                         
   6  11   7         10.48         29.00        13.64 o                         
   7  11   7          0.56         -5.47        16.95 o                         
   0  12   7         19.68         24.82        15.08 o                         
   1  12   7          2.56          5.31        13.66 o                         
   2  12   7         54.41         60.18        19.56 o                         
   3  12   7          0.64         24.55        17.65 o                         
   4  12   7          6.57         34.30        19.29 o                         
   5  12   7          2.34         15.25        18.23 o                         
   6  12   7          1.96         28.16        16.54 o                         
   3  13   7          5.92         17.82        21.39 o                         
  -4  -6   8         59.37         91.92        16.31 o                         
  -3  -6   8          1.28         14.03        13.97 o                         
  -2  -6   8         81.36         91.65         9.48 o                         
  -1  -6   8         29.65         39.20        10.78 o                         
   0  -6   8          0.68         -9.53         9.53 o                         
   1  -6   8          0.66          1.34        13.59 o                         
  -5  -5   8         19.39         20.65        16.37 o                         
  -4  -5   8         70.61         91.20        17.74 o                         
  -3  -5   8         23.60         33.57         7.27 o                         
  -2  -5   8          0.69          1.41         6.66 o                         
  -1  -5   8          0.16          1.29         5.82 o                         
   0  -5   8         12.43         12.76         7.65 o                         
   1  -5   8         85.16         22.08         8.02 o                         
   2  -5   8          0.48          3.29        16.95 o                         
   3  -5   8         76.53         91.19        14.44 o                         
  -6  -4   8         12.25          2.13        16.05 o                         
  -5  -4   8        179.03        227.53        18.35 o                         
  -4  -4   8         33.11         30.28        11.89 o                         
  -3  -4   8        134.52        141.59         9.26 o                         
  -2  -4   8         45.64         31.09         5.26 o                         
  -1  -4   8        148.74        125.35         6.90 o                         
   0  -4   8        131.52        162.67         8.54 o                         
   1  -4   8          1.34         -2.30         6.14 o                         
   2  -4   8        167.10        186.38         9.36 o                         
   3  -4   8          4.49          3.63         9.75 o                         
   4  -4   8          9.99         19.09        16.43 o                         
  -6  -3   8          6.69         -5.80        17.87 o                         
  -5  -3   8          9.59          9.03         7.11 o                         
  -4  -3   8         23.13         36.79         9.96 o                         
  -3  -3   8         21.95         19.29         3.90 o                         
  -2  -3   8        601.20        598.72        11.22 o                         
  -1  -3   8        183.77        168.77         6.80 o                         
   0  -3   8        333.92        382.85        16.74 o                         
   1  -3   8          0.74         -2.14         5.24 o                         
   2  -3   8          5.94         12.56         5.90 o                         
   3  -3   8          1.46          5.20         7.36 o                         
   4  -3   8          6.85         18.41        18.29 o                         
   5  -3   8         75.14         77.76        15.04 o                         
  -6  -2   8          7.18        -16.61        20.17 o                         
  -5  -2   8         43.55         34.37         8.77 o                         
  -4  -2   8         51.22         54.50         9.00 o                         
  -3  -2   8          1.84          5.46         3.46 o                         
  -2  -2   8         36.10         29.68         3.50 o                         
  -1  -2   8        616.54        637.30         9.60 o                         
   0  -2   8        114.18         89.32         8.57 o                         
   1  -2   8         48.55         50.91         5.76 o                         
   2  -2   8          2.35         -1.57         4.67 o                         
   3  -2   8        184.10        181.22         9.94 o                         
   4  -2   8         53.56         59.03         9.27 o                         
   5  -2   8        229.00        265.19        14.44 o                         
   6  -2   8         30.27        -11.00        14.70 o                         
  -6  -1   8         15.77         15.42        11.59 o                         
  -5  -1   8        195.46        209.74        12.07 o                         
  -4  -1   8          8.40          2.15         4.09 o                         
  -3  -1   8         36.55         40.47         3.64 o                         
  -2  -1   8         10.30          5.03         3.13 o                         
  -1  -1   8        218.98        213.76         8.46 o                         
   0  -1   8         77.93         72.00         5.83 o                         
   1  -1   8         29.08         28.66         3.31 o                         
   2  -1   8        194.95        183.00         6.43 o                         
   3  -1   8        270.89        247.46         8.71 o                         
   4  -1   8        217.75        325.50        12.00 o                         
   5  -1   8         50.14         46.98         8.10 o                         
   6  -1   8         32.57         47.75        12.79 o                         
  -7   0   8         42.93         49.30        21.65 o                         
  -6   0   8         23.60         13.44        18.72 o                         
  -5   0   8        170.39        160.69         9.15 o                         
  -4   0   8        405.95        385.77        11.00 o                         
  -3   0   8         65.40         73.37         5.58 o                         
  -2   0   8         11.97         11.88         4.40 o                         
  -1   0   8        157.75        136.20         7.92 o                         
   0   0   8        273.70        263.70         8.98 o                         
   1   0   8         23.27         21.89         2.85 o                         
   2   0   8        312.26        289.80         6.61 o                         
   3   0   8         49.60         69.31         5.98 o                         
   4   0   8          4.00         12.72         5.99 o                         
   5   0   8          2.84         19.28         7.64 o                         
   6   0   8          3.57         11.05        13.12 o                         
   7   0   8        139.54        123.35        15.60 o                         
  -6   1   8        106.24        116.47        11.22 o                         
  -5   1   8          7.78          2.72         4.83 o                         
  -4   1   8        162.02        164.91         6.80 o                         
  -3   1   8         47.30         49.70         3.91 o                         
  -2   1   8         39.31         37.14         4.05 o                         
  -1   1   8        230.21        225.60         8.16 o                         
   0   1   8        121.18        114.16         7.29 o                         
   1   1   8        925.38        928.02        16.23 o                         
   2   1   8         76.63         75.90         4.36 o                         
   3   1   8        322.46        328.92         7.45 o                         
   4   1   8        116.76        130.26        11.12 o                         
   5   1   8         41.96         55.62         9.53 o                         
   6   1   8         91.61        113.28        14.71 o                         
   7   1   8        150.51        154.63        15.18 o                         
  -6   2   8        195.37        208.32        13.79 o                         
  -5   2   8         72.04         65.81         6.12 o                         
  -4   2   8          6.13         12.13         4.65 o                         
  -3   2   8        164.15        210.17         6.62 o                         
  -2   2   8         95.85        118.29         5.01 o                         
  -1   2   8        585.65        615.04        12.58 o                         
   0   2   8         46.54         36.37         5.05 o                         
   1   2   8       1007.87       1011.11        17.15 o                         
   2   2   8         75.37         66.16         8.97 o                         
   3   2   8        305.99        316.99         8.23 o                         
   4   2   8        267.28        262.71         7.72 o                         
   5   2   8        250.50        273.89        10.51 o                         
   6   2   8        131.93        149.25        18.67 o                         
   7   2   8          0.57          6.08        22.83 o                         
  -6   3   8         33.69         44.69        10.55 o                         
  -5   3   8         11.24         12.72         6.13 o                         
  -4   3   8        113.04        117.18         8.36 o                         
  -3   3   8        153.31        161.94         6.83 o                         
  -2   3   8        129.79        117.64         5.58 o                         
  -1   3   8         51.91         58.30         4.90 o                         
   0   3   8         79.29         63.57         4.30 o                         
   1   3   8        788.03        824.49        18.05 o                         
   2   3   8          3.16          6.36         2.86 o                         
   3   3   8        418.64        413.33         7.82 o                         
   4   3   8        460.31        456.00         8.97 o                         
   5   3   8        335.56        323.15        10.66 o                         
   6   3   8        310.76        305.24        12.16 o                         
   7   3   8         83.81         96.51        12.99 o                         
   8   3   8         17.20         19.20        16.39 o                         
  -6   4   8         58.41         83.40        11.80 o                         
  -5   4   8         26.67          2.44         7.23 o                         
  -4   4   8        502.52        497.94        12.59 o                         
  -3   4   8          7.36          2.92         5.32 o                         
  -2   4   8        712.85        699.11        11.92 o                         
  -1   4   8         10.15          8.54         4.95 o                         
   0   4   8         72.46         90.75         7.23 o                         
   1   4   8       1298.18       1297.57        17.52 o                         
   2   4   8         45.84         57.91         3.89 o                         
   3   4   8        674.29        712.35        11.10 o                         
   4   4   8         27.61         30.03         4.62 o                         
   5   4   8        445.92        422.99        10.70 o                         
   6   4   8        119.73        121.24         8.68 o                         
   7   4   8         27.79         61.55        12.85 o                         
   8   4   8         37.63         52.41        25.76 o                         
  -6   5   8         44.73         49.38        13.45 o                         
  -5   5   8         36.17         28.96        10.76 o                         
  -4   5   8         46.02         48.30         7.91 o                         
  -3   5   8         10.86         13.13         5.77 o                         
  -2   5   8         72.04         75.95         6.82 o                         
  -1   5   8         65.52         70.85         4.72 o                         
   0   5   8          3.63          1.98         3.57 o                         
   1   5   8        653.21        640.75        10.78 o                         
   2   5   8        122.96        109.49         6.37 o                         
   3   5   8        907.38        952.00        13.16 o                         
   4   5   8         64.78         60.29         5.04 o                         
   5   5   8        143.37        138.65         8.68 o                         
   6   5   8        263.33        283.76        11.60 o                         
   7   5   8         67.92         81.03        16.87 o                         
   8   5   8        192.66        208.25        17.86 o                         
  -5   6   8         26.03         26.52        12.72 o                         
  -4   6   8         15.14         16.72        11.41 o                         
  -3   6   8          4.88         -0.56         6.73 o                         
  -2   6   8        223.05        230.42         8.12 o                         
  -1   6   8        115.77         97.57         6.55 o                         
   0   6   8        396.16        384.64         8.18 o                         
   1   6   8          1.81          2.60         4.09 o                         
   2   6   8         49.65         38.29         4.37 o                         
   3   6   8        229.49        238.05         7.29 o                         
   4   6   8          0.20         -0.01         4.62 o                         
   5   6   8        194.13        172.47        11.95 o                         
   6   6   8        363.83        391.15        15.42 o                         
   7   6   8        325.88        329.77        29.46 o                         
   8   6   8        160.84        182.84        14.45 o                         
  -5   7   8          0.29          5.21        12.52 o                         
  -4   7   8         21.18         33.29        13.26 o                         
  -3   7   8          0.40         -4.09         8.22 o                         
  -2   7   8        229.67        221.39         9.62 o                         
  -1   7   8          0.02         -5.62         5.62 o                         
   0   7   8        219.41        197.80         7.52 o                         
   1   7   8         41.39         49.03         5.07 o                         
   2   7   8         15.78         15.38         4.61 o                         
   3   7   8        389.53        440.39         9.32 o                         
   4   7   8         26.88         33.67         5.23 o                         
   5   7   8        824.98        808.82        17.13 o                         
   6   7   8         47.79         71.29        10.10 o                         
   7   7   8        290.91        261.33        17.98 o                         
   8   7   8         14.70         16.63        13.88 o                         
  -4   8   8         12.90         10.90        12.15 o                         
  -3   8   8         22.20         63.23         9.61 o                         
  -2   8   8          4.47          2.93         8.11 o                         
  -1   8   8        100.39        104.12         7.57 o                         
   0   8   8          7.67         22.04         6.30 o                         
   1   8   8        120.96        118.70         9.86 o                         
   2   8   8        124.76        123.76         7.17 o                         
   3   8   8         82.88        108.61         8.03 o                         
   4   8   8          1.26         -6.13         6.13 o                         
   5   8   8        196.22        189.78        14.08 o                         
   6   8   8         94.48         85.56        11.31 o                         
   7   8   8         63.99         66.65        18.52 o                         
   8   8   8         16.29         14.20        26.53 o                         
  -3   9   8         20.86         36.38        14.11 o                         
  -2   9   8          0.96         -0.66         8.40 o                         
  -1   9   8          9.18         17.83         9.16 o                         
   0   9   8          1.20         -0.42         7.43 o                         
   1   9   8          1.67         -6.23         6.35 o                         
   2   9   8        264.94        265.29        10.44 o                         
   3   9   8         27.91         25.21         6.72 o                         
   4   9   8          5.74          1.97         8.85 o                         
   5   9   8         12.95         29.63         9.41 o                         
   6   9   8          8.64         27.76        14.97 o                         
   7   9   8         20.42         19.84        12.30 o                         
   8   9   8         72.86         86.17        29.40 o                         
  -2  10   8          2.63         -0.18        13.67 o                         
  -1  10   8          0.40          1.45        12.58 o                         
   0  10   8         19.41         20.07        18.45 o                         
   1  10   8         40.69         28.37         8.56 o                         
   2  10   8          0.89          0.80         7.86 o                         
   3  10   8         76.22         81.90         9.26 o                         
   4  10   8         18.76         17.38        11.08 o                         
   5  10   8          3.22         19.25        16.71 o                         
   6  10   8          0.60         23.45        17.58 o                         
   7  10   8         24.58         67.75        12.21 o                         
  -1  11   8         48.79         47.52        25.30 o                         
   0  11   8         13.53          8.74        13.13 o                         
   1  11   8        194.68        176.42        14.37 o                         
   2  11   8         26.41         21.50         8.89 o                         
   3  11   8          0.98         -0.28        10.02 o                         
   4  11   8          2.48         15.51        11.16 o                         
   5  11   8         29.42         24.26        20.08 o                         
   6  11   8         50.84         72.55        26.01 o                         
   7  11   8          1.41         29.52        16.98 o                         
   0  12   8          0.53          0.48        14.85 o                         
   1  12   8         26.36         38.04        15.10 o                         
   2  12   8          8.26         15.96        16.53 o                         
   3  12   8         16.60         37.87        45.26 o                         
   4  12   8         97.11        197.69        30.26 o                         
   5  12   8          1.42         22.71        17.89 o                         
   6  12   8         55.84         57.35        13.95 o                         
  -2  -6   9          4.92         -2.61        27.91 o                         
  -1  -6   9          1.34          9.48        23.35 o                         
  -4  -5   9          3.12         21.13        32.08 o                         
  -3  -5   9         10.80         37.04        30.78 o                         
  -2  -5   9        158.79        139.00        18.50 o                         
  -1  -5   9         17.31         35.46        16.00 o                         
   0  -5   9         83.30         68.53        10.04 o                         
   1  -5   9         20.11         32.08        18.00 o                         
   2  -5   9          5.75         -9.91        18.52 o                         
  -5  -4   9          0.39         -4.17        34.17 o                         
  -4  -4   9          5.46          6.12        13.20 o                         
  -3  -4   9          1.46          3.83         7.52 o                         
  -2  -4   9         39.58         34.62         6.40 o                         
  -1  -4   9         86.19        109.86         8.29 o                         
   0  -4   9         20.93         12.22         7.41 o                         
   1  -4   9          5.28         10.07        12.38 o                         
   2  -4   9          1.46         -8.28        10.15 o                         
   3  -4   9          9.05         -4.70        20.35 o                         
  -5  -3   9        102.59        118.50        15.71 o                         
  -4  -3   9          0.64         -4.06        10.91 o                         
  -3  -3   9         25.03         33.77         5.01 o                         
  -2  -3   9          1.55         -1.49         4.87 o                         
  -1  -3   9         12.48          8.43         5.28 o                         
   0  -3   9          2.81          2.92         6.54 o                         
   1  -3   9         13.84         20.76         6.81 o                         
   2  -3   9        322.92        296.95        24.50 o                         
   3  -3   9         19.06          7.86         8.93 o                         
   4  -3   9         82.83         62.14        11.70 o                         
  -6  -2   9         54.77         54.26        38.34 o                         
  -5  -2   9          1.01          3.13        12.96 o                         
  -4  -2   9         84.44        107.21        31.30 o                         
  -3  -2   9         47.02         40.16         4.97 o                         
  -2  -2   9         16.56          7.49         4.02 o                         
  -1  -2   9         11.86          4.79         3.82 o                         
   0  -2   9          1.21          0.15         4.79 o                         
   1  -2   9         90.97         95.25         8.16 o                         
   2  -2   9        114.53        106.69         6.85 o                         
   3  -2   9         72.31         89.39         7.25 o                         
   4  -2   9         22.84         19.61         9.60 o                         
   5  -2   9          8.50          2.26        13.06 o                         
  -6  -1   9         36.31         65.21        37.30 o                         
  -5  -1   9         11.02          8.16        12.32 o                         
  -4  -1   9         33.58         34.62         5.83 o                         
  -3  -1   9          1.67          4.71         4.38 o                         
  -2  -1   9         36.05         35.20         4.47 o                         
  -1  -1   9        374.79        390.53        11.16 o                         
   0  -1   9         39.35         40.53         6.27 o                         
   1  -1   9        321.78        318.76         8.11 o                         
   2  -1   9          5.89          0.01         5.58 o                         
   3  -1   9         40.92         35.09         7.06 o                         
   4  -1   9         52.24         68.05         7.74 o                         
   5  -1   9         18.92         31.07        10.36 o                         
   6  -1   9         36.82         23.64        12.35 o                         
  -6   0   9          9.92          3.13        32.87 o                         
  -5   0   9          1.51         -3.95         6.85 o                         
  -4   0   9         64.35         54.82         6.66 o                         
  -3   0   9        244.48        249.07         7.75 o                         
  -2   0   9        629.44        605.30        14.70 o                         
  -1   0   9        184.95        177.32         8.87 o                         
   0   0   9         84.39         76.99        15.32 o                         
   1   0   9         19.99         16.10         5.76 o                         
   2   0   9          6.65          9.30         3.52 o                         
   3   0   9        129.60        133.26         8.21 o                         
   4   0   9        250.28        278.08        10.95 o                         
   5   0   9         71.85         95.92         8.71 o                         
   6   0   9         44.98         41.75        18.08 o                         
  -6   1   9          7.17         17.48        17.48 o                         
  -5   1   9         12.96         11.16         6.51 o                         
  -4   1   9        131.68        145.47         9.35 o                         
  -3   1   9        445.12        505.32        10.70 o                         
  -2   1   9        674.92        726.01        19.42 o                         
  -1   1   9         19.43          7.98         5.13 o                         
   0   1   9         14.59         17.24         7.08 o                         
   1   1   9          3.00          1.34         5.28 o                         
   2   1   9          8.57          2.32         3.85 o                         
   3   1   9       1282.22       1295.72        23.47 o                         
   4   1   9         24.03         30.21         6.57 o                         
   5   1   9        598.21        674.60        15.62 o                         
   6   1   9         25.19         37.45        11.07 o                         
   7   1   9         16.42          5.51        13.63 o                         
  -6   2   9          0.26         -4.66        35.61 o                         
  -5   2   9         60.27         60.49         6.47 o                         
  -4   2   9        134.13        139.06        10.19 o                         
  -3   2   9         44.38         45.72         7.45 o                         
  -2   2   9        333.43        365.77         7.32 o                         
  -1   2   9          0.31          1.57         5.11 o                         
   0   2   9         15.49         15.67         5.24 o                         
   1   2   9        535.44        561.61        12.61 o                         
   2   2   9         55.24         62.14         3.62 o                         
   3   2   9       1399.76       1429.82        21.41 o                         
   4   2   9        340.27        315.54        13.49 o                         
   5   2   9        267.61        270.74        16.19 o                         
   6   2   9         52.32         48.74        13.29 o                         
   7   2   9         26.03         52.06        21.55 o                         
  -6   3   9          1.11          7.41        16.17 o                         
  -5   3   9         25.51         15.44         8.11 o                         
  -4   3   9         38.48         36.76         5.65 o                         
  -3   3   9          6.98         16.66         4.62 o                         
  -2   3   9        157.30        169.38         6.37 o                         
  -1   3   9         82.73         98.11         4.50 o                         
   0   3   9        344.71        317.07        10.15 o                         
   1   3   9        278.37        314.46        12.17 o                         
   2   3   9        187.47        170.79         6.20 o                         
   3   3   9        324.18        324.01         8.68 o                         
   4   3   9         95.56         96.49        13.98 o                         
   5   3   9          3.55          4.63         6.82 o                         
   6   3   9         39.44         55.42         8.37 o                         
   7   3   9        262.52        258.08        16.99 o                         
  -5   4   9          0.96         -3.81         9.29 o                         
  -4   4   9          9.58         15.45         6.36 o                         
  -3   4   9          2.95          2.55         5.00 o                         
  -2   4   9        166.68        159.13         6.75 o                         
  -1   4   9         10.28          5.18         3.50 o                         
   0   4   9        401.09        408.32         8.73 o                         
   1   4   9          5.47          7.46         3.49 o                         
   2   4   9         82.23        123.38         5.79 o                         
   3   4   9          6.79         13.48         4.07 o                         
   4   4   9          9.85          3.29         5.27 o                         
   5   4   9        142.82        150.19        11.48 o                         
   6   4   9          6.45         -2.41         9.37 o                         
   7   4   9        529.33        579.01        19.98 o                         
   8   4   9          1.83          2.76        17.93 o                         
  -5   5   9          2.75        -10.58        10.58 o                         
  -4   5   9         40.87         29.80         7.88 o                         
  -3   5   9         60.67         73.23         8.04 o                         
  -2   5   9        121.54        121.16         7.05 o                         
  -1   5   9        237.34        215.24         8.19 o                         
   0   5   9        103.85        103.87         5.68 o                         
   1   5   9         31.15         21.56         4.01 o                         
   2   5   9         40.01         42.54         4.47 o                         
   3   5   9         12.55         15.16         4.31 o                         
   4   5   9        225.17        198.89        10.84 o                         
   5   5   9        129.88        137.97         8.53 o                         
   6   5   9        159.22        133.79         9.94 o                         
   7   5   9         99.80        126.58        12.40 o                         
   8   5   9          9.66         35.00        24.79 o                         
  -5   6   9         21.76         40.51        14.49 o                         
  -4   6   9          1.06         -0.56        10.31 o                         
  -3   6   9         57.07         67.18         9.31 o                         
  -2   6   9          0.82         -4.04         5.91 o                         
  -1   6   9         90.75         88.48         8.05 o                         
   0   6   9          7.61          9.28         4.46 o                         
   1   6   9          5.85         -1.10         4.13 o                         
   2   6   9        408.57        405.75         8.96 o                         
   3   6   9          8.48          0.81         4.58 o                         
   4   6   9        811.61        750.98        14.84 o                         
   5   6   9          6.85         -1.99         6.90 o                         
   6   6   9        268.69        270.27        17.48 o                         
   7   6   9          5.74         60.36        11.53 o                         
   8   6   9          1.57         14.23        28.07 o                         
  -4   7   9         37.55         36.13        11.87 o                         
  -3   7   9          4.85          4.96        10.78 o                         
  -2   7   9         16.15         24.55         6.68 o                         
  -1   7   9         24.23         17.16         6.06 o                         
   0   7   9        115.83        119.80         7.41 o                         
   1   7   9        146.36        137.15         8.82 o                         
   2   7   9       1258.35       1229.91        23.06 o                         
   3   7   9         79.41         67.53         6.44 o                         
   4   7   9        135.63        132.29        10.11 o                         
   5   7   9         63.13         53.87         9.08 o                         
   6   7   9         99.62        117.68        21.56 o                         
   7   7   9          3.21         21.13        23.85 o                         
   8   7   9         10.23         39.33        34.23 o                         
  -4   8   9          7.44         -2.39        12.51 o                         
  -3   8   9          2.40          9.80        11.99 o                         
  -2   8   9          2.95          7.99         8.63 o                         
  -1   8   9          5.99         19.72         6.98 o                         
   0   8   9         20.38         19.69         6.67 o                         
   1   8   9        182.07        181.02         9.30 o                         
   2   8   9         95.64        135.13         8.01 o                         
   3   8   9        432.04        390.95        10.87 o                         
   4   8   9         53.88         59.53         7.67 o                         
   5   8   9         36.02         47.32         8.37 o                         
   6   8   9        104.79        127.87        11.74 o                         
   7   8   9         16.39         33.91        17.46 o                         
   8   8   9        145.00        111.17        15.52 o                         
  -3   9   9         33.41         34.62        12.32 o                         
  -2   9   9         18.58         14.80         9.35 o                         
  -1   9   9         66.16         71.07        11.75 o                         
   0   9   9          2.07         -7.19         7.89 o                         
   1   9   9         43.35         49.66         7.38 o                         
   2   9   9          0.08         -2.11         6.83 o                         
   3   9   9         32.60         17.29         7.56 o                         
   4   9   9         44.86         58.09         9.83 o                         
   5   9   9          2.81          2.04         9.73 o                         
   6   9   9        270.92        319.92        19.59 o                         
   7   9   9          9.58         23.89        19.71 o                         
  -2  10   9         60.76         75.90        14.41 o                         
  -1  10   9          3.12          5.41        12.85 o                         
   0  10   9          2.24          3.88        11.65 o                         
   1  10   9         33.41         37.33        13.55 o                         
   2  10   9          2.06         -4.79         8.48 o                         
   3  10   9         21.69         21.51        10.88 o                         
   4  10   9         90.47        130.41        11.49 o                         
   5  10   9         48.66         68.53        16.40 o                         
   6  10   9         87.69         91.87        13.17 o                         
   7  10   9         47.20         53.96        16.04 o                         
  -1  11   9          8.24         13.81        14.78 o                         
   0  11   9         37.29         -5.74        13.40 o                         
   1  11   9        109.90        111.55        11.96 o                         
   2  11   9          6.05         12.01         9.31 o                         
   3  11   9         45.05         67.91        12.13 o                         
   4  11   9          0.09         26.68        10.91 o                         
   5  11   9         47.08         56.00        22.18 o                         
   6  11   9          5.00         70.72        25.43 o                         
   1  12   9         80.44         69.48        19.02 o                         
   2  12   9         58.17         60.32        12.08 o                         
   3  12   9          4.09         25.80        14.82 o                         
   4  12   9         29.40         41.81        19.43 o                         
   5  12   9          0.38         24.05        27.06 o                         
  -1  -5  10          0.13         -0.22        12.94 o                         
  -3  -4  10         49.13         60.52        32.61 o                         
  -2  -4  10         34.62          7.62        17.35 o                         
  -1  -4  10          1.86         36.40        13.99 o                         
   0  -4  10          6.88        -12.65        12.65 o                         
   1  -4  10         40.21         18.10        14.38 o                         
   2  -4  10         27.01         29.48        18.00 o                         
  -4  -3  10          7.68         13.56        34.95 o                         
  -3  -3  10          4.42         -0.49         8.52 o                         
  -2  -3  10        176.29        175.41        19.58 o                         
  -1  -3  10         59.31         42.43        10.16 o                         
   0  -3  10         67.56         89.69        35.98 o                         
   1  -3  10          3.64         -4.58        13.87 o                         
   2  -3  10         88.27        112.85        13.08 o                         
   3  -3  10          9.19          4.96        18.00 o                         
  -5  -2  10          1.98          6.00        34.69 o                         
  -4  -2  10          3.20         12.26        30.78 o                         
  -3  -2  10          0.04          2.08         8.03 o                         
  -2  -2  10        154.88        164.24        20.52 o                         
  -1  -2  10          1.13         -6.71         6.71 o                         
   0  -2  10        179.38        175.82        16.18 o                         
   1  -2  10          3.03         -1.30        13.56 o                         
   2  -2  10          1.13         -7.28         7.28 o                         
   3  -2  10         12.45         -1.27         8.90 o                         
   4  -2  10         11.08         -3.81        10.20 o                         
  -5  -1  10         41.29         63.91        36.26 o                         
  -4  -1  10         60.67         81.73        11.32 o                         
  -3  -1  10        114.24        107.80         9.89 o                         
  -2  -1  10        143.25        135.21        11.52 o                         
  -1  -1  10          8.51         10.18         6.25 o                         
   0  -1  10        140.42        125.47        21.45 o                         
   1  -1  10          1.53         -0.66        12.05 o                         
   2  -1  10         22.22         12.42         7.45 o                         
   3  -1  10         18.56         46.81        11.35 o                         
   4  -1  10         56.61         82.63        10.34 o                         
   5  -1  10         75.34         77.81        18.61 o                         
  -5   0  10        149.16        174.83        17.63 o                         
  -4   0  10          0.83         -3.54         6.38 o                         
  -3   0  10         51.37         68.49         9.30 o                         
  -2   0  10         21.91         20.36         7.13 o                         
  -1   0  10         23.40         29.07         6.40 o                         
   0   0  10        276.65        273.68        12.45 o                         
   1   0  10         38.32         30.42         7.29 o                         
   2   0  10        189.81         89.21         6.26 o                         
   3   0  10          0.45          1.42         6.98 o                         
   4   0  10        379.38        411.81        15.08 o                         
   5   0  10         24.46         30.70        10.62 o                         
   6   0  10          8.31         25.82        12.39 o                         
  -5   1  10         52.91         60.91        14.07 o                         
  -4   1  10         49.33         32.94         5.09 o                         
  -3   1  10          1.95         -3.90         3.90 o                         
  -2   1  10        115.14        128.73         9.78 o                         
  -1   1  10         13.92         15.50         6.23 o                         
   0   1  10        426.72        439.31        13.46 o                         
   1   1  10        138.57        136.32        10.31 o                         
   2   1  10        192.43        218.26        13.90 o                         
   3   1  10          8.60          1.87        14.48 o                         
   4   1  10         39.17         37.69         6.93 o                         
   5   1  10         26.10         25.58         7.44 o                         
   6   1  10         21.77         -6.83        11.38 o                         
  -5   2  10          5.14          5.55         8.97 o                         
  -4   2  10         41.93         30.53         6.32 o                         
  -3   2  10         19.42         15.63         4.66 o                         
  -2   2  10          9.04          3.49         6.24 o                         
  -1   2  10        341.33        329.17        16.04 o                         
   0   2  10        158.97        174.71        10.67 o                         
   1   2  10        532.19        467.45        14.65 o                         
   2   2  10         82.94         75.58         8.01 o                         
   3   2  10        102.36         96.80         8.37 o                         
   4   2  10        127.88        137.27        15.24 o                         
   5   2  10        108.19        120.18         9.63 o                         
   6   2  10         97.17        122.68        18.29 o                         
   7   2  10         53.90         76.04        21.31 o                         
  -5   3  10        118.95        117.93        13.90 o                         
  -4   3  10          3.78          6.21         5.49 o                         
  -3   3  10        120.33        127.11         9.78 o                         
  -2   3  10         23.26         27.97         4.01 o                         
  -1   3  10        231.45        215.18        24.28 o                         
   0   3  10          7.24         -0.51         5.99 o                         
   1   3  10         18.48         28.55         6.04 o                         
   2   3  10         14.96         14.56         6.54 o                         
   3   3  10         12.68         17.19         5.95 o                         
   4   3  10        193.62        201.46        11.32 o                         
   5   3  10         64.20         67.83         9.80 o                         
   6   3  10        194.28        174.48        12.61 o                         
   7   3  10          3.81         10.28        12.63 o                         
  -5   4  10         19.84         17.03        14.83 o                         
  -4   4  10        183.49        192.99        19.17 o                         
  -3   4  10         82.73         93.53         7.66 o                         
  -2   4  10        146.15        155.30         7.29 o                         
  -1   4  10         44.78         40.79         3.89 o                         
   0   4  10         21.99         17.17         2.60 o                         
   1   4  10          1.92          4.89         6.00 o                         
   2   4  10        247.58        261.87         7.66 o                         
   3   4  10        170.51        151.02        21.63 o                         
   4   4  10         63.20         70.96         6.39 o                         
   5   4  10          3.88         -1.13         6.90 o                         
   6   4  10        128.13        135.65        18.10 o                         
   7   4  10          3.17         11.22        13.46 o                         
  -5   5  10         14.88         23.57        11.12 o                         
  -4   5  10        106.69        153.53        10.70 o                         
  -3   5  10          3.70          9.71         8.80 o                         
  -2   5  10          3.18          8.88         5.18 o                         
  -1   5  10         27.80         28.62         4.88 o                         
   0   5  10         22.56         16.41         4.08 o                         
   1   5  10        222.64        225.71         6.51 o                         
   2   5  10          3.09         25.09         4.32 o                         
   3   5  10        463.36        471.91        14.70 o                         
   4   5  10          4.03         -4.68         5.96 o                         
   5   5  10          2.51         -6.92         6.92 o                         
   6   5  10         76.43         82.25         9.15 o                         
   7   5  10         13.31         24.16        17.44 o                         
  -4   6  10         24.63         23.25        10.52 o                         
  -3   6  10          0.80          4.84         7.65 o                         
  -2   6  10          0.72         -2.85         6.41 o                         
  -1   6  10         89.00        101.44        10.83 o                         
   0   6  10         70.11         60.19         5.53 o                         
   1   6  10        318.19        318.79        10.87 o                         
   2   6  10        153.49        125.49         8.37 o                         
   3   6  10          7.90          6.37         5.64 o                         
   4   6  10          8.97         22.15         7.16 o                         
   5   6  10         54.02         44.89         7.48 o                         
   6   6  10        152.50        180.94        13.50 o                         
   7   6  10          6.81          2.51        27.64 o                         
  -4   7  10          2.81          6.27        11.73 o                         
  -3   7  10          3.17         -9.34        10.28 o                         
  -2   7  10        117.96        131.50         9.09 o                         
  -1   7  10         19.03         23.87         6.90 o                         
   0   7  10         72.15         72.93         6.67 o                         
   1   7  10          3.35          9.08         5.80 o                         
   2   7  10        500.36        484.09        12.04 o                         
   3   7  10          4.81         -5.66         6.36 o                         
   4   7  10         34.65         44.15         7.14 o                         
   5   7  10         57.39         71.09         8.08 o                         
   6   7  10        136.03        180.00        14.11 o                         
   7   7  10        118.02        111.02        23.33 o                         
  -3   8  10          1.91         15.71        11.35 o                         
  -2   8  10        159.97        178.72        14.87 o                         
  -1   8  10         20.66         15.92         7.68 o                         
   0   8  10         23.57         13.40         7.04 o                         
   1   8  10         41.80         48.63         7.42 o                         
   2   8  10          4.31          0.20         6.83 o                         
   3   8  10          1.40         -6.87         6.87 o                         
   4   8  10         19.86          3.74         7.11 o                         
   5   8  10        157.22        157.22        12.73 o                         
   6   8  10          0.79         -9.73        10.47 o                         
   7   8  10         39.91         63.84        24.76 o                         
  -3   9  10          5.32         13.04        18.00 o                         
  -2   9  10         22.32         20.11        11.23 o                         
  -1   9  10         41.09         -0.33        14.26 o                         
   0   9  10          5.10          5.16         9.00 o                         
   1   9  10         10.69         -5.00         8.77 o                         
   2   9  10        111.66        101.22         8.95 o                         
   3   9  10         80.91         78.50         8.65 o                         
   4   9  10        245.73        204.18        12.74 o                         
   5   9  10         19.59         27.62        10.57 o                         
   6   9  10         25.20         27.10        15.12 o                         
   7   9  10          1.47         16.01        18.53 o                         
  -2  10  10          5.70          1.19        19.17 o                         
  -1  10  10          4.70        -11.55        13.04 o                         
   0  10  10         21.13         34.27        12.42 o                         
   1  10  10         24.55         -1.14        12.57 o                         
   2  10  10        101.70        121.46        11.61 o                         
   3  10  10         13.52         12.49        17.45 o                         
   4  10  10         87.50         98.17        11.85 o                         
   5  10  10          0.65         11.44        11.44 o                         
   6  10  10          0.04         16.50        21.93 o                         
   7  10  10         36.57         94.95        23.74 o                         
   0  11  10         18.21         30.95        13.51 o                         
   1  11  10          1.39         12.84        13.96 o                         
   2  11  10          7.33         14.49        12.27 o                         
   3  11  10          3.20         -6.14        11.07 o                         
   4  11  10          0.26         -7.53        11.22 o                         
   5  11  10         15.72         43.11        12.19 o                         
   6  11  10          0.96         26.25        20.94 o                         
   1  12  10          0.71         11.56        15.08 o                         
   2  12  10         13.55         21.17        14.27 o                         
   3  12  10         34.43         37.95        12.59 o                         
   4  12  10          5.05         36.85        15.11 o                         
   5  12  10         35.22         39.12        14.35 o                         
  -3  -3  11          0.43        -18.26        32.61 o                         
  -2  -3  11         53.18         37.50        11.20 o                         
  -1  -3  11         69.32         80.58        40.16 o                         
   0  -3  11          0.82        -13.15        13.15 o                         
   1  -3  11          2.42        -15.65        15.65 o                         
   2  -3  11          1.63         -4.43        17.74 o                         
  -4  -2  11         21.04         56.34        39.13 o                         
  -3  -2  11          4.15          7.04        33.65 o                         
  -2  -2  11          2.19        -10.02        10.02 o                         
  -1  -2  11          0.83          0.34         7.78 o                         
   0  -2  11         85.01         75.84        29.74 o                         
   1  -2  11          3.45        -18.08        18.78 o                         
   2  -2  11         46.29          9.60        32.48 o                         
   3  -2  11          3.14        -17.48        17.74 o                         
  -4  -1  11          9.69         56.60        36.26 o                         
  -3  -1  11         16.92         15.62         9.47 o                         
  -2  -1  11          4.76          9.19         6.53 o                         
  -1  -1  11          3.28         -0.89         7.04 o                         
   0  -1  11         76.04         63.57        26.74 o                         
   1  -1  11         64.57         63.45        13.38 o                         
   2  -1  11          2.00         -8.87        15.65 o                         
   3  -1  11          0.55        -19.48        20.22 o                         
   4  -1  11          7.99        -16.50        16.50 o                         
  -4   0  11         18.45         26.87        33.91 o                         
  -3   0  11         18.44         10.55        12.13 o                         
  -2   0  11          2.26         -2.59         6.34 o                         
  -1   0  11         32.67         41.73         7.30 o                         
   0   0  11         37.97         44.19         8.45 o                         
   1   0  11         75.54         70.13        13.04 o                         
   2   0  11          7.04        -20.48        20.48 o                         
   3   0  11          1.78         -6.52         6.52 o                         
   4   0  11         70.30         72.78        10.64 o                         
   5   0  11         36.02         20.00        17.88 o                         
  -5   1  11         24.48          4.70        39.39 o                         
  -4   1  11          0.43         -4.75        10.04 o                         
  -3   1  11          6.87          7.23         6.53 o                         
  -2   1  11         25.89         27.90         6.92 o                         
  -1   1  11          6.37          2.37         6.65 o                         
   0   1  11        103.74        116.18        13.97 o                         
   1   1  11         34.89         37.09        11.29 o                         
   2   1  11         13.39         -9.61        22.95 o                         
   3   1  11         19.67          7.57         9.16 o                         
   4   1  11        305.53        318.00        13.53 o                         
   5   1  11          1.16         -9.94         9.94 o                         
  -5   2  11         13.65         26.08        36.26 o                         
  -4   2  11         90.49        133.27        35.47 o                         
  -3   2  11          2.84         -4.60         5.20 o                         
  -2   2  11         12.98         20.94         6.84 o                         
  -1   2  11          3.02          5.79         8.44 o                         
   0   2  11         24.14         16.05         7.05 o                         
   1   2  11          9.82         22.20         8.99 o                         
   2   2  11         27.58         32.42        12.48 o                         
   3   2  11        155.03        145.65         9.72 o                         
   4   2  11          1.23          0.58         8.07 o                         
   5   2  11        120.69        118.60        12.43 o                         
   6   2  11          2.13          1.78        14.70 o                         
  -5   3  11         27.89         77.21        37.04 o                         
  -4   3  11         31.04         34.79        17.87 o                         
  -3   3  11          9.74          6.02         5.63 o                         
  -2   3  11         94.35        117.22        11.29 o                         
  -1   3  11         54.27         51.09         7.72 o                         
   0   3  11         17.44         10.83         6.98 o                         
   1   3  11        147.29        183.59        14.63 o                         
   2   3  11         22.16          2.67        11.18 o                         
   3   3  11        205.26        214.13        13.71 o                         
   4   3  11        189.54        132.59        20.85 o                         
   5   3  11          7.08         -1.50         8.77 o                         
   6   3  11         13.19          8.56        11.20 o                         
  -4   4  11          1.42          6.90         9.23 o                         
  -3   4  11         42.92         41.01         7.31 o                         
  -2   4  11        129.03        138.27        10.20 o                         
  -1   4  11         36.89         46.82        12.08 o                         
   0   4  11         68.83         66.91        14.11 o                         
   1   4  11         37.35         73.24        11.63 o                         
   2   4  11        170.00        167.85        25.04 o                         
   3   4  11        213.87        226.39         9.97 o                         
   4   4  11        181.30        162.13        14.03 o                         
   5   4  11         28.45         17.63         7.30 o                         
   6   4  11         33.25         49.13        11.24 o                         
   7   4  11         49.50         77.58        12.85 o                         
  -4   5  11          2.11          1.21         9.93 o                         
  -3   5  11         16.63         19.86         8.66 o                         
  -2   5  11        213.50        230.92        10.17 o                         
  -1   5  11         28.68         25.47         6.59 o                         
   0   5  11         21.53         19.96         5.65 o                         
   1   5  11         17.20         25.06         7.50 o                         
   2   5  11         43.72         47.80         5.87 o                         
   3   5  11        389.57        422.87        12.27 o                         
   4   5  11         72.23         62.89         6.67 o                         
   5   5  11        256.10        255.47        11.41 o                         
   6   5  11          1.60          5.71        16.94 o                         
   7   5  11        180.34        161.33        20.61 o                         
  -4   6  11          6.51          3.72        15.69 o                         
  -3   6  11         13.94          6.57         9.70 o                         
  -2   6  11         59.09         74.36         7.40 o                         
  -1   6  11         61.62         55.75         6.48 o                         
   0   6  11          6.45          2.95         8.32 o                         
   1   6  11        351.38        363.42         9.99 o                         
   2   6  11          5.13          3.42         5.52 o                         
   3   6  11        308.78        325.56        10.04 o                         
   4   6  11        240.46        224.73        13.78 o                         
   5   6  11        228.52        238.06        11.41 o                         
   6   6  11         53.51         43.41        11.65 o                         
   7   6  11         83.33        101.03        13.78 o                         
  -3   7  11          9.78         10.69        11.24 o                         
  -2   7  11          7.84         14.07         7.57 o                         
  -1   7  11         27.42         24.19         8.39 o                         
   0   7  11          0.79         -6.14         6.14 o                         
   1   7  11        260.23        288.29        10.28 o                         
   2   7  11        131.61        157.65         9.41 o                         
   3   7  11        140.93        139.07         8.68 o                         
   4   7  11         95.31         91.17         7.84 o                         
   5   7  11          0.58          7.90         7.76 o                         
   6   7  11         15.10          1.90        11.08 o                         
   7   7  11         78.98         76.99        14.48 o                         
  -3   8  11          0.71         -0.06        11.68 o                         
  -2   8  11          3.58         15.60        12.06 o                         
  -1   8  11          1.29         -0.17         7.63 o                         
   0   8  11          5.13         -5.00         7.29 o                         
   1   8  11          9.46         -0.04         8.56 o                         
   2   8  11         71.28         77.98         7.81 o                         
   3   8  11          3.02         -4.57         7.60 o                         
   4   8  11         28.52         19.41         7.79 o                         
   5   8  11          2.80          2.99         8.26 o                         
   6   8  11          1.75          1.05        11.13 o                         
   7   8  11        137.97        177.21        18.17 o                         
  -2   9  11          4.63        -14.61        14.61 o                         
  -1   9  11         12.87         15.81        20.13 o                         
   0   9  11          7.61         14.83         8.67 o                         
   1   9  11         59.52         57.93        15.48 o                         
   2   9  11         16.41          5.84         8.22 o                         
   3   9  11         10.54         18.27        11.07 o                         
   4   9  11          5.23         -6.47         9.22 o                         
   5   9  11         32.43         67.52        11.84 o                         
   6   9  11         24.79         29.60        12.06 o                         
  -1  10  11          5.38         -1.30        26.61 o                         
   0  10  11          2.78         13.69        12.54 o                         
   1  10  11         11.57         18.00        23.87 o                         
   2  10  11          3.96          7.98        14.09 o                         
   3  10  11          4.29         -4.89        10.83 o                         
   4  10  11         33.05         27.39        11.37 o                         
   5  10  11          7.54          2.62        11.36 o                         
   6  10  11         69.84         91.02        20.34 o                         
   0  11  11          0.01         -8.09        19.30 o                         
   1  11  11          2.84         18.15        13.53 o                         
   2  11  11          9.43         -1.79        18.01 o                         
   3  11  11         46.63         43.73        12.14 o                         
   4  11  11          3.39         17.89        12.13 o                         
   5  11  11          3.11         14.58        12.86 o                         
   2  12  11          0.34          7.35        14.38 o                         
   3  12  11         64.76         64.77        13.36 o                         
  -2  -2  12         27.48         19.20        14.38 o                         
  -1  -2  12         47.47         83.87        42.11 o                         
   0  -2  12         16.41         24.62        13.62 o                         
   1  -2  12         18.45          6.78        16.69 o                         
  -3  -1  12          0.48        -13.56        35.74 o                         
  -2  -1  12         38.32         56.56        21.65 o                         
  -1  -1  12          0.04          0.90        30.00 o                         
   0  -1  12          6.21         19.35        14.22 o                         
   1  -1  12          0.90        -15.52        15.52 o                         
   2  -1  12          1.07          3.65        16.69 o                         
   3  -1  12        131.60         84.35        43.30 o                         
  -3   0  12          3.75         -3.40        18.65 o                         
  -2   0  12          0.87          1.76        11.61 o                         
  -1   0  12          1.86          1.35         9.94 o                         
   0   0  12          0.39         -5.80        11.98 o                         
   1   0  12         17.37          2.17        13.48 o                         
   2   0  12         21.39         -4.96        31.30 o                         
   3   0  12         81.24         30.78        41.08 o                         
   4   0  12        170.09        149.72        20.01 o                         
  -4   1  12          0.41          1.04        39.13 o                         
  -3   1  12         72.52         60.16        18.65 o                         
  -2   1  12         18.33          5.15         7.53 o                         
  -1   1  12         15.18         12.34        10.07 o                         
   0   1  12        184.73        178.61        22.04 o                         
   1   1  12         53.73         61.48        13.56 o                         
   2   1  12         47.12         20.40        13.76 o                         
   3   1  12          1.68        -10.43        16.43 o                         
   4   1  12         26.38        -19.43        19.43 o                         
   5   1  12         13.75         -2.71        18.79 o                         
  -4   2  12          1.95          8.09        36.00 o                         
  -3   2  12         10.23         32.61        36.52 o                         
  -2   2  12         95.42        109.75        10.41 o                         
  -1   2  12          5.03         -2.00        13.43 o                         
   0   2  12        270.78        324.08        19.59 o                         
   1   2  12         33.91         24.08        12.13 o                         
   2   2  12         56.30         32.81        22.04 o                         
   3   2  12          5.61        -17.09        17.09 o                         
   4   2  12          8.21         -1.39        32.08 o                         
   5   2  12         37.47         17.54        29.21 o                         
  -4   3  12          9.63         52.17        37.56 o                         
  -3   3  12          4.36         -0.63        11.28 o                         
  -2   3  12        141.57        135.58        17.15 o                         
  -1   3  12        116.42        129.77        40.42 o                         
   0   3  12         40.55         54.02        20.87 o                         
   1   3  12         41.42         28.35        12.37 o                         
   2   3  12          0.89         -7.10        17.74 o                         
   3   3  12         18.16         11.36        13.81 o                         
   4   3  12         45.74         11.80         8.19 o                         
   5   3  12         96.58        108.82        13.27 o                         
   6   3  12        135.37         96.25        21.13 o                         
  -4   4  12          0.52         -4.31        19.56 o                         
  -3   4  12          0.43         -0.90        11.89 o                         
  -2   4  12         31.76         27.69        12.26 o                         
  -1   4  12         94.62         96.12        16.82 o                         
   0   4  12          6.13         11.23        11.82 o                         
   1   4  12         14.89          4.00        11.39 o                         
   2   4  12         14.68         -2.00        17.22 o                         
   3   4  12         51.16         73.89        23.87 o                         
   4   4  12        255.06        236.42        11.97 o                         
   5   4  12          0.11         -9.14         9.14 o                         
   6   4  12         63.57         61.26        12.15 o                         
  -3   5  12         15.76         -7.50        24.26 o                         
  -2   5  12          0.04          3.51         8.40 o                         
  -1   5  12         16.24          9.85        12.43 o                         
   0   5  12         25.53         29.55        13.02 o                         
   1   5  12         86.27         94.04        14.04 o                         
   2   5  12         12.26         15.39        22.69 o                         
   3   5  12          2.50         -1.59         6.15 o                         
   4   5  12         50.83         64.81        14.53 o                         
   5   5  12         37.03         22.08         9.87 o                         
   6   5  12          2.27        -11.22        11.22 o                         
  -3   6  12          1.19        -24.26        30.78 o                         
  -2   6  12          0.90          9.15        12.73 o                         
  -1   6  12         27.93         31.56         7.94 o                         
   0   6  12          0.10          8.17         8.75 o                         
   1   6  12        538.54        517.11        10.98 o                         
   2   6  12          2.37          3.63         8.31 o                         
   3   6  12         29.54         17.46         9.28 o                         
   4   6  12          8.57          6.03         9.19 o                         
   5   6  12          3.74         -0.06        10.10 o                         
   6   6  12          9.25          6.66        12.33 o                         
  -3   7  12         11.26         27.35        14.63 o                         
  -2   7  12          0.15          5.03         9.98 o                         
  -1   7  12         43.74         54.64        13.13 o                         
   0   7  12          8.81         -2.16         6.29 o                         
   1   7  12         52.84         72.88         6.89 o                         
   2   7  12        158.40        118.54        10.23 o                         
   3   7  12         78.91         72.17         8.56 o                         
   4   7  12          0.71         -4.66        10.59 o                         
   5   7  12          7.39         14.29         9.08 o                         
   6   7  12         73.66         75.34        12.69 o                         
  -2   8  12         32.64         27.95        14.65 o                         
  -1   8  12         27.49         28.11        14.49 o                         
   0   8  12         20.82         -3.61         7.81 o                         
   1   8  12         28.69         17.08         7.32 o                         
   2   8  12          2.58          6.19         7.34 o                         
   3   8  12         78.75         80.80         8.96 o                         
   4   8  12         14.84         15.73         8.47 o                         
   5   8  12         52.35         58.00         9.50 o                         
   6   8  12         43.33         47.68        12.32 o                         
  -1   9  12          1.49         -5.74        11.32 o                         
   0   9  12          0.10        -10.88        10.88 o                         
   1   9  12         22.49         10.80        12.42 o                         
   2   9  12          1.12          1.70         8.28 o                         
   3   9  12        105.66        131.74        10.94 o                         
   4   9  12          0.54         -8.03         8.96 o                         
   5   9  12         57.39         65.58        13.12 o                         
   6   9  12          3.02         11.59        12.19 o                         
   0  10  12          0.24         -0.65        12.36 o                         
   1  10  12         25.30         20.98        12.17 o                         
   2  10  12          8.33         20.40        15.00 o                         
   3  10  12         21.96         14.36        16.10 o                         
   4  10  12         29.06         19.83        28.03 o                         
   5  10  12          1.04          7.34        19.56 o                         
   1  11  12          0.53         -4.07        29.08 o                         
   2  11  12          5.75         16.96        13.19 o                         
   3  11  12          1.95        -11.88        11.88 o                         
   4  11  12          1.49         -2.04        12.44 o                         
   0  -1  13         27.87         35.69        19.82 o                         
  -2   0  13         15.99          9.45        16.43 o                         
  -1   0  13         59.16         85.96        24.65 o                         
   0   0  13          0.13          6.61        13.68 o                         
   1   0  13         71.03         36.20        41.34 o                         
  -2   1  13         16.83          5.43        13.04 o                         
  -1   1  13         63.77        157.52        38.34 o                         
   0   1  13          2.04          5.38        13.48 o                         
   1   1  13         33.29         18.84        39.00 o                         
   2   1  13          2.11         28.43        17.74 o                         
   3   1  13         11.40          9.39        17.48 o                         
  -3   2  13         14.93         -1.83        13.19 o                         
  -2   2  13          5.55         -0.19        12.68 o                         
  -1   2  13          3.63          6.12        13.04 o                         
   0   2  13         15.28         25.12        13.85 o                         
   1   2  13          0.50         -4.43        14.35 o                         
   2   2  13         20.73         30.52        16.43 o                         
   3   2  13         24.36         10.69        18.26 o                         
   4   2  13         44.73         -1.63        21.91 o                         
  -3   3  13          4.34          5.73        12.95 o                         
  -2   3  13          0.20          0.04        13.14 o                         
  -1   3  13         21.12          4.11        13.28 o                         
   0   3  13         31.82         37.23        13.42 o                         
   1   3  13         36.94          5.39        13.30 o                         
   2   3  13         27.19         25.00        44.21 o                         
   3   3  13         76.92         53.10        33.26 o                         
   4   3  13         10.49         -0.78        17.74 o                         
   5   3  13         10.20        -12.71        29.08 o                         
  -3   4  13          4.53         -3.66        13.69 o                         
  -2   4  13          1.60         17.76        13.60 o                         
  -1   4  13          2.87         15.43        30.00 o                         
   0   4  13          3.40          1.62        12.94 o                         
   1   4  13         38.41         27.51        14.25 o                         
   2   4  13          1.41          1.04        16.17 o                         
   3   4  13          6.39        -12.26        16.43 o                         
   4   4  13         25.96        -16.85        24.26 o                         
   5   4  13          0.36          1.83        18.78 o                         
  -3   5  13          0.11        -10.37        21.26 o                         
  -2   5  13         23.18         10.88        24.65 o                         
  -1   5  13          5.54          1.49        13.53 o                         
   0   5  13          8.14          3.69        14.11 o                         
   1   5  13         24.04         12.87        17.74 o                         
   2   5  13          0.23        -14.09        14.09 o                         
   3   5  13          2.32         -8.35        16.69 o                         
   4   5  13         68.35         47.33        33.00 o                         
   5   5  13          4.20        -17.48        17.48 o                         
  -2   6  13        115.55        122.07        18.26 o                         
  -1   6  13         26.97         27.11        14.36 o                         
   0   6  13          2.44          2.70        13.48 o                         
   1   6  13         57.46         42.73        27.13 o                         
   2   6  13         31.13         26.95        26.35 o                         
   3   6  13         36.76         14.35        15.91 o                         
   4   6  13         27.64         -5.84        20.61 o                         
   5   6  13         34.09        -11.14        29.34 o                         
  -2   7  13         20.42         44.96        26.61 o                         
  -1   7  13         36.05         20.15        15.19 o                         
   0   7  13          0.66         -5.67        14.76 o                         
   1   7  13         13.65         17.33        18.42 o                         
   2   7  13         21.08          1.50        16.86 o                         
   3   7  13         83.97        107.35        19.52 o                         
   4   7  13        186.96        171.18        22.52 o                         
   5   7  13          2.89          4.44        19.92 o                         
  -1   8  13          3.48         16.29        15.76 o                         
   0   8  13          3.56        -15.15        15.15 o                         
   1   8  13          1.03         -0.12         9.48 o                         
   2   8  13         44.06         36.87        25.68 o                         
   3   8  13          5.06          8.02        16.04 o                         
   4   8  13         99.25         89.00        25.65 o                         
   5   8  13         18.83        -14.88        14.88 o                         
   0   9  13          6.55         22.60        14.61 o                         
   1   9  13          0.03         16.24        12.91 o                         
   2   9  13         34.86         25.43        13.30 o                         
   3   9  13          3.32         19.79        11.53 o                         
   4   9  13          0.83          0.75        12.00 o                         
   5   9  13          1.86          0.38        20.63 o                         
   1  10  13          1.81         12.37        19.95 o                         
   2  10  13         14.56          1.83        19.04 o                         
   3  10  13          1.86          1.83        13.72 o                         
   4  10  13          1.71         28.46        16.17 o                         
   0   1  14          3.96        -12.00        15.91 o                         
  -1   2  14         14.62         11.38        14.81 o                         
   0   2  14          9.50         11.39        18.13 o                         
   1   2  14          9.68         -8.83        36.65 o                         
   2   2  14         35.47         27.13        17.74 o                         
  -1   3  14          0.21         -4.54        29.21 o                         
   0   3  14         32.67         40.37        15.00 o                         
   1   3  14         22.10          8.20        26.74 o                         
   2   3  14          6.04          3.65        18.00 o                         
   3   3  14          4.54         27.91        19.82 o                         
  -1   4  14          2.81        -10.61        14.72 o                         
   0   4  14         40.42         55.61        15.86 o                         
   1   4  14         19.49        -13.83        13.83 o                         
   2   4  14          4.27        -18.00        18.00 o                         
   3   4  14         11.29         12.00        19.04 o                         
   4   4  14         42.29        -13.32        36.13 o                         
  -1   5  14          1.24          1.35        15.47 o                         
   0   5  14        169.24        189.06        23.05 o                         
   1   5  14          7.98         11.93        29.74 o                         
   2   5  14         26.64         16.43        18.26 o                         
   3   5  14          1.05        -15.91        18.00 o                         
   4   5  14         83.42          9.57        59.73 o                         
  -1   6  14          1.83         -4.17        21.78 o                         
   0   6  14         81.05         82.90        16.22 o                         
   1   6  14         44.93         11.31        31.69 o                         
   2   6  14         96.96         27.65        40.17 o                         
   3   6  14          0.66         -9.91        18.52 o                         
   4   6  14         30.97         39.39        19.82 o                         
  -1   7  14         11.09        -15.23        15.23 o                         
   0   7  14          9.90          5.58        29.34 o                         
   1   7  14         38.09          9.17        34.04 o                         
   2   7  14          8.29          7.56        18.00 o                         
   3   7  14          7.66         24.52        20.08 o                         
   4   7  14         54.58         13.35        43.17 o                         
   0   8  14          6.13        -13.82        18.78 o                         
   1   8  14          0.16          0.78        18.52 o                         
   2   8  14          0.05         -1.57        19.04 o                         
   3   8  14         26.72          5.48        19.56 o                         
   4   8  14         73.25         39.25        35.61 o                         
   1   9  14          3.18        -19.82        19.82 o                         
   2   9  14          3.18         -5.74        20.35 o                         
   3   9  14          0.22        -19.30        19.30 o                         
                                                                                
