# Supplementary material for: Crystal structures of 2-(2-bromo-5-fluoro­phen­yl)-8-eth­oxy-3-nitro-2H-thio­chromene and 2-(2-bromo-5-fluoro­phen­yl)-7-meth­oxy-3-nitro-2H-thio­chromene
Source: Acta Crystallogr E Crystallogr Commun. 2019 Oct 31;75(Pt 11):1783–6. doi: 10.1107/S2056989019014178 (PMC6829732; doi:10.1107/S2056989019014178)
Supplement: Supplementary file 3 [file e-75-01783-Bsup9.hkl]

data_B                                                                          
_shelx_title ' tph133gmdh_0m_a.res in P2(1)/c'                                  
_shelx_refln_list_code          4                                               
_shelx_F_calc_maximum      222.35                                               
_exptl_crystal_F_000       792.00                                               
_reflns_d_resolution_high  0.7470                                               
                                                                                
loop_                                                                           
 _space_group_symop_operation_xyz                                               
 'x, y, z'                                                                      
 '-x, y+1/2, -z+1/2'                                                            
 '-x, -y, -z'                                                                   
 'x, -y-1/2, z-1/2'                                                             
                                                                                
_cell_length_a     7.6231                                                       
_cell_length_b    17.3484                                                       
_cell_length_c    11.8345                                                       
_cell_angle_alpha  90.000                                                       
_cell_angle_beta  106.016                                                       
_cell_angle_gamma  90.000                                                       
                                                                                
_shelx_F_squared_multiplier     1.000                                           
                                                                                
loop_                                                                           
 _refln_index_h                                                                 
 _refln_index_k                                                                 
 _refln_index_l                                                                 
 _refln_F_squared_calc                                                          
 _refln_F_squared_meas                                                          
 _refln_F_squared_sigma                                                         
 _refln_observed_status                                                         
   2   0   0       4107.51       3919.02        36.84 o                         
   3   0   0       4373.10       4557.76        49.62 o                         
   4   0   0        657.11        671.31         9.14 o                         
   5   0   0         20.14         12.17         3.99 o                         
   6   0   0       5318.67       5408.77        66.68 o                         
   7   0   0       1317.01       1294.01        25.64 o                         
   8   0   0        237.88        297.01        19.26 o                         
   9   0   0         13.63         26.23        12.71 o                         
   1   1   0       5595.68       5591.73        64.88 o                         
   2   1   0      11151.38      11410.53        82.08 o                         
   3   1   0       3096.06       3097.96        21.78 o                         
   4   1   0       5338.04       5347.94        34.86 o                         
   5   1   0       3554.63       3460.62        24.41 o                         
   6   1   0       2796.67       2827.08        26.49 o                         
   7   1   0         44.95         60.19         6.03 o                         
   8   1   0        142.70        160.44         9.46 o                         
   9   1   0         60.49         75.71         9.18 o                         
   1   2   0        309.69        287.36         2.42 o                         
   2   2   0       6196.35       6312.82        42.69 o                         
   3   2   0       2932.83       2995.08        21.88 o                         
   4   2   0        136.56        144.69         3.64 o                         
   5   2   0        167.49        165.27         4.43 o                         
   6   2   0         26.99         36.07         4.38 o                         
   7   2   0         32.15         33.24         5.83 o                         
   8   2   0         14.89         11.20         7.74 o                         
   9   2   0          1.17         12.66         9.69 o                         
   1   3   0        671.01        726.56         5.27 o                         
   2   3   0         15.08         17.32         1.11 o                         
   3   3   0       5253.26       5258.41        36.13 o                         
   4   3   0         30.27         31.14         2.41 o                         
   5   3   0        747.95        739.79         8.02 o                         
   6   3   0         34.61         36.95         4.64 o                         
   7   3   0        252.51        282.68         9.19 o                         
   8   3   0         84.59         67.90         8.02 o                         
   9   3   0        245.72        227.64        16.62 o                         
   0   4   0      17771.35      17128.37       279.98 o                         
   1   4   0      47461.63      40348.71       356.08 o                         
   2   4   0       1638.79       1612.99        16.38 o                         
   3   4   0         17.29         16.54         1.68 o                         
   4   4   0        174.41        200.90         3.93 o                         
   5   4   0       3690.07       3713.90        28.83 o                         
   6   4   0       1563.62       1558.22        17.06 o                         
   7   4   0       1896.12       1858.75        22.93 o                         
   8   4   0        159.59        174.56         9.54 o                         
   9   4   0        107.85        152.11        13.38 o                         
   1   5   0      20627.95      20368.35       141.41 o                         
   2   5   0       1199.07       1175.13         9.76 o                         
   3   5   0       3704.81       3690.46        25.02 o                         
   4   5   0       4178.50       4144.69        28.35 o                         
   5   5   0       3920.44       3849.72        29.90 o                         
   6   5   0        537.40        554.04        14.53 o                         
   7   5   0         26.83         59.91         6.82 o                         
   8   5   0         21.62         12.45         7.96 o                         
   9   5   0          3.21         16.37        10.82 o                         
   0   6   0        465.57        492.27         5.90 o                         
   1   6   0      14200.66      14106.09        91.50 o                         
   2   6   0        588.50        538.30         4.79 o                         
   3   6   0        805.01        746.81         6.96 o                         
   4   6   0         54.33         52.58         2.34 o                         
   5   6   0        355.82        372.27         7.00 o                         
   6   6   0         59.91         45.11         4.79 o                         
   7   6   0        161.84        168.98         9.61 o                         
   8   6   0         35.05         32.69        10.14 o                         
   9   6   0         43.13         38.37        10.96 o                         
   1   7   0       1426.01       1527.41        11.30 o                         
   2   7   0        836.48        820.72         6.88 o                         
   3   7   0        379.57        396.39         5.35 o                         
   4   7   0        180.67        179.39         4.77 o                         
   5   7   0        113.99        115.47         5.19 o                         
   6   7   0        200.65        198.92         9.68 o                         
   7   7   0          0.07         -1.08         4.94 o                         
   8   7   0         64.18         64.30         9.94 o                         
   9   7   0        107.60         87.14        11.63 o                         
   0   8   0        691.48        653.79         7.91 o                         
   1   8   0       4001.32       4285.28        29.60 o                         
   2   8   0       1261.40       1283.98        10.05 o                         
   3   8   0        329.10        335.18         5.34 o                         
   4   8   0       1464.42       1450.03        16.48 o                         
   5   8   0       2079.28       2054.19        20.44 o                         
   6   8   0       1370.90       1378.12        17.45 o                         
   7   8   0        481.67        495.43        14.91 o                         
   8   8   0        755.72        765.38        20.42 o                         
   9   8   0          4.30         -7.46        11.23 o                         
   1   9   0         21.08         12.72         1.98 o                         
   2   9   0       7389.40       7636.40        50.49 o                         
   3   9   0        123.01        106.08         3.53 o                         
   4   9   0       2417.11       2350.35        22.09 o                         
   5   9   0        197.83        189.45         7.31 o                         
   6   9   0        103.55        106.79         6.57 o                         
   7   9   0        192.71        200.62        14.92 o                         
   8   9   0        379.24        358.65        17.03 o                         
   9   9   0        107.63        110.03        15.43 o                         
   0  10   0       1092.96       1098.97        13.29 o                         
   1  10   0         13.74         10.32         2.01 o                         
   2  10   0         23.54         24.09         2.17 o                         
   3  10   0         78.81         81.86         3.62 o                         
   4  10   0        189.81        186.47         5.99 o                         
   5  10   0         82.98         76.25         5.80 o                         
   6  10   0        405.01        389.32        14.76 o                         
   7  10   0        154.22        145.17        10.38 o                         
   8  10   0        281.13        288.72        13.06 o                         
   1  11   0         36.03         20.49         2.40 o                         
   2  11   0        849.79        892.82         7.96 o                         
   3  11   0        117.36        115.99         4.90 o                         
   4  11   0        185.18        183.84         6.16 o                         
   5  11   0          1.39          3.67         5.89 o                         
   6  11   0         26.09         32.48         6.97 o                         
   7  11   0         18.95         21.26         8.63 o                         
   8  11   0        185.10        161.70        13.19 o                         
   0  12   0        407.55        389.17         7.31 o                         
   1  12   0       1612.38       1503.39        12.13 o                         
   2  12   0       1345.83       1303.63        11.00 o                         
   3  12   0        610.20        608.28         8.59 o                         
   4  12   0       1487.81       1475.47        16.84 o                         
   5  12   0         11.32         11.74         5.33 o                         
   6  12   0        184.16        201.27         9.64 o                         
   7  12   0        170.60        173.18        11.73 o                         
   8  12   0         21.94         27.46        12.20 o                         
   1  13   0        479.64        483.89         6.12 o                         
   2  13   0        727.33        692.63         8.08 o                         
   3  13   0       2988.87       2992.16        25.84 o                         
   4  13   0         73.31         72.88         5.04 o                         
   5  13   0        518.42        522.40        13.48 o                         
   6  13   0        188.19        205.80         9.45 o                         
   7  13   0         17.64         13.37        10.91 o                         
   8  13   0         35.64         35.37        13.73 o                         
   0  14   0        727.35        728.76        11.29 o                         
   1  14   0        348.65        367.10         7.41 o                         
   2  14   0         23.38         22.37         3.79 o                         
   3  14   0        109.23        110.62         4.84 o                         
   4  14   0          1.27         -2.39         4.99 o                         
   5  14   0        108.11        133.38         8.14 o                         
   6  14   0        104.64         96.62        10.53 o                         
   7  14   0        580.41        618.74        22.27 o                         
   1  15   0         29.53         34.36         3.48 o                         
   2  15   0         27.82         37.94         4.17 o                         
   3  15   0        117.11        127.50         5.70 o                         
   4  15   0          0.77          7.49         6.32 o                         
   5  15   0          0.90          1.50         6.51 o                         
   6  15   0         97.88         94.05        11.51 o                         
   7  15   0          0.62         20.28        11.74 o                         
   0  16   0       1106.58       1073.06        16.98 o                         
   1  16   0        679.88        629.12         8.91 o                         
   2  16   0        225.81        197.62         6.09 o                         
   3  16   0        162.38        154.15         5.82 o                         
   4  16   0         83.24         94.86         8.33 o                         
   5  16   0         37.93         38.58         8.92 o                         
   6  16   0          0.46         -1.03        10.78 o                         
   7  16   0         14.92          9.27        17.31 o                         
   1  17   0         73.53         83.40         5.09 o                         
   2  17   0        388.48        412.50         9.28 o                         
   3  17   0        948.74        934.52        14.30 o                         
   4  17   0        451.23        461.19        16.11 o                         
   5  17   0        109.09        117.92        10.17 o                         
   6  17   0        195.58        192.32        13.56 o                         
   0  18   0       1208.06       1290.22        21.47 o                         
   1  18   0        261.08        318.61        10.30 o                         
   2  18   0        913.47        949.67        14.11 o                         
   3  18   0         57.75         54.35         8.90 o                         
   4  18   0         12.07         17.06         8.78 o                         
   5  18   0          5.50         10.67        12.32 o                         
   6  18   0         42.17         39.29        14.21 o                         
   1  19   0        244.60        283.19         9.73 o                         
   2  19   0          6.32         27.92         6.30 o                         
   3  19   0        233.54        229.75        10.98 o                         
   4  19   0        317.47        368.77        14.99 o                         
   5  19   0         12.05         15.94        12.92 o                         
   0  20   0         10.92         18.86        11.35 o                         
   1  20   0          0.40          2.68         6.39 o                         
   2  20   0          2.74          8.41         8.44 o                         
   3  20   0         54.51         48.65         8.98 o                         
   4  20   0         42.75         45.74        12.67 o                         
   1  21   0         19.82         16.58         7.94 o                         
   2  21   0         60.21         50.30        10.65 o                         
   3  21   0          3.31        -11.46        11.79 o                         
   4  21   0         60.72         62.70        13.49 o                         
   0  22   0        152.16        204.91        23.51 o                         
   1  22   0        149.66        143.32        12.19 o                         
   2  22   0         39.48         51.56        17.65 o                         
   3  22   0         75.60         71.83        14.90 o                         
   1  23   0          3.03        -15.93        15.93 o                         
  -9   1   1         10.82         -0.45         9.39 o                         
  -8   1   1         45.62         40.89         8.58 o                         
  -7   1   1         34.09         35.92         5.58 o                         
  -6   1   1         97.70         87.39         4.46 o                         
  -5   1   1        291.23        281.77         4.95 o                         
  -4   1   1       1017.93       1010.05         8.34 o                         
  -3   1   1         69.80         67.45         2.12 o                         
  -2   1   1       2645.77       2879.08        20.53 o                         
  -1   1   1        692.80        677.40        12.93 o                         
   1   1   1        305.74        302.93         2.66 o                         
   2   1   1      12757.60      13011.11        87.24 o                         
   3   1   1       3677.62       3726.82        26.11 o                         
   4   1   1        219.96        236.85         4.27 o                         
   5   1   1        177.57        199.85         5.41 o                         
   6   1   1         67.79         53.98         5.08 o                         
   7   1   1         28.63         30.51         6.67 o                         
   8   1   1        921.03        959.36        17.72 o                         
   9   1   1         97.19        117.80        10.14 o                         
  -9   2   1         32.09         28.31         9.83 o                         
  -8   2   1        186.46        169.38         8.69 o                         
  -7   2   1        563.13        529.60        15.06 o                         
  -6   2   1         23.04         15.45         4.09 o                         
  -5   2   1        153.77        175.35         4.65 o                         
  -4   2   1       2067.79       2037.25        15.26 o                         
  -3   2   1        222.79        168.66         2.98 o                         
  -2   2   1      16281.07      15795.31       136.02 o                         
  -1   2   1       4848.83       4893.72        31.90 o                         
   0   2   1        376.02        338.54        10.98 o                         
   1   2   1       3001.64       3212.35        21.91 o                         
   2   2   1       1897.35       1935.02        13.38 o                         
   3   2   1       4221.62       4299.63        29.89 o                         
   4   2   1       5425.62       5553.82        37.43 o                         
   5   2   1       7415.52       7389.00        54.98 o                         
   6   2   1        345.72        372.08        13.48 o                         
   7   2   1        416.78        440.73        13.31 o                         
   8   2   1        319.23        415.90        14.86 o                         
   9   2   1         10.33         44.73        12.86 o                         
  -9   3   1        118.79        102.41        11.66 o                         
  -8   3   1         48.38         47.76         7.50 o                         
  -7   3   1        186.68        170.16         6.81 o                         
  -6   3   1         96.73         97.46         4.61 o                         
  -5   3   1        908.90        910.57         8.47 o                         
  -4   3   1         50.34         46.04         2.30 o                         
  -3   3   1        402.09        412.73         4.20 o                         
  -2   3   1       1097.29       1102.66         8.25 o                         
  -1   3   1       7537.46       7558.77        49.12 o                         
   0   3   1        215.95        185.53         1.80 o                         
   1   3   1       4483.83       4415.63        29.00 o                         
   2   3   1      10946.44      11144.34        70.37 o                         
   3   3   1       8275.06       8456.19        55.60 o                         
   4   3   1        308.69        298.35         5.21 o                         
   5   3   1        341.85        330.97         6.49 o                         
   6   3   1        449.12        415.90        12.33 o                         
   7   3   1        133.72        124.86         6.76 o                         
   8   3   1        550.69        578.72        14.62 o                         
   9   3   1        795.17        871.78        23.12 o                         
  -9   4   1         25.81         37.63        12.25 o                         
  -8   4   1          0.41         -0.55         7.55 o                         
  -7   4   1         78.65         75.15         5.57 o                         
  -6   4   1          8.63          2.76         4.32 o                         
  -5   4   1        746.39        764.55         8.61 o                         
  -4   4   1          9.62         12.52         2.02 o                         
  -3   4   1       1445.60       1492.15        10.60 o                         
  -2   4   1        861.71        891.76         7.33 o                         
  -1   4   1       1435.57       1556.29        12.18 o                         
   0   4   1      12085.88      12107.60        81.27 o                         
   1   4   1       4775.75       4874.78        34.23 o                         
   2   4   1       4294.78       4457.27        31.71 o                         
   3   4   1       3147.83       3322.56        22.09 o                         
   4   4   1       4418.89       4363.95        29.84 o                         
   5   4   1        976.27        911.22        10.70 o                         
   6   4   1         64.99         64.07         4.88 o                         
   7   4   1        505.19        527.40        13.56 o                         
   8   4   1        252.49        254.97        11.13 o                         
   9   4   1          8.95         22.50        13.83 o                         
  -9   5   1        189.84        213.58        12.18 o                         
  -8   5   1        176.80        192.80        11.80 o                         
  -7   5   1         80.33         90.28         7.24 o                         
  -6   5   1        358.42        347.32        11.98 o                         
  -5   5   1       1367.64       1356.83        12.98 o                         
  -4   5   1       3316.67       3345.66        22.49 o                         
  -3   5   1       4527.33       4806.38        34.49 o                         
  -2   5   1         40.22         40.28         1.85 o                         
  -1   5   1       8286.39       8712.68        58.56 o                         
   0   5   1       3075.44       3194.78        20.60 o                         
   1   5   1       1133.31       1169.00         8.43 o                         
   2   5   1        727.93        704.38         6.39 o                         
   3   5   1       3895.14       4284.32        28.98 o                         
   4   5   1        107.85        106.40         3.22 o                         
   5   5   1        220.79        203.61         6.04 o                         
   6   5   1       1017.34       1004.41        12.93 o                         
   7   5   1          8.66          2.82         6.40 o                         
   8   5   1         13.36         18.60         9.40 o                         
   9   5   1          0.45        -12.42        12.42 o                         
  -9   6   1        547.34        575.37        19.53 o                         
  -8   6   1         89.22         93.39         9.66 o                         
  -7   6   1        139.59        142.55         7.60 o                         
  -6   6   1        530.48        515.40        10.30 o                         
  -5   6   1        279.37        288.58         7.33 o                         
  -4   6   1       1480.23       1509.59        12.71 o                         
  -3   6   1       9882.56      10173.09        71.46 o                         
  -2   6   1       6083.49       5944.57        43.65 o                         
  -1   6   1       3838.62       3789.31        26.90 o                         
   0   6   1       8064.25       8088.14        74.02 o                         
   1   6   1        653.82        570.58         5.19 o                         
   2   6   1       2283.39       2374.48        15.98 o                         
   3   6   1       1743.55       1863.40        13.69 o                         
   4   6   1       1711.08       1823.54        13.50 o                         
   5   6   1         77.76         81.71         5.17 o                         
   6   6   1        254.63        255.79         8.43 o                         
   7   6   1         35.40         40.79         6.71 o                         
   8   6   1         42.10          9.93         9.30 o                         
   9   6   1          0.17        -10.96        10.96 o                         
  -9   7   1         33.91         59.47        11.23 o                         
  -8   7   1          8.60          5.50         9.19 o                         
  -7   7   1         72.56         77.53         8.89 o                         
  -6   7   1       2702.72       2744.84        29.85 o                         
  -5   7   1        860.32        841.00        12.63 o                         
  -4   7   1       3995.58       3945.99        29.26 o                         
  -3   7   1       1707.57       1721.16        14.91 o                         
  -2   7   1          0.45          1.23         1.61 o                         
  -1   7   1         14.76         12.58         1.46 o                         
   0   7   1       1131.95       1049.99         8.17 o                         
   1   7   1       9013.68       9318.65        60.91 o                         
   2   7   1       3001.07       3016.87        20.70 o                         
   3   7   1       1895.48       1886.70        13.46 o                         
   4   7   1       2748.58       2737.61        21.11 o                         
   5   7   1        266.12        258.11         6.36 o                         
   6   7   1         63.24         41.64         6.44 o                         
   7   7   1        215.35        202.18        10.72 o                         
   8   7   1          6.13         -9.46         9.46 o                         
   9   7   1        134.66        144.12        13.25 o                         
  -9   8   1         26.36          4.21        10.77 o                         
  -8   8   1         42.28         34.26         9.48 o                         
  -7   8   1         43.44         37.41         8.74 o                         
  -6   8   1        260.01        262.77         9.99 o                         
  -5   8   1         24.54         29.04         4.37 o                         
  -4   8   1          8.90          7.28         3.27 o                         
  -3   8   1       3066.46       3118.94        24.25 o                         
  -2   8   1        567.75        533.15         5.23 o                         
  -1   8   1         41.56         91.63         2.40 o                         
   0   8   1        490.48        440.41         4.57 o                         
   1   8   1       1141.92       1156.94         9.43 o                         
   2   8   1         85.65         76.38         2.57 o                         
   3   8   1       1564.64       1575.12        11.95 o                         
   4   8   1       1358.43       1365.22        12.36 o                         
   5   8   1          6.54         19.22         4.54 o                         
   6   8   1        470.90        444.31         9.53 o                         
   7   8   1          4.31          9.12         8.71 o                         
   8   8   1         40.31         16.19         9.83 o                         
  -9   9   1          3.56          5.03        12.69 o                         
  -8   9   1          2.57         15.09        10.03 o                         
  -7   9   1         32.99         29.81         8.08 o                         
  -6   9   1        154.18        169.35         7.93 o                         
  -5   9   1        408.76        404.58         8.58 o                         
  -4   9   1        100.87         94.13         4.27 o                         
  -3   9   1        482.78        540.21         6.54 o                         
  -2   9   1       1688.92       1815.83        13.22 o                         
  -1   9   1       1436.47       1550.78        11.78 o                         
   0   9   1          2.58          0.64         1.83 o                         
   1   9   1         78.11         83.80         2.62 o                         
   2   9   1          6.49         11.74         1.92 o                         
   3   9   1        345.72        336.61         4.58 o                         
   4   9   1        224.58        245.24         6.56 o                         
   5   9   1        684.35        688.31        12.12 o                         
   6   9   1         21.38         18.13         7.15 o                         
   7   9   1          6.46         -3.26         9.14 o                         
   8   9   1          0.26         -9.65         9.65 o                         
  -8  10   1         77.99         80.81        12.65 o                         
  -7  10   1         36.13         31.71         8.40 o                         
  -6  10   1          6.31         -3.90         7.04 o                         
  -5  10   1         41.29         38.83         4.78 o                         
  -4  10   1       1259.60       1248.39        13.68 o                         
  -3  10   1       6874.44       7106.88        51.06 o                         
  -2  10   1        993.90        991.19         8.90 o                         
  -1  10   1       1486.41       1379.66        10.54 o                         
   0  10   1       1696.66       1724.13        13.07 o                         
   1  10   1       6587.91       6778.85        44.99 o                         
   2  10   1        615.34        648.76         6.69 o                         
   3  10   1         35.09         42.18         2.38 o                         
   4  10   1        444.82        467.68         8.28 o                         
   5  10   1         14.79         12.40         5.15 o                         
   6  10   1         37.02         32.55         6.51 o                         
   7  10   1         72.20         75.22         9.11 o                         
   8  10   1          6.07        -14.62        14.72 o                         
  -8  11   1        262.51        302.88        13.21 o                         
  -7  11   1        412.09        419.35        14.88 o                         
  -6  11   1        753.59        760.48        14.50 o                         
  -5  11   1       2514.85       2490.11        25.00 o                         
  -4  11   1       4140.41       4229.27        37.42 o                         
  -3  11   1        603.46        620.23         8.08 o                         
  -2  11   1         74.00         73.63         2.83 o                         
  -1  11   1          5.13          7.36         2.41 o                         
   0  11   1       1456.82       1470.56        11.26 o                         
   1  11   1       1448.20       1422.08        10.76 o                         
   2  11   1       4647.14       4659.46        31.72 o                         
   3  11   1       1615.84       1592.30        13.77 o                         
   4  11   1          6.25         11.75         4.29 o                         
   5  11   1        174.95        174.68         7.30 o                         
   6  11   1         63.32         52.01         7.68 o                         
   7  11   1        125.92        124.65         9.50 o                         
   8  11   1         34.25         42.92        13.63 o                         
  -8  12   1          8.43          1.07        11.16 o                         
  -7  12   1        241.25        217.21        10.20 o                         
  -6  12   1         46.18         44.66         7.66 o                         
  -5  12   1          0.45          5.66         5.07 o                         
  -4  12   1         70.66         85.33         4.84 o                         
  -3  12   1       2148.75       2163.02        21.02 o                         
  -2  12   1       1259.49       1227.82        10.08 o                         
  -1  12   1       1929.23       1919.77        14.28 o                         
   0  12   1       3041.53       3021.27        21.94 o                         
   1  12   1       1124.06       1086.65         9.04 o                         
   2  12   1         78.32         73.99         3.00 o                         
   3  12   1        185.28        172.38         5.89 o                         
   4  12   1          9.57         13.85         4.26 o                         
   5  12   1        280.15        308.79        11.96 o                         
   6  12   1          8.40          3.53         7.33 o                         
   7  12   1          7.37          5.13        10.89 o                         
   8  12   1         80.43         96.82        13.37 o                         
  -8  13   1        260.57        258.88        18.01 o                         
  -7  13   1         93.31         99.10         9.05 o                         
  -6  13   1         93.96        103.28         8.39 o                         
  -5  13   1        657.79        606.93        16.29 o                         
  -4  13   1         21.14         25.09         4.53 o                         
  -3  13   1       1040.17       1045.20        11.38 o                         
  -2  13   1        382.59        408.98         6.04 o                         
  -1  13   1        165.39        155.12         4.83 o                         
   0  13   1          8.78         15.32         2.68 o                         
   1  13   1         17.74         27.16         2.72 o                         
   2  13   1        364.18        340.85         6.54 o                         
   3  13   1        277.41        286.38         5.74 o                         
   4  13   1       1007.16       1001.21        14.92 o                         
   5  13   1         22.66         29.76         8.62 o                         
   6  13   1          8.60          0.83         9.87 o                         
   7  13   1         37.47         18.97        11.51 o                         
  -7  14   1          2.18          2.22         9.72 o                         
  -6  14   1          3.77         -1.71         9.08 o                         
  -5  14   1         53.89         45.11         7.99 o                         
  -4  14   1        153.83        144.53         5.99 o                         
  -3  14   1         83.36         68.99         3.23 o                         
  -2  14   1        110.84        107.80         4.49 o                         
  -1  14   1        442.01        429.84         6.28 o                         
   0  14   1          5.87          7.58         2.93 o                         
   1  14   1         17.18         17.99         3.15 o                         
   2  14   1        751.99        746.29         9.56 o                         
   3  14   1        718.41        679.99         8.89 o                         
   4  14   1         29.01         22.26         5.58 o                         
   5  14   1        762.01        723.46        24.00 o                         
   6  14   1        539.31        565.36        18.70 o                         
   7  14   1         39.90         27.91        12.84 o                         
  -7  15   1        203.09        223.20        13.20 o                         
  -6  15   1         16.53         27.71         9.92 o                         
  -5  15   1        279.24        295.71        13.33 o                         
  -4  15   1        328.87        321.12         9.88 o                         
  -3  15   1         18.05         21.31         3.56 o                         
  -2  15   1         28.57         29.96         3.62 o                         
  -1  15   1        681.12        682.81         8.82 o                         
   0  15   1        649.74        626.53         7.60 o                         
   1  15   1       3392.06       3378.81        27.87 o                         
   2  15   1       1477.29       1495.03        15.45 o                         
   3  15   1         64.62         64.01         5.66 o                         
   4  15   1        217.68        203.15        11.55 o                         
   5  15   1          2.00         -3.89         9.25 o                         
   6  15   1         77.18         69.32        11.44 o                         
   7  15   1        295.59        289.04        15.40 o                         
  -7  16   1         23.95         17.69        13.84 o                         
  -6  16   1         68.24         43.92        10.31 o                         
  -5  16   1          0.13         -5.90         7.34 o                         
  -4  16   1        408.79        408.88        12.85 o                         
  -3  16   1         56.29         63.15         4.42 o                         
  -2  16   1        986.62       1042.37        11.66 o                         
  -1  16   1        276.57        301.81         8.43 o                         
   0  16   1        726.34        727.49        12.86 o                         
   1  16   1         14.12         19.43         3.89 o                         
   2  16   1          4.34          6.14         3.74 o                         
   3  16   1        808.55        813.24        14.26 o                         
   4  16   1        139.55        160.33        10.59 o                         
   5  16   1        273.82        267.27        13.70 o                         
   6  16   1        245.16        266.77        14.39 o                         
  -6  17   1         25.06         30.18        11.79 o                         
  -5  17   1         58.40         52.70         9.80 o                         
  -4  17   1        320.95        334.66        13.11 o                         
  -3  17   1         86.80         72.42         5.76 o                         
  -2  17   1          6.23          3.79         4.53 o                         
  -1  17   1         99.19        102.66         4.84 o                         
   0  17   1         13.48         -0.19         4.48 o                         
   1  17   1         44.30         65.16         4.86 o                         
   2  17   1        416.55        448.40         9.89 o                         
   3  17   1        209.57        169.39         8.43 o                         
   4  17   1         14.03          7.05         9.52 o                         
   5  17   1        140.15        123.74        11.27 o                         
   6  17   1         41.96         53.84        12.26 o                         
  -6  18   1         27.31          3.44        12.08 o                         
  -5  18   1         34.31         11.66        11.28 o                         
  -4  18   1         40.35         38.80         9.12 o                         
  -3  18   1         23.04         25.05         7.41 o                         
  -2  18   1         55.42         39.36         5.96 o                         
  -1  18   1          1.87         -1.58         5.06 o                         
   0  18   1         60.21         39.50         6.01 o                         
   1  18   1         49.73         43.93         7.13 o                         
   2  18   1        176.53        160.73         8.23 o                         
   3  18   1          6.52          6.32         8.97 o                         
   4  18   1         78.52         66.54        10.18 o                         
   5  18   1        125.01        114.02        12.78 o                         
  -5  19   1         92.84         66.19        14.28 o                         
  -4  19   1          2.55         10.86        11.55 o                         
  -3  19   1         84.32         87.65         9.25 o                         
  -2  19   1        246.96        235.72        11.70 o                         
  -1  19   1        133.48        113.73         6.94 o                         
   0  19   1        464.76        497.31        12.00 o                         
   1  19   1        779.06        738.72        14.57 o                         
   2  19   1        466.85        421.84        13.40 o                         
   3  19   1        326.85        348.86        19.22 o                         
   4  19   1          1.10         -6.18         9.21 o                         
   5  19   1         20.05         11.96        13.03 o                         
  -5  20   1          1.86         13.75        14.86 o                         
  -4  20   1         84.61         68.16        15.59 o                         
  -3  20   1         20.05         16.16        11.76 o                         
  -2  20   1         86.36        112.10         9.02 o                         
  -1  20   1        165.66        168.75         8.05 o                         
   0  20   1         11.97         21.24         8.09 o                         
   1  20   1          3.00          6.77         7.92 o                         
   2  20   1        147.80        162.30        11.67 o                         
   3  20   1        286.35        356.80        18.18 o                         
   4  20   1        409.84        475.74        24.87 o                         
  -4  21   1         77.21         73.52        13.41 o                         
  -3  21   1         33.28         41.17        10.69 o                         
  -2  21   1          7.31          3.31        10.73 o                         
  -1  21   1        103.45        109.19         9.86 o                         
   0  21   1        181.60        213.85        11.48 o                         
   1  21   1         74.48         80.36         8.66 o                         
   2  21   1         56.12         75.36        11.06 o                         
   3  21   1         39.53         37.80        12.23 o                         
  -3  22   1          0.05        -11.50        11.50 o                         
  -2  22   1         85.15        111.45        14.75 o                         
  -1  22   1         17.63          0.53        11.57 o                         
   0  22   1        167.94        153.73        16.49 o                         
   1  22   1         28.22         25.61        13.07 o                         
   2  22   1        279.32        258.23        12.84 o                         
  -1  23   1          5.00         -0.13        16.45 o                         
   0  23   1         59.53         37.60        16.23 o                         
 -10   0   2        156.22        179.53        21.33 o                         
  -9   0   2        477.98        470.07        21.70 o                         
  -8   0   2        492.25        465.10        19.68 o                         
  -7   0   2        128.43        154.27        11.08 o                         
  -6   0   2       1201.30       1298.73        18.37 o                         
  -5   0   2       2172.55       2094.94        21.99 o                         
  -4   0   2        608.81        763.30        10.41 o                         
  -3   0   2       7537.54       7595.59        76.18 o                         
  -2   0   2      49439.60      41875.46       466.00 o                         
  -1   0   2       6990.55       6748.68       107.79 o                         
   0   0   2        103.57        100.20         2.16 o                         
   1   0   2       8869.49       8716.60        85.75 o                         
   2   0   2       3037.99       3240.68        35.60 o                         
   3   0   2       3172.69       2931.36        28.83 o                         
   4   0   2        774.77        753.18        10.31 o                         
   5   0   2        425.25        424.03        11.24 o                         
   6   0   2         28.98         42.22         7.43 o                         
   7   0   2        923.21        923.49        25.59 o                         
   8   0   2        296.77        221.28        15.55 o                         
   9   0   2         57.74         57.42        13.97 o                         
 -10   1   2          2.93          0.04        13.05 o                         
  -9   1   2        138.14        173.02         9.76 o                         
  -8   1   2        860.30        875.27        18.03 o                         
  -7   1   2       2021.84       2054.22        22.36 o                         
  -6   1   2       1398.38       1395.65        14.32 o                         
  -5   1   2       2332.22       2219.30        16.37 o                         
  -4   1   2       4310.23       4655.00        31.39 o                         
  -3   1   2         69.85        112.75         2.81 o                         
  -2   1   2        552.88        552.93         4.62 o                         
  -1   1   2       4852.75       4859.91        32.87 o                         
   0   1   2       5348.49       5328.47        34.71 o                         
   1   1   2       1996.16       1968.24        13.37 o                         
   2   1   2        194.30        155.49         3.01 o                         
   3   1   2         29.32         38.89         3.64 o                         
   4   1   2       1060.76       1008.03         8.80 o                         
   5   1   2       1383.15       1316.46        13.03 o                         
   6   1   2        216.15        200.56         7.92 o                         
   7   1   2       1823.86       1827.60        25.07 o                         
   8   1   2          4.76          9.80         8.24 o                         
   9   1   2         29.14          8.86         9.70 o                         
 -10   2   2         84.35         84.34        13.26 o                         
  -9   2   2         94.44        100.83         9.29 o                         
  -8   2   2         13.51         17.13         7.78 o                         
  -7   2   2        430.13        446.24        12.99 o                         
  -6   2   2         96.00         88.95         4.31 o                         
  -5   2   2        200.29        202.26         4.86 o                         
  -4   2   2        270.70        268.36         4.35 o                         
  -3   2   2       7611.01       8037.73        54.50 o                         
  -2   2   2       5088.16       5499.13        36.13 o                         
  -1   2   2        698.03        728.01         6.32 o                         
   0   2   2      12979.82      12950.33       124.90 o                         
   1   2   2          1.71          5.40         1.14 o                         
   2   2   2         11.25         10.76         1.74 o                         
   3   2   2        472.63        466.96         6.44 o                         
   4   2   2       1084.18       1066.99         9.15 o                         
   5   2   2        114.14        109.39         4.45 o                         
   6   2   2          0.02          0.85         5.02 o                         
   7   2   2        213.99        208.38         9.97 o                         
   8   2   2          5.01          6.88         8.33 o                         
   9   2   2        309.37        286.15        24.82 o                         
  -9   3   2          9.09          9.11        11.91 o                         
  -8   3   2         44.57         60.79         7.73 o                         
  -7   3   2        219.07        231.57         8.56 o                         
  -6   3   2         78.53         81.79         4.27 o                         
  -5   3   2        174.98        186.20         4.54 o                         
  -4   3   2         80.56         81.94         3.45 o                         
  -3   3   2        205.77        221.84         3.21 o                         
  -2   3   2      23187.61      22488.60       149.98 o                         
  -1   3   2       1911.59       1960.37        14.18 o                         
   0   3   2       7824.42       8046.66        52.32 o                         
   1   3   2      10882.52      11077.33        74.37 o                         
   2   3   2        827.51        825.51         7.13 o                         
   3   3   2         19.43         11.83         2.05 o                         
   4   3   2         85.86         87.52         3.06 o                         
   5   3   2          5.35          1.11         3.66 o                         
   6   3   2       2058.46       2019.50        21.82 o                         
   7   3   2         86.51         91.04         6.92 o                         
   8   3   2        200.60        211.84        10.85 o                         
   9   3   2          8.78         21.61        12.17 o                         
  -9   4   2         55.95         50.23        13.88 o                         
  -8   4   2          1.89         10.60         6.39 o                         
  -7   4   2        119.99        156.02         6.86 o                         
  -6   4   2       1721.19       1795.04        17.41 o                         
  -5   4   2        468.58        449.89         5.78 o                         
  -4   4   2       5897.91       5768.62        39.86 o                         
  -3   4   2       2385.02       2321.53        16.18 o                         
  -2   4   2       2798.77       2834.15        20.35 o                         
  -1   4   2       1676.46       1692.99        12.49 o                         
   0   4   2       5145.50       5261.23        34.55 o                         
   1   4   2         73.27         75.73         2.05 o                         
   2   4   2       3126.69       3073.05        20.94 o                         
   3   4   2       5205.11       5274.38        35.39 o                         
   4   4   2       2346.56       2136.26        16.47 o                         
   5   4   2       1147.07       1116.57        12.94 o                         
   6   4   2        164.70        183.87         6.86 o                         
   7   4   2        102.36        108.71         8.10 o                         
   8   4   2        139.81        131.23         8.97 o                         
   9   4   2         11.34          7.34        11.28 o                         
  -9   5   2         60.35         95.00        12.62 o                         
  -8   5   2        501.18        552.60        17.24 o                         
  -7   5   2       1662.48       1700.61        26.53 o                         
  -6   5   2       2239.43       2226.58        22.88 o                         
  -5   5   2        346.01        331.17         5.93 o                         
  -4   5   2        357.32        355.98         5.05 o                         
  -3   5   2        626.19        722.41        11.56 o                         
  -2   5   2       3099.42       2967.19        20.01 o                         
  -1   5   2      13053.38      13109.65        85.14 o                         
   0   5   2      11444.00      11504.82        79.89 o                         
   1   5   2       2776.77       2822.38        24.32 o                         
   2   5   2       2523.08       2606.27        17.99 o                         
   3   5   2         35.31         22.99         2.44 o                         
   4   5   2        535.53        514.93         6.17 o                         
   5   5   2        471.70        433.33         8.07 o                         
   6   5   2       2027.69       1989.58        20.58 o                         
   7   5   2        231.22        241.01        10.40 o                         
   8   5   2        132.54        151.50        10.86 o                         
   9   5   2        101.34        135.79        13.39 o                         
  -9   6   2        267.79        276.09        13.18 o                         
  -8   6   2        210.36        182.19        10.30 o                         
  -7   6   2         65.24         62.50         5.45 o                         
  -6   6   2          1.82         -0.80         3.22 o                         
  -5   6   2          2.74         -3.24         3.71 o                         
  -4   6   2       1842.84       1795.76        14.59 o                         
  -3   6   2       1644.38       1648.73        13.12 o                         
  -2   6   2        142.55        136.41         2.50 o                         
  -1   6   2      12835.99      13432.92        96.77 o                         
   0   6   2         41.43         51.93         1.98 o                         
   1   6   2        270.65        233.63         3.60 o                         
   2   6   2       2838.27       2969.65        20.41 o                         
   3   6   2        320.45        336.00         4.64 o                         
   4   6   2       1144.63       1151.39        11.58 o                         
   5   6   2         48.87         58.44         4.94 o                         
   6   6   2         38.16         40.38         4.88 o                         
   7   6   2          8.96         16.52         6.88 o                         
   8   6   2        338.13        348.35        14.57 o                         
   9   6   2         34.57         14.87        12.77 o                         
  -9   7   2          5.60         -0.59        10.49 o                         
  -8   7   2        105.97         98.30         9.66 o                         
  -7   7   2          2.17          1.71         7.84 o                         
  -6   7   2        110.16        109.05         6.05 o                         
  -5   7   2          7.18         10.52         3.90 o                         
  -4   7   2        673.12        648.18         7.28 o                         
  -3   7   2       2576.00       2595.69        19.57 o                         
  -2   7   2        149.08        127.69         3.11 o                         
  -1   7   2      12525.92      13121.46        88.09 o                         
   0   7   2       2032.43       1981.84        13.85 o                         
   1   7   2       1537.81       1517.21        11.96 o                         
   2   7   2       1685.44       1785.99        12.98 o                         
   3   7   2          4.47          0.60         2.10 o                         
   4   7   2         83.61         70.29         3.60 o                         
   5   7   2        371.91        396.86         8.18 o                         
   6   7   2         23.89         28.35         5.94 o                         
   7   7   2         98.06        101.65         9.26 o                         
   8   7   2          5.91         17.63        10.05 o                         
  -9   8   2        106.85        105.55        11.46 o                         
  -8   8   2         24.04         26.59         9.28 o                         
  -7   8   2        251.31        246.30        11.74 o                         
  -6   8   2        701.19        734.23        13.12 o                         
  -5   8   2       1815.56       1771.79        17.91 o                         
  -4   8   2       1299.37       1303.99        12.17 o                         
  -3   8   2       2319.16       2213.33        17.15 o                         
  -2   8   2        223.46        206.22         3.26 o                         
  -1   8   2        198.78        239.24         3.56 o                         
   0   8   2        284.19        292.10         3.61 o                         
   1   8   2       2237.02       2286.40        17.34 o                         
   2   8   2       5853.03       5957.07        44.33 o                         
   3   8   2       3295.31       3118.18        22.69 o                         
   4   8   2       2374.57       2258.01        23.28 o                         
   5   8   2       2924.95       2870.98        32.50 o                         
   6   8   2        458.47        481.48        11.67 o                         
   7   8   2        108.29        116.04         9.59 o                         
   8   8   2        249.40        254.26        12.90 o                         
  -9   9   2          1.44          5.53        10.74 o                         
  -8   9   2        257.91        265.20        13.15 o                         
  -7   9   2        155.13        175.26         9.38 o                         
  -6   9   2        340.48        337.71        12.60 o                         
  -5   9   2         11.17          6.15         4.21 o                         
  -4   9   2        142.13        136.34         4.86 o                         
  -3   9   2       3396.83       3327.99        24.96 o                         
  -2   9   2       1534.91       1423.20        10.75 o                         
  -1   9   2      20067.43      19994.09       129.71 o                         
   0   9   2      10229.79      10495.44        66.66 o                         
   1   9   2       5071.52       5087.94        34.13 o                         
   2   9   2       3746.80       3569.61        26.48 o                         
   3   9   2        347.80        313.87         4.88 o                         
   4   9   2        289.47        273.75         8.26 o                         
   5   9   2       1796.36       1765.74        18.01 o                         
   6   9   2        342.11        312.25        12.97 o                         
   7   9   2        187.18        219.69        12.01 o                         
   8   9   2        258.41        237.25        14.30 o                         
  -9  10   2          2.97        -10.87        10.87 o                         
  -8  10   2         19.91         13.66         9.81 o                         
  -7  10   2        130.73        131.18         9.17 o                         
  -6  10   2          8.49         14.47         6.20 o                         
  -5  10   2       1270.89       1249.27        14.68 o                         
  -4  10   2       1326.98       1296.82        13.91 o                         
  -3  10   2        873.29        839.30         9.07 o                         
  -2  10   2       4365.15       4664.63        33.79 o                         
  -1  10   2        780.06        827.64         7.87 o                         
   0  10   2          1.59          4.87         1.95 o                         
   1  10   2       1034.24        969.29         8.12 o                         
   2  10   2       2528.77       2534.28        19.63 o                         
   3  10   2       1838.38       1853.76        16.25 o                         
   4  10   2       2203.87       2186.67        22.20 o                         
   5  10   2       2262.24       2184.30        30.96 o                         
   6  10   2        380.10        387.33        14.33 o                         
   7  10   2         28.47         40.92        11.93 o                         
   8  10   2         77.85         84.95        13.20 o                         
  -8  11   2          0.05         -7.96        11.26 o                         
  -7  11   2         24.81         12.34         8.19 o                         
  -6  11   2        355.01        364.46        13.62 o                         
  -5  11   2          4.21          7.45         4.59 o                         
  -4  11   2         38.44         38.65         4.11 o                         
  -3  11   2         87.50         83.18         4.88 o                         
  -2  11   2        129.15        148.59         3.85 o                         
  -1  11   2        455.18        494.81         5.50 o                         
   0  11   2         46.32         46.03         2.94 o                         
   1  11   2        343.97        337.86         4.63 o                         
   2  11   2          1.08         -0.23         3.00 o                         
   3  11   2         22.53         18.57         4.21 o                         
   4  11   2        640.77        656.27        13.28 o                         
   5  11   2          2.16         14.83         4.43 o                         
   6  11   2          0.05          3.20         7.66 o                         
   7  11   2          6.76         17.69        10.99 o                         
   8  11   2         26.42         22.00        12.91 o                         
  -8  12   2         49.82         29.73        10.89 o                         
  -7  12   2          0.09          7.71         8.40 o                         
  -6  12   2         60.19         49.05         7.65 o                         
  -5  12   2        492.73        472.93         9.87 o                         
  -4  12   2        547.30        526.40         9.09 o                         
  -3  12   2        288.69        284.64         5.48 o                         
  -2  12   2          7.07         14.20         2.54 o                         
  -1  12   2        299.90        279.27         4.90 o                         
   0  12   2          2.78         -1.83         2.36 o                         
   1  12   2          9.45         10.20         2.33 o                         
   2  12   2       1450.14       1427.92        15.91 o                         
   3  12   2         22.13         19.13         4.24 o                         
   4  12   2       1424.88       1399.29        17.47 o                         
   5  12   2         12.44         16.64         6.10 o                         
   6  12   2         52.68         43.17        11.55 o                         
   7  12   2          9.93         21.19        11.33 o                         
  -8  13   2        165.79        159.73        12.75 o                         
  -7  13   2        121.04        109.60         9.61 o                         
  -6  13   2         97.47         99.10         8.29 o                         
  -5  13   2        137.64        124.37         6.29 o                         
  -4  13   2         16.89         13.96         4.38 o                         
  -3  13   2         50.94         43.53         2.89 o                         
  -2  13   2       2609.84       2580.00        21.60 o                         
  -1  13   2       2272.45       2220.82        16.88 o                         
   0  13   2       3871.53       3846.58        26.67 o                         
   1  13   2       1857.24       1832.95        14.64 o                         
   2  13   2         23.52         16.66         4.03 o                         
   3  13   2       1017.98        969.89        13.38 o                         
   4  13   2         25.55         34.90         8.06 o                         
   5  13   2        458.04        475.93        16.42 o                         
   6  13   2        326.06        315.92        14.34 o                         
   7  13   2         49.08         52.66        11.84 o                         
  -8  14   2          0.90         -6.20        15.20 o                         
  -7  14   2          6.41         -0.15         8.91 o                         
  -6  14   2        159.26        176.92         9.17 o                         
  -5  14   2        221.92        242.01         9.35 o                         
  -4  14   2        286.13        275.75         8.62 o                         
  -3  14   2       1159.71       1167.26        12.47 o                         
  -2  14   2       2271.11       2316.51        19.06 o                         
  -1  14   2        740.39        742.70         8.41 o                         
   0  14   2        304.33        311.40         6.02 o                         
   1  14   2       1056.27       1069.26        11.39 o                         
   2  14   2        153.99        164.63         7.11 o                         
   3  14   2       1065.12       1100.45        14.86 o                         
   4  14   2       1739.18       1790.56        27.96 o                         
   5  14   2       1551.92       1614.35        27.36 o                         
   6  14   2         31.50         31.28        10.86 o                         
   7  14   2          1.13        -12.16        12.16 o                         
  -7  15   2          8.01          2.39        12.86 o                         
  -6  15   2          2.26         11.06         7.97 o                         
  -5  15   2          4.20          5.01         7.55 o                         
  -4  15   2        342.59        313.12         9.20 o                         
  -3  15   2         18.58         18.97         3.70 o                         
  -2  15   2        212.56        232.37         7.61 o                         
  -1  15   2        325.20        389.13         7.38 o                         
   0  15   2        930.71        969.71        10.03 o                         
   1  15   2        364.24        374.21         7.30 o                         
   2  15   2        392.94        416.52         9.98 o                         
   3  15   2        142.56        141.50         7.87 o                         
   4  15   2         53.45         49.20         9.73 o                         
   5  15   2        181.95        165.14        11.26 o                         
   6  15   2         81.68         93.34        11.81 o                         
  -7  16   2          0.01         -9.06        16.02 o                         
  -6  16   2         33.76         19.06        11.19 o                         
  -5  16   2         13.17         16.90         7.61 o                         
  -4  16   2          3.00          4.47         6.87 o                         
  -3  16   2        122.22        107.20         4.88 o                         
  -2  16   2         27.55         17.33         3.90 o                         
  -1  16   2        201.59        180.90         6.21 o                         
   0  16   2          6.85          3.51         4.05 o                         
   1  16   2          1.10          7.15         4.13 o                         
   2  16   2        355.82        388.70         9.95 o                         
   3  16   2         35.64         18.55         8.89 o                         
   4  16   2          3.37          4.14         9.73 o                         
   5  16   2          0.86         14.22        10.53 o                         
   6  16   2         28.38         46.73        12.33 o                         
  -6  17   2        153.53        163.73        14.03 o                         
  -5  17   2        295.66        309.93        12.77 o                         
  -4  17   2        326.85        328.57        12.54 o                         
  -3  17   2         17.16         16.06         5.14 o                         
  -2  17   2         80.84         72.55         5.02 o                         
  -1  17   2         44.82         34.18         4.55 o                         
   0  17   2        229.64        195.57         6.87 o                         
   1  17   2         26.17         29.69         4.91 o                         
   2  17   2         15.61         14.78         6.53 o                         
   3  17   2          3.36          4.43         8.90 o                         
   4  17   2        127.60        113.54        10.87 o                         
   5  17   2        123.86        131.67        11.87 o                         
   6  17   2        157.96        177.23        13.89 o                         
  -6  18   2          1.92        -13.74        15.15 o                         
  -5  18   2          2.36         -2.30        11.67 o                         
  -4  18   2        284.09        303.51        14.12 o                         
  -3  18   2        531.21        554.01        14.12 o                         
  -2  18   2        497.05        515.34        11.65 o                         
  -1  18   2         37.47         40.29         6.04 o                         
   0  18   2        198.84        165.96         9.65 o                         
   1  18   2        134.07        135.10         7.34 o                         
   2  18   2          6.28          6.00         7.97 o                         
   3  18   2        335.52        369.49        14.00 o                         
   4  18   2        200.44        191.50        16.45 o                         
   5  18   2          3.34          1.09        11.12 o                         
  -5  19   2          0.40          2.98        14.42 o                         
  -4  19   2         33.71         41.93        11.26 o                         
  -3  19   2        136.05        130.48         9.98 o                         
  -2  19   2          0.74         -3.24         6.25 o                         
  -1  19   2         11.93         17.29         6.27 o                         
   0  19   2         34.85         48.63         6.34 o                         
   1  19   2         21.87         13.55         7.34 o                         
   2  19   2         26.73         31.78         7.54 o                         
   3  19   2         21.00         25.37         9.45 o                         
   4  19   2          0.51         -9.24        10.36 o                         
   5  19   2         16.08         27.57        12.18 o                         
  -5  20   2         50.79         52.37        17.67 o                         
  -4  20   2         38.38         17.12        11.84 o                         
  -3  20   2          0.15        -11.36        11.36 o                         
  -2  20   2          9.96         -6.53         8.29 o                         
  -1  20   2         13.84          0.65         6.44 o                         
   0  20   2          2.57         -2.19         7.77 o                         
   1  20   2          9.58          8.28         7.87 o                         
   2  20   2          9.44         -9.71        10.31 o                         
   3  20   2         17.19         11.32        10.32 o                         
   4  20   2         15.88          2.85        11.04 o                         
  -4  21   2          0.65        -14.37        14.37 o                         
  -3  21   2          7.10          4.27        14.29 o                         
  -2  21   2         34.58         31.61        11.52 o                         
  -1  21   2        144.00        125.91         9.93 o                         
   0  21   2         23.31         18.80         8.64 o                         
   1  21   2          5.66         -8.31         8.31 o                         
   2  21   2        102.09        114.99        12.44 o                         
   3  21   2         16.79          4.95        10.77 o                         
  -3  22   2        185.75        206.83        19.82 o                         
  -2  22   2         96.84        125.65        14.82 o                         
  -1  22   2          0.53         -0.71        15.00 o                         
   0  22   2          0.10          0.70        12.23 o                         
   1  22   2         24.97         -0.08        14.20 o                         
   2  22   2        124.29        132.66        13.30 o                         
 -10   1   3         28.17         78.08        19.00 o                         
  -9   1   3        258.97        260.18        11.36 o                         
  -8   1   3         69.04         60.41         7.68 o                         
  -7   1   3         27.19         28.56         5.34 o                         
  -6   1   3         14.92         18.24         3.69 o                         
  -5   1   3        268.26        277.86         5.00 o                         
  -4   1   3       2303.03       2418.40        17.18 o                         
  -3   1   3       7690.69       8297.28        56.23 o                         
  -2   1   3      16681.61      16609.93       142.14 o                         
  -1   1   3       1225.08       1172.83         8.85 o                         
   0   1   3       8915.34       8707.53        79.64 o                         
   1   1   3        173.85        152.23         2.47 o                         
   2   1   3        445.64        497.24         5.24 o                         
   3   1   3        959.95       1058.99         8.75 o                         
   4   1   3        960.91        985.40         8.95 o                         
   5   1   3        797.45        761.41        10.12 o                         
   6   1   3       1428.38       1437.01        18.93 o                         
   7   1   3         68.92         53.16         7.63 o                         
   8   1   3          0.61         -9.17         9.17 o                         
   9   1   3          0.32         27.57        14.24 o                         
 -10   2   3          6.68         26.18        16.77 o                         
  -9   2   3         82.55        126.75         9.20 o                         
  -8   2   3        414.48        448.51        13.32 o                         
  -7   2   3        929.24        978.03        13.69 o                         
  -6   2   3       1319.37       1261.96        12.23 o                         
  -5   2   3       2608.89       2545.39        19.73 o                         
  -4   2   3      10566.43      11083.09        72.67 o                         
  -3   2   3        613.33        614.60         5.48 o                         
  -2   2   3         17.80         23.02         1.21 o                         
  -1   2   3       2425.77       2370.43        15.98 o                         
   0   2   3       4068.68       4107.93        34.79 o                         
   1   2   3      16924.79      16950.19       109.92 o                         
   2   2   3      12231.88      12810.72        86.28 o                         
   3   2   3       7217.09       7323.24        48.67 o                         
   4   2   3        751.52        715.11         7.40 o                         
   5   2   3        385.71        376.37         8.20 o                         
   6   2   3        220.00        199.98         7.72 o                         
   7   2   3        255.99        251.67        10.53 o                         
   8   2   3        182.25        183.71        10.00 o                         
   9   2   3         53.92         80.21        15.02 o                         
 -10   3   3        153.38        170.42        16.60 o                         
  -9   3   3         49.71         62.83        12.43 o                         
  -8   3   3         46.69         31.94         7.37 o                         
  -7   3   3         54.35         41.55         5.41 o                         
  -6   3   3         26.38         39.23         3.73 o                         
  -5   3   3        135.86        134.30         3.86 o                         
  -4   3   3       9742.18      10265.53        67.45 o                         
  -3   3   3      13790.28      14335.95        93.32 o                         
  -2   3   3       4135.63       4015.69        28.56 o                         
  -1   3   3      12687.48      12456.14        98.27 o                         
   0   3   3      10447.21      10348.13        65.23 o                         
   1   3   3       5590.24       5745.10        43.68 o                         
   2   3   3        522.59        627.55         5.70 o                         
   3   3   3       1955.21       2262.94        16.33 o                         
   4   3   3        290.84        266.25         5.10 o                         
   5   3   3        758.34        735.04        10.49 o                         
   6   3   3        169.29        168.51         6.85 o                         
   7   3   3        124.07        140.60         8.48 o                         
   8   3   3          0.20          9.74         9.25 o                         
  -9   4   3        226.57        233.42        12.96 o                         
  -8   4   3        236.45        270.23        11.76 o                         
  -7   4   3        127.96        138.39         6.71 o                         
  -6   4   3        601.88        562.37         8.52 o                         
  -5   4   3       3991.70       4010.09        29.76 o                         
  -4   4   3         78.50         76.37         2.76 o                         
  -3   4   3          1.69         12.09         2.09 o                         
  -2   4   3        383.72        393.88         4.03 o                         
  -1   4   3         29.73         31.81         1.41 o                         
   0   4   3        362.41        363.41         3.65 o                         
   1   4   3        566.62        574.29         5.02 o                         
   2   4   3       7993.12       8521.42        56.10 o                         
   3   4   3        459.11        499.76         5.87 o                         
   4   4   3        221.28        193.17         4.92 o                         
   5   4   3        376.36        362.61         8.11 o                         
   6   4   3         26.88         13.22         5.55 o                         
   7   4   3         36.86         43.50         7.64 o                         
   8   4   3          5.99          5.96         8.79 o                         
  -9   5   3         55.24         63.29        13.90 o                         
  -8   5   3         93.71         96.14         9.22 o                         
  -7   5   3        406.53        402.70        13.88 o                         
  -6   5   3        167.38        148.02         6.30 o                         
  -5   5   3         43.66         48.20         2.94 o                         
  -4   5   3        442.80        445.95         5.20 o                         
  -3   5   3         61.33         81.06         2.95 o                         
  -2   5   3        747.28        846.78         6.64 o                         
  -1   5   3         41.27         47.22         1.84 o                         
   0   5   3          7.79          6.93         1.25 o                         
   1   5   3         52.32         30.05         1.97 o                         
   2   5   3       4771.11       5080.00        34.02 o                         
   3   5   3       2496.90       2514.52        19.37 o                         
   4   5   3       1398.89       1337.68        14.04 o                         
   5   5   3       1390.26       1345.51        14.99 o                         
   6   5   3        873.61        858.30        15.33 o                         
   7   5   3        242.44        238.06        10.09 o                         
   8   5   3          6.67         -0.18        10.06 o                         
  -9   6   3        142.49        100.02        10.19 o                         
  -8   6   3         54.55         43.75         9.19 o                         
  -7   6   3         27.84         31.28         5.00 o                         
  -6   6   3        242.39        260.90         8.91 o                         
  -5   6   3        943.25        964.55        10.60 o                         
  -4   6   3        153.78        129.89         3.11 o                         
  -3   6   3        880.77        978.58         7.93 o                         
  -2   6   3        479.54        471.09         4.48 o                         
  -1   6   3        539.89        528.03         5.18 o                         
   0   6   3       2845.66       2790.97        21.07 o                         
   1   6   3      15077.98      15831.34       114.30 o                         
   2   6   3       3878.35       3883.94        27.39 o                         
   3   6   3       1816.28       1727.26        13.64 o                         
   4   6   3        176.32        171.49         5.94 o                         
   5   6   3        127.00        116.91         5.22 o                         
   6   6   3        315.06        310.57        15.19 o                         
   7   6   3       1020.07       1033.92        17.65 o                         
   8   6   3        766.95        761.43        22.68 o                         
  -9   7   3         24.40         25.37        10.59 o                         
  -8   7   3        204.50        185.99        10.38 o                         
  -7   7   3         35.22         37.71         8.53 o                         
  -6   7   3        103.85         94.12         5.58 o                         
  -5   7   3        552.56        549.72         8.59 o                         
  -4   7   3        699.86        662.34         7.35 o                         
  -3   7   3       1682.90       1655.14        12.13 o                         
  -2   7   3       2036.06       1980.61        14.54 o                         
  -1   7   3       4035.09       4031.76        26.21 o                         
   0   7   3         29.21         24.45         1.57 o                         
   1   7   3         62.59         76.77         2.57 o                         
   2   7   3        904.38        958.98         8.92 o                         
   3   7   3       3176.91       3147.18        23.07 o                         
   4   7   3       3444.24       3445.01        30.85 o                         
   5   7   3       1631.85       1608.20        17.08 o                         
   6   7   3        290.51        316.60        11.40 o                         
   7   7   3        566.70        593.90        14.37 o                         
   8   7   3          0.36         16.93        10.90 o                         
  -9   8   3         39.26         49.21        11.06 o                         
  -8   8   3          0.35         16.66         8.93 o                         
  -7   8   3          9.61          4.41         8.18 o                         
  -6   8   3        255.54        262.93         8.73 o                         
  -5   8   3        778.43        745.92        10.14 o                         
  -4   8   3        113.42        105.01         4.05 o                         
  -3   8   3         34.65         50.99         2.69 o                         
  -2   8   3        979.67        994.47         7.68 o                         
  -1   8   3        293.76        312.24         3.78 o                         
   0   8   3       3421.61       3537.37        24.01 o                         
   1   8   3       2498.31       2499.62        19.06 o                         
   2   8   3        644.26        633.14         7.18 o                         
   3   8   3        220.69        201.86         5.93 o                         
   4   8   3         29.55         28.17         3.86 o                         
   5   8   3        457.42        426.67         8.68 o                         
   6   8   3         17.62         13.83         6.43 o                         
   7   8   3        223.28        202.39        10.60 o                         
   8   8   3        173.86        161.02        13.69 o                         
  -9   9   3          0.73        -11.50        11.50 o                         
  -8   9   3        435.93        434.63        16.60 o                         
  -7   9   3        287.90        284.81        11.89 o                         
  -6   9   3        125.71        118.76         6.14 o                         
  -5   9   3         12.82          7.92         4.11 o                         
  -4   9   3         18.52         16.92         3.49 o                         
  -3   9   3        145.05        146.81         3.55 o                         
  -2   9   3         80.55         97.77         3.39 o                         
  -1   9   3        761.32        834.71         7.29 o                         
   0   9   3        318.59        340.71         4.24 o                         
   1   9   3        656.67        667.84         7.50 o                         
   2   9   3         21.66         15.19         3.13 o                         
   3   9   3          6.01          1.03         3.79 o                         
   4   9   3        264.36        254.26         6.66 o                         
   5   9   3        258.29        269.32        11.65 o                         
   6   9   3         49.48         46.58         8.60 o                         
   7   9   3         51.50         55.16         9.55 o                         
   8   9   3         46.91         44.48        12.70 o                         
  -9  10   3         29.44         -5.07        12.05 o                         
  -8  10   3        121.04         94.06        10.33 o                         
  -7  10   3         18.83         14.88         7.99 o                         
  -6  10   3        646.78        598.97        11.28 o                         
  -5  10   3        448.38        453.17         8.73 o                         
  -4  10   3         26.63         27.48         3.91 o                         
  -3  10   3         63.61         61.81         2.54 o                         
  -2  10   3        321.55        344.34         4.53 o                         
  -1  10   3          5.20          8.10         2.33 o                         
   0  10   3       4559.01       4704.38        30.83 o                         
   1  10   3       1429.59       1390.58        11.49 o                         
   2  10   3       5637.52       5685.07        42.92 o                         
   3  10   3         52.46         36.45         4.75 o                         
   4  10   3        220.78        211.65         6.51 o                         
   5  10   3          1.70         -3.33         4.16 o                         
   6  10   3         71.75         80.73         7.82 o                         
   7  10   3        459.27        406.88        20.86 o                         
   8  10   3        379.59        337.62        22.79 o                         
  -8  11   3         30.05         25.16         9.76 o                         
  -7  11   3        197.83        175.62         9.74 o                         
  -6  11   3        114.55        120.31         6.70 o                         
  -5  11   3        256.99        246.93         7.36 o                         
  -4  11   3          7.65          3.07         4.00 o                         
  -3  11   3        781.14        755.87         8.23 o                         
  -2  11   3        443.55        420.19         5.25 o                         
  -1  11   3         96.40         87.49         2.87 o                         
   0  11   3        568.72        568.03         6.68 o                         
   1  11   3        928.11        932.54         9.27 o                         
   2  11   3        547.25        554.07         8.19 o                         
   3  11   3       1795.41       1799.24        23.02 o                         
   4  11   3       3321.88       3330.87        34.46 o                         
   5  11   3        452.38        448.97        12.04 o                         
   6  11   3        711.31        794.85        20.13 o                         
   7  11   3        272.34        287.74        14.23 o                         
  -8  12   3         21.42         20.04        12.03 o                         
  -7  12   3         26.96         22.11         8.22 o                         
  -6  12   3         23.49         17.78         7.26 o                         
  -5  12   3         27.38         24.82         4.93 o                         
  -4  12   3          5.41          1.82         4.15 o                         
  -3  12   3          2.87          7.52         3.33 o                         
  -2  12   3        101.34        106.46         3.78 o                         
  -1  12   3       1536.08       1518.07        12.73 o                         
   0  12   3       2267.81       2286.80        17.83 o                         
   1  12   3        408.93        409.02         6.93 o                         
   2  12   3        300.98        303.80         7.75 o                         
   3  12   3        815.66        845.10        13.03 o                         
   4  12   3         31.79         36.58         6.07 o                         
   5  12   3        580.42        608.29        17.21 o                         
   6  12   3        340.25        344.20        15.60 o                         
   7  12   3        389.90        382.90        17.62 o                         
  -8  13   3         23.19          7.28        15.56 o                         
  -7  13   3          5.41         -1.58         8.39 o                         
  -6  13   3         25.15          9.27         7.39 o                         
  -5  13   3        406.00        376.80        11.94 o                         
  -4  13   3         54.98         52.49         4.40 o                         
  -3  13   3        214.49        190.34         4.73 o                         
  -2  13   3        165.59        165.90         4.71 o                         
  -1  13   3        860.99        848.36         8.58 o                         
   0  13   3        295.51        275.18         5.29 o                         
   1  13   3        904.12        899.32        11.23 o                         
   2  13   3        639.43        621.28        10.27 o                         
   3  13   3         34.37         42.07         5.12 o                         
   4  13   3        767.62        770.13        14.01 o                         
   5  13   3        204.67        213.95        13.46 o                         
   6  13   3         21.66         37.59        12.18 o                         
   7  13   3          0.00        -12.12        12.12 o                         
  -8  14   3          1.27        -19.81        19.81 o                         
  -7  14   3        239.27        234.45        14.17 o                         
  -6  14   3        407.26        409.75        19.73 o                         
  -5  14   3        600.81        585.60        13.60 o                         
  -4  14   3        360.98        353.29         8.19 o                         
  -3  14   3        663.85        640.12         8.27 o                         
  -2  14   3        342.11        340.04         6.15 o                         
  -1  14   3        206.05        227.02         5.88 o                         
   0  14   3       1507.47       1455.27        13.89 o                         
   1  14   3        854.27        820.30        11.03 o                         
   2  14   3        188.80        177.92         6.94 o                         
   3  14   3       1009.28        963.71        14.26 o                         
   4  14   3        567.49        573.39        17.22 o                         
   5  14   3         91.82         94.25        10.47 o                         
   6  14   3         13.30         26.08        11.16 o                         
   7  14   3          0.87         -5.07        12.62 o                         
  -7  15   3         51.11         50.50        12.51 o                         
  -6  15   3         15.79         14.67         9.81 o                         
  -5  15   3         96.13         81.58         7.59 o                         
  -4  15   3        437.55        435.49        11.10 o                         
  -3  15   3        158.56        176.80         7.45 o                         
  -2  15   3       1116.45       1101.66        13.04 o                         
  -1  15   3       2782.37       2761.20        22.36 o                         
   0  15   3          8.46          9.06         3.44 o                         
   1  15   3        407.72        404.08         9.16 o                         
   2  15   3         12.25          8.26         5.10 o                         
   3  15   3         77.73         76.49        10.65 o                         
   4  15   3          7.96          9.51         9.12 o                         
   5  15   3        413.31        472.03        21.12 o                         
   6  15   3         54.33         77.71        12.05 o                         
  -7  16   3        163.18        158.81        17.19 o                         
  -6  16   3        137.99        134.87        11.91 o                         
  -5  16   3        165.72        172.00        12.33 o                         
  -4  16   3        321.13        360.85        13.20 o                         
  -3  16   3          6.76         16.66         5.08 o                         
  -2  16   3         32.74         31.41         4.28 o                         
  -1  16   3        638.39        655.40        12.15 o                         
   0  16   3        226.49        222.35         8.36 o                         
   1  16   3       1044.21       1089.60        14.48 o                         
   2  16   3        355.59        377.75        10.71 o                         
   3  16   3        399.86        417.78        13.30 o                         
   4  16   3         11.90         25.32        11.02 o                         
   5  16   3          6.32          5.09        10.87 o                         
   6  16   3         68.67         74.31        12.82 o                         
  -6  17   3          4.65         -7.82        15.12 o                         
  -5  17   3          0.27          4.88         9.21 o                         
  -4  17   3          1.97          4.22         7.71 o                         
  -3  17   3         10.89         13.91         6.11 o                         
  -2  17   3         11.69          4.63         5.58 o                         
  -1  17   3         59.91         68.66         5.03 o                         
   0  17   3         19.65         20.08         5.02 o                         
   1  17   3         66.77         63.40         6.37 o                         
   2  17   3         23.08         18.26         7.29 o                         
   3  17   3        409.34        435.26        15.06 o                         
   4  17   3         67.26         98.66        11.08 o                         
   5  17   3         60.37         67.85        11.96 o                         
  -6  18   3         25.27          9.80        16.07 o                         
  -5  18   3        317.77        299.65        17.06 o                         
  -4  18   3         71.03         80.80         9.61 o                         
  -3  18   3        108.71        105.43         8.93 o                         
  -2  18   3        286.81        263.28         9.93 o                         
  -1  18   3         12.27          3.30         5.54 o                         
   0  18   3         14.28         21.34         6.67 o                         
   1  18   3         84.58         74.52        10.05 o                         
   2  18   3        142.89        116.72         8.62 o                         
   3  18   3         57.56         41.85        10.00 o                         
   4  18   3        169.04        152.63        11.98 o                         
   5  18   3         14.06         25.18        11.85 o                         
  -5  19   3         31.97         31.45        15.20 o                         
  -4  19   3        436.73        467.25        25.96 o                         
  -3  19   3         34.25         49.94         9.34 o                         
  -2  19   3        360.66        379.97        12.75 o                         
  -1  19   3        261.08        262.58         9.96 o                         
   0  19   3        991.95        986.87        18.64 o                         
   1  19   3         59.87         53.36         9.12 o                         
   2  19   3          2.88          2.51         7.91 o                         
   3  19   3        173.68        177.44        10.45 o                         
   4  19   3          2.34          9.32        10.31 o                         
  -5  20   3        157.13        167.91        16.93 o                         
  -4  20   3         68.11         89.12        14.90 o                         
  -3  20   3         68.30         75.56        13.76 o                         
  -2  20   3         47.81         55.81         8.59 o                         
  -1  20   3         32.88         41.42         9.73 o                         
   0  20   3         94.94        116.40         9.05 o                         
   1  20   3        301.10        310.30        13.22 o                         
   2  20   3        399.32        390.31        15.31 o                         
   3  20   3          8.21          5.54        10.33 o                         
   4  20   3         52.86         12.53        14.48 o                         
  -4  21   3         43.58         34.44        14.63 o                         
  -3  21   3         91.17        126.64        14.79 o                         
  -2  21   3        246.92        305.59        14.80 o                         
  -1  21   3        233.83        270.94        12.43 o                         
   0  21   3        325.97        396.37        21.46 o                         
   1  21   3        102.17        127.18        13.91 o                         
   2  21   3         10.27         10.07        11.82 o                         
   3  21   3          0.67        -11.34        11.34 o                         
  -2  22   3          5.26          1.77        16.27 o                         
  -1  22   3         17.61         -2.82        11.51 o                         
   0  22   3         16.27         27.15        10.12 o                         
   1  22   3         16.56        -11.63        11.63 o                         
 -10   0   4         89.86         94.83        28.38 o                         
  -9   0   4         32.32         33.54        12.99 o                         
  -8   0   4         11.06         14.45         9.69 o                         
  -7   0   4         11.18          5.14         7.67 o                         
  -6   0   4        111.29        104.15         6.17 o                         
  -5   0   4        183.04        208.78         6.67 o                         
  -4   0   4        223.66        274.84         6.25 o                         
  -3   0   4       5598.31       5490.98        55.22 o                         
  -2   0   4       3946.70       3801.42        51.23 o                         
  -1   0   4      21389.79      20505.46       200.99 o                         
   0   0   4      12077.44      12378.27       121.63 o                         
   1   0   4       9077.64       9094.81        97.22 o                         
   2   0   4       2435.12       2345.42        24.73 o                         
   3   0   4       2993.82       3069.08        30.59 o                         
   4   0   4        726.72        780.84        13.14 o                         
   5   0   4       1195.58       1283.80        23.89 o                         
   6   0   4       1734.64       1774.95        31.34 o                         
   7   0   4        244.84        284.25        16.59 o                         
   8   0   4        376.62        400.54        21.14 o                         
 -10   1   4          6.27          6.73        12.93 o                         
  -9   1   4         17.87         18.27         8.17 o                         
  -8   1   4          5.11         -3.98         6.78 o                         
  -7   1   4          3.28          1.11         5.16 o                         
  -6   1   4        371.87        351.94         6.77 o                         
  -5   1   4        464.49        463.78         5.94 o                         
  -4   1   4       1679.03       1548.83        11.75 o                         
  -3   1   4        972.22        848.61         7.00 o                         
  -2   1   4       1081.57       1114.87         8.36 o                         
  -1   1   4        162.69        168.66         2.60 o                         
   0   1   4        646.06        633.00         5.33 o                         
   1   1   4       4480.15       4604.61        31.82 o                         
   2   1   4       6855.79       6767.79        44.96 o                         
   3   1   4       2266.91       2050.79        15.19 o                         
   4   1   4       6130.19       6045.74        45.47 o                         
   5   1   4       3031.14       2973.73        28.01 o                         
   6   1   4        162.40        179.95         8.34 o                         
   7   1   4        184.57        184.40        11.36 o                         
   8   1   4         22.35         35.66        10.46 o                         
 -10   2   4          5.78         -3.90        11.22 o                         
  -9   2   4        135.97        130.42         9.04 o                         
  -8   2   4          2.27          3.95         7.05 o                         
  -7   2   4         60.37         69.95         5.98 o                         
  -6   2   4          4.57          5.52         3.47 o                         
  -5   2   4         17.50         17.73         2.71 o                         
  -4   2   4       4177.97       4458.76        30.25 o                         
  -3   2   4         10.14          4.71         1.72 o                         
  -2   2   4        322.18        325.35         3.44 o                         
  -1   2   4        779.45        748.39         6.18 o                         
   0   2   4       5685.41       5898.51        41.53 o                         
   1   2   4        216.26        213.19         3.37 o                         
   2   2   4        118.25        188.87         4.18 o                         
   3   2   4        299.06        301.02         4.80 o                         
   4   2   4        280.56        293.23         6.47 o                         
   5   2   4         10.73         14.79         4.83 o                         
   6   2   4         14.98         12.69         6.76 o                         
   7   2   4        636.95        614.15        15.31 o                         
   8   2   4         11.10         15.89         9.06 o                         
 -10   3   4         36.59         29.23        12.58 o                         
  -9   3   4        123.87         99.82        12.02 o                         
  -8   3   4          5.10          2.72         8.16 o                         
  -7   3   4         10.36         14.11         4.90 o                         
  -6   3   4          4.30          7.64         3.66 o                         
  -5   3   4         59.58         62.90         3.28 o                         
  -4   3   4       5514.58       5708.72        39.58 o                         
  -3   3   4         16.92         16.49         2.96 o                         
  -2   3   4       2774.47       2790.15        19.77 o                         
  -1   3   4       1139.65       1241.78         9.95 o                         
   0   3   4         24.26         30.30         1.66 o                         
   1   3   4         91.57         96.52         2.58 o                         
   2   3   4        257.33        335.23         4.61 o                         
   3   3   4       1275.50       1269.05        10.78 o                         
   4   3   4        835.72        821.31        10.16 o                         
   5   3   4          4.16          1.74         5.91 o                         
   6   3   4         31.95         42.80         8.01 o                         
   7   3   4        172.03        168.37         9.34 o                         
   8   3   4          7.98         10.66         9.03 o                         
 -10   4   4          4.66         25.06        12.78 o                         
  -9   4   4         47.28         61.77        10.69 o                         
  -8   4   4        177.93        196.44         9.12 o                         
  -7   4   4        464.22        489.47         9.70 o                         
  -6   4   4       1167.22       1135.86        13.33 o                         
  -5   4   4       1153.87       1186.59        10.80 o                         
  -4   4   4        268.39        302.97         4.43 o                         
  -3   4   4        542.89        488.36         7.74 o                         
  -2   4   4       2450.04       2377.13        18.31 o                         
  -1   4   4       3149.07       3086.02        21.49 o                         
   0   4   4       5318.77       5417.96        35.88 o                         
   1   4   4      11546.50      11809.81        77.13 o                         
   2   4   4        663.37        582.69         5.84 o                         
   3   4   4        115.39        139.15         4.13 o                         
   4   4   4          7.80          7.19         3.71 o                         
   5   4   4        807.43        814.45        12.07 o                         
   6   4   4        615.46        644.19        15.00 o                         
   7   4   4        233.21        245.03        10.38 o                         
   8   4   4        145.65        167.44        12.80 o                         
  -9   5   4         98.21         90.00        13.69 o                         
  -8   5   4          8.21          5.11         6.50 o                         
  -7   5   4          5.60          7.36         4.62 o                         
  -6   5   4        237.99        253.07         6.57 o                         
  -5   5   4       1588.90       1541.83        14.31 o                         
  -4   5   4        262.43        244.09         5.19 o                         
  -3   5   4       4018.87       3978.44        26.89 o                         
  -2   5   4       2018.84       2069.82        17.89 o                         
  -1   5   4       1927.18       2108.21        14.74 o                         
   0   5   4         39.95         29.49         1.77 o                         
   1   5   4       4010.14       4225.15        27.67 o                         
   2   5   4       1518.67       1366.50        10.73 o                         
   3   5   4       4567.97       4317.40        29.72 o                         
   4   5   4       2444.67       2448.77        23.13 o                         
   5   5   4        959.89        953.46        12.55 o                         
   6   5   4        564.14        556.46        12.03 o                         
   7   5   4          4.38         11.28         7.88 o                         
   8   5   4          4.62          1.07        10.41 o                         
  -9   6   4         40.90         44.81        10.23 o                         
  -8   6   4          1.84         -8.72         8.72 o                         
  -7   6   4        250.96        194.44         7.32 o                         
  -6   6   4         24.27         15.81         6.88 o                         
  -5   6   4        756.79        784.41         9.28 o                         
  -4   6   4        313.02        323.27         4.51 o                         
  -3   6   4          7.30         22.62         1.66 o                         
  -2   6   4       2564.03       2488.42        21.25 o                         
  -1   6   4       3734.27       3888.38        29.17 o                         
   0   6   4       7373.04       7670.36        50.53 o                         
   1   6   4         21.84         47.07         2.48 o                         
   2   6   4        705.92        657.51         6.35 o                         
   3   6   4        181.08        190.69         4.68 o                         
   4   6   4        156.44        151.46         5.88 o                         
   5   6   4        534.21        517.61         9.72 o                         
   6   6   4        229.47        242.74         9.43 o                         
   7   6   4        134.05        133.98         8.84 o                         
   8   6   4         20.83         18.80        15.59 o                         
  -9   7   4         90.59         97.36        10.84 o                         
  -8   7   4         12.28         10.56         8.99 o                         
  -7   7   4          0.13          5.50         6.78 o                         
  -6   7   4         14.12         25.23         4.81 o                         
  -5   7   4         27.73         44.09         2.79 o                         
  -4   7   4        173.15        173.04         3.67 o                         
  -3   7   4       1869.61       1958.40        14.15 o                         
  -2   7   4        142.67        115.31         2.91 o                         
  -1   7   4        250.73        235.47         4.02 o                         
   0   7   4       1143.04       1213.72         9.33 o                         
   1   7   4        561.82        536.81         5.99 o                         
   2   7   4          5.73          1.53         2.79 o                         
   3   7   4         61.24         56.20         3.52 o                         
   4   7   4         75.41         78.40         4.34 o                         
   5   7   4          0.91         -1.96         4.61 o                         
   6   7   4        393.01        379.56        11.95 o                         
   7   7   4          5.07         -2.97        10.03 o                         
   8   7   4         24.76         15.08        13.01 o                         
  -9   8   4        142.19        154.36        12.89 o                         
  -8   8   4       1089.62       1174.23        21.41 o                         
  -7   8   4        672.86        704.09        15.07 o                         
  -6   8   4        914.82        879.75        12.70 o                         
  -5   8   4       2078.30       2066.06        22.50 o                         
  -4   8   4        639.89        631.55         7.18 o                         
  -3   8   4        307.68        324.13         4.03 o                         
  -2   8   4        707.56        692.87         6.89 o                         
  -1   8   4       1102.10       1099.10         9.54 o                         
   0   8   4       2289.78       2284.95        16.24 o                         
   1   8   4        329.03        305.09         5.54 o                         
   2   8   4       1116.91       1098.35        10.30 o                         
   3   8   4         22.69         20.47         2.47 o                         
   4   8   4        490.68        448.49         9.72 o                         
   5   8   4        157.83        168.97         7.20 o                         
   6   8   4         91.96         99.75        10.13 o                         
   7   8   4        146.02        137.95        12.20 o                         
   8   8   4          4.86          2.45        12.56 o                         
  -9   9   4         43.88         13.50        11.68 o                         
  -8   9   4        201.56        205.19        10.90 o                         
  -7   9   4         10.52         39.85         7.79 o                         
  -6   9   4         62.70         77.43         5.47 o                         
  -5   9   4        593.06        573.49        10.15 o                         
  -4   9   4       1399.52       1346.34        15.20 o                         
  -3   9   4       4782.38       4708.75        33.06 o                         
  -2   9   4       2302.04       2364.49        18.19 o                         
  -1   9   4       1174.61       1178.54         9.26 o                         
   0   9   4        571.26        556.15         5.58 o                         
   1   9   4        489.19        528.79         6.57 o                         
   2   9   4       1594.48       1601.53        15.50 o                         
   3   9   4        964.04        902.12        12.12 o                         
   4   9   4         53.62         59.01         4.71 o                         
   5   9   4        186.31        173.45         8.70 o                         
   6   9   4          5.64          6.83         6.45 o                         
   7   9   4          6.68         -2.04        11.35 o                         
  -9  10   4        149.19        142.86        18.39 o                         
  -8  10   4         98.11        108.09         9.88 o                         
  -7  10   4       1027.34       1017.23        18.25 o                         
  -6  10   4        855.99        785.18        12.39 o                         
  -5  10   4        348.16        338.07         7.83 o                         
  -4  10   4        266.87        260.52         6.24 o                         
  -3  10   4         19.40         20.51         1.98 o                         
  -2  10   4        194.55        189.16         5.34 o                         
  -1  10   4       1088.81       1067.53         8.76 o                         
   0  10   4        737.05        722.44         7.04 o                         
   1  10   4        222.27        226.18         5.49 o                         
   2  10   4        289.11        262.58         7.02 o                         
   3  10   4         95.02         84.92         5.18 o                         
   4  10   4        139.28        128.42         6.79 o                         
   5  10   4         68.57         67.12         5.94 o                         
   6  10   4        133.33        117.87        11.41 o                         
   7  10   4          8.84         21.89        11.49 o                         
  -8  11   4         21.42          9.28        12.45 o                         
  -7  11   4         79.61         76.22         8.38 o                         
  -6  11   4         10.56         12.41         5.36 o                         
  -5  11   4         22.82         22.78         4.35 o                         
  -4  11   4         12.77          8.75         3.44 o                         
  -3  11   4         72.37         66.34         2.87 o                         
  -2  11   4        215.65        222.22         5.69 o                         
  -1  11   4        196.42        206.62         4.08 o                         
   0  11   4         81.53         75.81         3.03 o                         
   1  11   4        148.73        123.83         4.63 o                         
   2  11   4        228.75        215.40         8.58 o                         
   3  11   4         33.84         21.32         5.03 o                         
   4  11   4        164.11        162.78         7.13 o                         
   5  11   4          8.48         -0.57         7.41 o                         
   6  11   4        137.19        124.43        11.35 o                         
   7  11   4         83.14         87.64        13.95 o                         
  -8  12   4         24.08         26.70        14.92 o                         
  -7  12   4        178.98        196.43        10.83 o                         
  -6  12   4        106.39        121.20        12.84 o                         
  -5  12   4         19.06         13.87         4.56 o                         
  -4  12   4          0.90          1.88         4.04 o                         
  -3  12   4        278.79        257.86         5.21 o                         
  -2  12   4       1359.66       1368.70        12.00 o                         
  -1  12   4        815.97        795.45         8.09 o                         
   0  12   4       1348.52       1315.37        12.28 o                         
   1  12   4        341.52        321.85         7.40 o                         
   2  12   4       1194.79       1172.23        13.72 o                         
   3  12   4        534.61        524.31        10.97 o                         
   4  12   4         22.23         22.16         5.82 o                         
   5  12   4        323.66        315.60        22.47 o                         
   6  12   4        102.39         81.52        11.29 o                         
   7  12   4         98.75        100.27        13.09 o                         
  -8  13   4          1.14         10.37        15.34 o                         
  -7  13   4         68.32         68.70        12.33 o                         
  -6  13   4         10.30         19.50         6.92 o                         
  -5  13   4         67.65         74.70         5.70 o                         
  -4  13   4       1403.06       1399.86        16.11 o                         
  -3  13   4       1857.35       1796.24        15.82 o                         
  -2  13   4        848.09        883.84         9.08 o                         
  -1  13   4          4.63          7.17         2.96 o                         
   0  13   4          0.65         -2.67         2.67 o                         
   1  13   4        105.11         99.91         6.73 o                         
   2  13   4        867.13        867.58        11.94 o                         
   3  13   4       1868.49       1909.30        22.55 o                         
   4  13   4        695.02        681.92        26.42 o                         
   5  13   4          7.91          9.84         9.77 o                         
   6  13   4         38.72         38.08        11.75 o                         
  -8  14   4        378.45        371.96        30.94 o                         
  -7  14   4        165.70        162.45        14.04 o                         
  -6  14   4        173.50        166.14        10.51 o                         
  -5  14   4        534.45        554.52        15.48 o                         
  -4  14   4        234.42        246.21        11.49 o                         
  -3  14   4         12.84         16.56         2.84 o                         
  -2  14   4       1271.62       1244.69        12.90 o                         
  -1  14   4        822.14        824.70        10.00 o                         
   0  14   4         20.91         20.96         3.02 o                         
   1  14   4       1003.79       1019.31        13.37 o                         
   2  14   4        126.58        121.83         5.96 o                         
   3  14   4          2.80         -4.10         5.84 o                         
   4  14   4        429.60        397.38        17.51 o                         
   5  14   4        307.30        323.15        28.18 o                         
   6  14   4         37.84         30.20        11.74 o                         
  -7  15   4          6.61        -10.73        12.63 o                         
  -6  15   4          2.94        -11.37        11.37 o                         
  -5  15   4         65.65         78.41         9.17 o                         
  -4  15   4        186.07        196.84         8.05 o                         
  -3  15   4        142.80        152.89         5.83 o                         
  -2  15   4        616.96        598.99         8.65 o                         
  -1  15   4          1.19         -3.57         3.57 o                         
   0  15   4        360.33        353.86         9.40 o                         
   1  15   4          8.51          5.68         4.74 o                         
   2  15   4          0.80          4.16         5.48 o                         
   3  15   4        240.45        221.53        10.74 o                         
   4  15   4          0.96          6.42         9.39 o                         
   5  15   4        124.17        130.68        11.74 o                         
   6  15   4         80.04         61.15        12.62 o                         
  -7  16   4          0.25        -16.00        16.00 o                         
  -6  16   4         19.03         -4.37        12.13 o                         
  -5  16   4         94.89         99.10        10.38 o                         
  -4  16   4        165.80        165.57         9.35 o                         
  -3  16   4        302.47        290.68         9.92 o                         
  -2  16   4       1828.29       1757.75        17.79 o                         
  -1  16   4        744.52        734.21         9.56 o                         
   0  16   4        149.33        141.13         5.48 o                         
   1  16   4        374.78        334.95        10.30 o                         
   2  16   4         44.21         40.26         7.53 o                         
   3  16   4         99.71         90.97         8.23 o                         
   4  16   4        210.24        215.27        16.35 o                         
   5  16   4        239.27        224.73        13.44 o                         
  -6  17   4         19.83         36.85        12.52 o                         
  -5  17   4         85.03         97.34        12.40 o                         
  -4  17   4        197.56        202.51        12.30 o                         
  -3  17   4        347.14        333.17        11.60 o                         
  -2  17   4         20.13         19.05         5.08 o                         
  -1  17   4        105.30         93.81         6.89 o                         
   0  17   4         65.06         67.00         5.15 o                         
   1  17   4        332.68        344.70        12.10 o                         
   2  17   4        617.08        592.62        21.63 o                         
   3  17   4       1551.19       1667.82        26.76 o                         
   4  17   4        857.66        877.07        29.19 o                         
   5  17   4        137.17        151.77        14.41 o                         
  -6  18   4          2.21         -0.80        16.23 o                         
  -5  18   4          1.42          3.44        13.46 o                         
  -4  18   4          3.65          4.14         9.55 o                         
  -3  18   4        817.61        829.41        18.48 o                         
  -2  18   4        636.68        656.46        15.41 o                         
  -1  18   4        562.28        575.84        11.72 o                         
   0  18   4        501.13        550.60        17.41 o                         
   1  18   4        649.65        675.96        20.62 o                         
   2  18   4        137.16        146.46        10.63 o                         
   3  18   4          3.29         -4.44         9.93 o                         
   4  18   4        326.95        340.86        17.72 o                         
  -5  19   4         15.22         -9.54        14.58 o                         
  -4  19   4        129.57        149.86        13.47 o                         
  -3  19   4        124.94        150.94        12.19 o                         
  -2  19   4          7.47         21.87         7.09 o                         
  -1  19   4          4.73         11.45         8.62 o                         
   0  19   4         72.27         86.51        10.68 o                         
   1  19   4        177.71        194.80         9.67 o                         
   2  19   4        195.88        211.99        11.30 o                         
   3  19   4        185.22        217.03        11.44 o                         
   4  19   4         49.98         57.61        12.08 o                         
  -4  20   4         10.44        -14.16        14.16 o                         
  -3  20   4         82.38         49.14        12.94 o                         
  -2  20   4         14.21         12.28        10.65 o                         
  -1  20   4         68.77         56.33        10.14 o                         
   0  20   4         15.26         14.21         9.23 o                         
   1  20   4          0.55         -1.43         9.26 o                         
   2  20   4         11.50          1.50        11.60 o                         
   3  20   4          3.04          7.01        11.65 o                         
  -3  21   4         32.75         31.74        18.35 o                         
  -2  21   4         53.63         57.94        16.07 o                         
  -1  21   4          4.72          3.60         9.39 o                         
   0  21   4          4.42         19.27        11.19 o                         
   1  21   4         68.94         85.61        12.39 o                         
   2  21   4         92.22         69.18        12.95 o                         
  -2  22   4         77.32         77.30        22.56 o                         
  -1  22   4        195.82        229.98        16.59 o                         
   0  22   4        301.39        385.60        21.20 o                         
   1  22   4         37.87         54.42        16.81 o                         
 -10   1   5          4.29         10.23        12.00 o                         
  -9   1   5          1.46          8.91        10.06 o                         
  -8   1   5         42.60         38.28         7.19 o                         
  -7   1   5        163.66        166.89         8.22 o                         
  -6   1   5        301.29        324.47         6.72 o                         
  -5   1   5        226.64        230.63         5.13 o                         
  -4   1   5       1401.19       1416.52        11.02 o                         
  -3   1   5         29.27         36.67         2.24 o                         
  -2   1   5        224.48        261.11         3.86 o                         
  -1   1   5       9553.52      10257.09        69.21 o                         
   0   1   5        745.55        719.36         6.37 o                         
   1   1   5       1782.27       1752.75        18.98 o                         
   2   1   5       1977.64       2059.99        14.64 o                         
   3   1   5       1166.00       1120.07         9.80 o                         
   4   1   5        257.71        261.56         7.30 o                         
   5   1   5       1698.83       1629.52        20.24 o                         
   6   1   5        343.69        310.53        11.55 o                         
   7   1   5        101.32        103.56         9.17 o                         
   8   1   5        275.86        279.38        17.77 o                         
 -10   2   5        102.70        113.61        11.68 o                         
  -9   2   5        160.28        160.82         9.24 o                         
  -8   2   5        177.23        163.87         8.54 o                         
  -7   2   5        156.49        169.22         6.44 o                         
  -6   2   5        540.01        522.15         7.78 o                         
  -5   2   5        340.03        362.92         6.07 o                         
  -4   2   5       2093.05       2213.65        16.07 o                         
  -3   2   5       1408.61       1372.44        10.75 o                         
  -2   2   5       2665.10       2692.90        18.56 o                         
  -1   2   5       4388.34       4512.03        31.16 o                         
   0   2   5        118.57        153.97         2.99 o                         
   1   2   5         26.62         36.45         2.84 o                         
   2   2   5       2153.78       2148.93        16.25 o                         
   3   2   5       3105.59       3169.42        22.59 o                         
   4   2   5       6402.26       6215.93        53.58 o                         
   5   2   5       2018.47       1963.99        21.63 o                         
   6   2   5        737.25        731.49        14.84 o                         
   7   2   5        200.58        232.99        10.14 o                         
   8   2   5         51.99         67.45        10.71 o                         
 -10   3   5         34.00         41.07        11.82 o                         
  -9   3   5         78.14         53.49        10.45 o                         
  -8   3   5          7.60          0.12         6.68 o                         
  -7   3   5         14.96         26.67         4.95 o                         
  -6   3   5       1010.69       1020.26        11.19 o                         
  -5   3   5        725.17        742.64         8.02 o                         
  -4   3   5         19.55         19.09         2.35 o                         
  -3   3   5        794.01        828.08         7.22 o                         
  -2   3   5        150.53        150.02         3.77 o                         
  -1   3   5       2881.42       3135.39        21.40 o                         
   0   3   5       7017.66       7347.52        47.04 o                         
   1   3   5       3197.95       3190.34        22.02 o                         
   2   3   5       1868.14       1816.93        13.65 o                         
   3   3   5       1057.68       1013.66         9.82 o                         
   4   3   5        171.67        172.20         6.28 o                         
   5   3   5        319.49        291.24         9.75 o                         
   6   3   5       1419.52       1330.34        19.31 o                         
   7   3   5        967.98        930.71        17.83 o                         
   8   3   5        485.76        503.61        18.18 o                         
 -10   4   5          0.15        -10.71        12.02 o                         
  -9   4   5         47.97         53.37         9.87 o                         
  -8   4   5        346.74        325.33        11.36 o                         
  -7   4   5        228.62        246.73         8.35 o                         
  -6   4   5        124.55        111.33         5.03 o                         
  -5   4   5        582.20        560.88         7.67 o                         
  -4   4   5        905.88        992.06         8.76 o                         
  -3   4   5          4.00          7.17         2.51 o                         
  -2   4   5        194.99        193.42         6.75 o                         
  -1   4   5       1075.86       1200.11         9.11 o                         
   0   4   5        322.08        347.83         6.60 o                         
   1   4   5       2575.19       2704.86        18.96 o                         
   2   4   5        171.73        153.54         3.95 o                         
   3   4   5       1356.61       1309.30        12.33 o                         
   4   4   5        659.95        569.06         9.36 o                         
   5   4   5        677.48        660.08        11.35 o                         
   6   4   5         14.16         12.02         8.08 o                         
   7   4   5         24.96         31.25         8.39 o                         
   8   4   5          1.61         -3.35        10.80 o                         
  -9   5   5        181.89        165.64        15.76 o                         
  -8   5   5        127.20        139.09        11.03 o                         
  -7   5   5        335.45        338.37        12.51 o                         
  -6   5   5        979.83        949.17        13.54 o                         
  -5   5   5        486.18        479.38         7.01 o                         
  -4   5   5        497.12        487.29         5.44 o                         
  -3   5   5        158.99        168.52         3.80 o                         
  -2   5   5          3.77          8.06         2.71 o                         
  -1   5   5        520.70        522.14         7.11 o                         
   0   5   5       3980.41       4316.93        29.14 o                         
   1   5   5       2800.02       2838.72        20.60 o                         
   2   5   5        605.44        521.47         5.92 o                         
   3   5   5       1491.79       1511.98        14.19 o                         
   4   5   5        606.39        587.01         9.48 o                         
   5   5   5         76.09         81.14         5.57 o                         
   6   5   5         54.76         68.72         7.58 o                         
   7   5   5         11.51         12.90         8.51 o                         
   8   5   5          5.12         15.80        12.58 o                         
  -9   6   5         79.93         95.14        11.39 o                         
  -8   6   5          2.80          5.93         8.59 o                         
  -7   6   5         34.25         26.13         5.78 o                         
  -6   6   5        537.31        505.19         7.96 o                         
  -5   6   5       1086.04       1099.84        12.00 o                         
  -4   6   5       2078.40       2093.92        15.51 o                         
  -3   6   5       6592.13       6832.71        47.02 o                         
  -2   6   5       6016.13       5999.35        46.51 o                         
  -1   6   5       7752.83       8033.62        54.69 o                         
   0   6   5       2364.79       2315.63        17.02 o                         
   1   6   5        304.51        251.96         3.99 o                         
   2   6   5         81.86        103.74         3.21 o                         
   3   6   5        648.08        615.12         8.60 o                         
   4   6   5        698.63        723.83        10.84 o                         
   5   6   5       1241.94       1224.70        15.00 o                         
   6   6   5        549.90        557.77        13.97 o                         
   7   6   5        106.53        107.15         9.09 o                         
   8   6   5         20.79         31.08        13.61 o                         
  -9   7   5         32.73         53.21        13.40 o                         
  -8   7   5         98.10        119.55        12.78 o                         
  -7   7   5       1154.71       1125.77        17.90 o                         
  -6   7   5        509.09        507.29         9.43 o                         
  -5   7   5       1721.37       1681.11        16.50 o                         
  -4   7   5       1485.13       1474.44        13.10 o                         
  -3   7   5        591.02        592.70         7.25 o                         
  -2   7   5         80.78         84.42         3.37 o                         
  -1   7   5       1949.41       2063.04        15.53 o                         
   0   7   5       8273.93       8537.98        56.34 o                         
   1   7   5       5362.18       5338.54        38.70 o                         
   2   7   5       5332.84       5463.41        42.59 o                         
   3   7   5       2415.77       2355.59        21.19 o                         
   4   7   5        591.65        595.19        10.13 o                         
   5   7   5         45.86         46.69         5.82 o                         
   6   7   5        196.94        203.60        11.29 o                         
   7   7   5        230.76        201.54        13.23 o                         
  -9   8   5         13.54         25.11        12.30 o                         
  -8   8   5        134.33        130.02         9.59 o                         
  -7   8   5          1.70          4.82         6.57 o                         
  -6   8   5         18.41         26.78         5.06 o                         
  -5   8   5        286.36        288.92         6.42 o                         
  -4   8   5        165.12        145.98         3.58 o                         
  -3   8   5        576.66        526.05         7.32 o                         
  -2   8   5       4565.60       4662.90        33.85 o                         
  -1   8   5        123.27         99.44         3.16 o                         
   0   8   5        152.12        122.08         3.18 o                         
   1   8   5          3.06         12.10         2.82 o                         
   2   8   5         44.84         55.60         4.17 o                         
   3   8   5        965.90        914.08        11.28 o                         
   4   8   5        357.65        366.67         9.74 o                         
   5   8   5        619.29        570.31        13.11 o                         
   6   8   5        166.09        154.54         8.33 o                         
   7   8   5         14.72         16.30        11.68 o                         
  -9   9   5         11.90         12.21        12.89 o                         
  -8   9   5         91.18         98.23        10.92 o                         
  -7   9   5         16.47         14.00         7.06 o                         
  -6   9   5        205.23        196.87         7.62 o                         
  -5   9   5         19.24         18.48         3.60 o                         
  -4   9   5        134.66        137.80         3.36 o                         
  -3   9   5        111.34        111.39         3.90 o                         
  -2   9   5         56.99         71.89         3.10 o                         
  -1   9   5         87.80         92.62         3.19 o                         
   0   9   5        740.96        733.29         6.77 o                         
   1   9   5         23.22         29.14         3.39 o                         
   2   9   5          2.12          8.42         3.89 o                         
   3   9   5         53.05         35.99         5.41 o                         
   4   9   5          0.61         -4.22         4.22 o                         
   5   9   5        229.57        215.52        10.02 o                         
   6   9   5          6.26          7.87         8.47 o                         
   7   9   5         22.58         22.40        13.28 o                         
  -9  10   5          1.62        -14.79        14.79 o                         
  -8  10   5        106.64        103.80        10.79 o                         
  -7  10   5         19.00         35.90         7.45 o                         
  -6  10   5        305.90        300.15         9.66 o                         
  -5  10   5        487.98        492.30         9.31 o                         
  -4  10   5        910.52        909.60        13.60 o                         
  -3  10   5       1329.68       1248.30        12.56 o                         
  -2  10   5       2934.09       2943.33        25.14 o                         
  -1  10   5       1722.16       1699.46        15.09 o                         
   0  10   5       3816.24       3871.45        34.12 o                         
   1  10   5        359.39        413.37         7.62 o                         
   2  10   5         12.57          8.05         3.92 o                         
   3  10   5         12.83          8.03         5.27 o                         
   4  10   5         46.01         46.17         6.23 o                         
   5  10   5        375.45        371.39        16.49 o                         
   6  10   5        268.43        282.56        13.51 o                         
   7  10   5         42.21         62.03        12.66 o                         
  -8  11   5         70.93        101.44        16.50 o                         
  -7  11   5        344.78        361.75        14.97 o                         
  -6  11   5        808.87        816.17        15.85 o                         
  -5  11   5       1369.49       1365.80        18.46 o                         
  -4  11   5        813.04        821.20        10.58 o                         
  -3  11   5        460.57        460.29         9.25 o                         
  -2  11   5         57.88         50.77         3.61 o                         
  -1  11   5        384.01        350.42         6.85 o                         
   0  11   5       2278.82       2346.94        21.30 o                         
   1  11   5       6957.71       7114.23        60.67 o                         
   2  11   5       4051.45       4013.19        38.01 o                         
   3  11   5        598.77        596.26        13.58 o                         
   4  11   5       1061.84        993.37        16.43 o                         
   5  11   5        339.05        321.27        13.45 o                         
   6  11   5          8.12          5.91        10.87 o                         
   7  11   5        240.28        227.75        18.21 o                         
  -8  12   5          1.41         11.28        19.25 o                         
  -7  12   5         18.33         -7.58        12.06 o                         
  -6  12   5        169.18        153.19         9.22 o                         
  -5  12   5        154.25        156.37         8.55 o                         
  -4  12   5       1808.77       1800.70        22.17 o                         
  -3  12   5       2611.26       2565.49        25.59 o                         
  -2  12   5       1829.64       1857.14        18.13 o                         
  -1  12   5       2272.11       2282.73        19.14 o                         
   0  12   5       1020.93       1022.76        13.43 o                         
   1  12   5        518.35        489.87         9.64 o                         
   2  12   5          1.65          7.16         4.91 o                         
   3  12   5        117.36        129.40         6.75 o                         
   4  12   5        313.09        315.42        13.45 o                         
   5  12   5        195.07        179.99        12.15 o                         
   6  12   5         80.24         82.72        12.12 o                         
  -8  13   5        143.28        136.97        14.76 o                         
  -7  13   5          0.12        -14.10        14.10 o                         
  -6  13   5        255.19        223.48        12.92 o                         
  -5  13   5          4.49         -2.17         8.04 o                         
  -4  13   5        242.56        230.22         9.37 o                         
  -3  13   5          7.01          2.15         3.72 o                         
  -2  13   5        134.08        130.15         4.98 o                         
  -1  13   5        176.45        164.25         4.26 o                         
   0  13   5         44.28         47.69         4.93 o                         
   1  13   5         44.74         58.03         4.76 o                         
   2  13   5        447.29        436.90        10.03 o                         
   3  13   5        742.35        731.72        16.71 o                         
   4  13   5         37.99         46.54         7.89 o                         
   5  13   5         45.29         42.27        10.74 o                         
   6  13   5         57.44         29.94        11.84 o                         
  -8  14   5         67.54         70.66        19.39 o                         
  -7  14   5         24.24         11.10        12.69 o                         
  -6  14   5          9.68          4.12        10.96 o                         
  -5  14   5          0.23         -7.10         9.91 o                         
  -4  14   5         14.35         19.49         5.21 o                         
  -3  14   5        148.42        153.77         6.36 o                         
  -2  14   5        244.19        236.61         6.97 o                         
  -1  14   5          5.16          4.86         3.18 o                         
   0  14   5        179.89        182.53         7.77 o                         
   1  14   5         10.36         16.12         4.93 o                         
   2  14   5        139.19        143.40         6.54 o                         
   3  14   5        165.02        169.37         8.82 o                         
   4  14   5          5.82         17.74         7.76 o                         
   5  14   5        140.88        132.62        12.09 o                         
   6  14   5         63.20         68.70        12.60 o                         
  -7  15   5         20.19         21.13        13.30 o                         
  -6  15   5         42.06         59.11        14.46 o                         
  -5  15   5        117.47        108.26        12.29 o                         
  -4  15   5        533.97        507.94        13.61 o                         
  -3  15   5        293.04        324.06         8.32 o                         
  -2  15   5         69.90         54.07         4.68 o                         
  -1  15   5          4.16         -1.92         3.52 o                         
   0  15   5        544.12        535.61        10.52 o                         
   1  15   5       1049.91       1096.65        16.27 o                         
   2  15   5        392.02        391.51        12.69 o                         
   3  15   5        377.61        383.14        13.96 o                         
   4  15   5         39.49         39.57        10.30 o                         
   5  15   5          2.17         13.97        11.34 o                         
  -7  16   5         51.17         38.66        14.03 o                         
  -6  16   5         23.93         23.91        12.86 o                         
  -5  16   5        100.84        102.99        13.75 o                         
  -4  16   5         74.16         74.47        10.03 o                         
  -3  16   5        474.76        489.04        12.39 o                         
  -2  16   5         90.88        100.49         5.84 o                         
  -1  16   5        587.66        611.60        11.20 o                         
   0  16   5        234.33        234.05         9.36 o                         
   1  16   5         14.42         11.93         6.99 o                         
   2  16   5        335.99        360.48        13.08 o                         
   3  16   5        120.66        145.59         9.10 o                         
   4  16   5        129.01        123.51        11.71 o                         
   5  16   5        123.86        137.73        13.53 o                         
  -6  17   5         39.90         32.61        13.59 o                         
  -5  17   5         60.84         78.64        12.41 o                         
  -4  17   5          9.89          7.95        10.14 o                         
  -3  17   5         62.68         50.24         6.78 o                         
  -2  17   5         42.43         38.14         6.86 o                         
  -1  17   5         45.41         44.63         7.94 o                         
   0  17   5        299.00        302.09        11.13 o                         
   1  17   5        170.47        187.53         8.69 o                         
   2  17   5          4.62          7.79         7.52 o                         
   3  17   5         27.29         39.03        10.12 o                         
   4  17   5         11.74         26.15        11.23 o                         
  -6  18   5          3.22        -13.85        13.85 o                         
  -5  18   5         30.81         39.30        19.99 o                         
  -4  18   5         14.76         -0.25        11.07 o                         
  -3  18   5          5.64          2.23         8.64 o                         
  -2  18   5         60.52         69.21         7.31 o                         
  -1  18   5          5.40          2.55         8.17 o                         
   0  18   5         48.95         50.81         8.77 o                         
   1  18   5          3.65         -2.13         7.30 o                         
   2  18   5          7.55         -1.52         7.61 o                         
   3  18   5         10.06         12.65        10.37 o                         
   4  18   5          4.80         11.82        14.75 o                         
  -5  19   5          3.01          2.35        13.75 o                         
  -4  19   5         79.74         53.16        13.97 o                         
  -3  19   5         40.14         28.63        11.42 o                         
  -2  19   5        407.07        374.06        16.37 o                         
  -1  19   5        155.49        149.11        11.94 o                         
   0  19   5         77.52         83.45         9.61 o                         
   1  19   5         41.00         18.60         9.53 o                         
   2  19   5        221.17        208.90        13.50 o                         
   3  19   5          4.77         22.06        11.46 o                         
  -4  20   5         12.62        -11.76        14.87 o                         
  -3  20   5         13.21          4.83        14.02 o                         
  -2  20   5         66.20         97.87        14.64 o                         
  -1  20   5         65.63         70.31         9.90 o                         
   0  20   5          7.76         13.22        10.78 o                         
   1  20   5         70.08         53.67        10.59 o                         
   2  20   5        150.81        161.11        13.88 o                         
  -3  21   5          1.15         18.40        14.81 o                         
  -2  21   5         22.70         45.74        16.95 o                         
  -1  21   5         74.34         84.62        12.73 o                         
   0  21   5         53.38         68.63        12.02 o                         
   1  21   5          9.91         17.50        12.28 o                         
 -10   0   6         21.98         24.73        17.81 o                         
  -9   0   6         39.51         45.85        11.95 o                         
  -8   0   6        145.91        109.68        11.16 o                         
  -7   0   6         74.52         45.38         7.55 o                         
  -6   0   6        986.33       1073.89        15.61 o                         
  -5   0   6       2913.75       2908.65        31.52 o                         
  -4   0   6       3487.18       3488.48        34.31 o                         
  -3   0   6      13233.98      13253.22       122.56 o                         
  -2   0   6       2021.65       2038.51        24.08 o                         
  -1   0   6      10449.18      11185.45       110.70 o                         
   0   0   6       1049.77       1169.86        13.12 o                         
   1   0   6        742.62        733.67         9.83 o                         
   2   0   6       2481.60       2527.79        25.95 o                         
   3   0   6       1691.08       1618.92        22.02 o                         
   4   0   6       1185.42       1236.57        21.17 o                         
   5   0   6         33.12         22.87         9.34 o                         
   6   0   6        167.00        136.76        12.34 o                         
   7   0   6        153.90        150.45        25.09 o                         
 -10   1   6         46.68         58.36        12.92 o                         
  -9   1   6        321.97        343.15        12.37 o                         
  -8   1   6        380.09        429.67        12.92 o                         
  -7   1   6       1340.30       1317.12        15.66 o                         
  -6   1   6       1020.24        973.33        11.04 o                         
  -5   1   6       1208.82       1170.93        10.90 o                         
  -4   1   6        395.93        435.80         5.55 o                         
  -3   1   6        276.55        285.41         4.43 o                         
  -2   1   6        142.70        121.77         3.10 o                         
  -1   1   6       3562.70       3561.43        25.10 o                         
   0   1   6        816.83        714.37         6.56 o                         
   1   1   6       1970.66       1961.39        14.48 o                         
   2   1   6       1782.77       1736.31        13.42 o                         
   3   1   6         80.81         74.84         4.31 o                         
   4   1   6        328.62        341.28        10.56 o                         
   5   1   6         30.51         11.44         6.51 o                         
   6   1   6         60.80         55.97         8.00 o                         
   7   1   6        103.95        101.24         9.55 o                         
 -10   2   6         12.88         25.42        11.98 o                         
  -9   2   6         26.97         29.70         8.83 o                         
  -8   2   6          2.40         10.46         7.19 o                         
  -7   2   6          3.56          8.99         4.97 o                         
  -6   2   6        295.87        316.38        12.24 o                         
  -5   2   6         14.22         16.67         2.96 o                         
  -4   2   6        128.51        121.11         4.51 o                         
  -3   2   6       1474.81       1509.50        11.47 o                         
  -2   2   6         43.18         31.29         2.11 o                         
  -1   2   6        794.66        830.96         7.13 o                         
   0   2   6        551.01        478.46         5.66 o                         
   1   2   6        186.60        190.94         4.11 o                         
   2   2   6        141.08        140.38         3.83 o                         
   3   2   6        323.10        317.40         7.09 o                         
   4   2   6        417.28        359.64        10.22 o                         
   5   2   6         46.61         36.92         6.70 o                         
   6   2   6        167.31        151.52         9.35 o                         
   7   2   6         20.34         19.37         9.29 o                         
 -10   3   6          0.22          8.49        12.14 o                         
  -9   3   6          0.39          3.41         9.46 o                         
  -8   3   6         19.14         33.13         7.02 o                         
  -7   3   6         11.73          2.76         4.94 o                         
  -6   3   6        850.36        872.08        15.12 o                         
  -5   3   6        571.84        550.03         7.06 o                         
  -4   3   6        157.22        176.95         4.05 o                         
  -3   3   6       1276.85       1240.81        11.24 o                         
  -2   3   6       3498.31       3728.02        25.41 o                         
  -1   3   6        510.85        457.96         5.25 o                         
   0   3   6        405.63        347.99         4.75 o                         
   1   3   6       2723.74       2797.58        19.84 o                         
   2   3   6        598.20        563.34         6.57 o                         
   3   3   6        170.29        163.65         5.80 o                         
   4   3   6        449.68        474.69        10.63 o                         
   5   3   6        291.93        304.87        13.09 o                         
   6   3   6        100.81        101.44         8.48 o                         
   7   3   6        276.44        323.84        12.64 o                         
  -9   4   6          9.19         -8.96        11.08 o                         
  -8   4   6        150.20        115.84         7.73 o                         
  -7   4   6         27.94         14.15         4.94 o                         
  -6   4   6        321.73        363.64         8.05 o                         
  -5   4   6       1738.95       1804.97        16.04 o                         
  -4   4   6       2670.28       2681.77        20.74 o                         
  -3   4   6        945.24        885.58         8.44 o                         
  -2   4   6       4454.04       4543.79        32.96 o                         
  -1   4   6       2241.67       2413.59        17.64 o                         
   0   4   6        506.55        498.70         5.47 o                         
   1   4   6       1296.75       1240.99        10.08 o                         
   2   4   6       5661.17       5561.38        38.00 o                         
   3   4   6       3255.68       3315.05        30.03 o                         
   4   4   6       1355.99       1298.64        16.06 o                         
   5   4   6        810.98        785.97        15.30 o                         
   6   4   6        245.06        245.70        10.47 o                         
   7   4   6         36.51         35.50         9.31 o                         
  -9   5   6         15.53         27.28        12.13 o                         
  -8   5   6        440.89        454.77        19.28 o                         
  -7   5   6        838.36        856.63        13.74 o                         
  -6   5   6        328.09        286.04         8.26 o                         
  -5   5   6        517.21        525.89         7.76 o                         
  -4   5   6         16.44         29.25         3.29 o                         
  -3   5   6        104.64         97.47         3.09 o                         
  -2   5   6       1781.13       1653.22        13.33 o                         
  -1   5   6       2156.32       2125.90        15.88 o                         
   0   5   6       6345.78       6422.30        44.34 o                         
   1   5   6       1736.22       1671.32        13.32 o                         
   2   5   6          7.19          7.26         3.06 o                         
   3   5   6          0.03         -0.87         4.01 o                         
   4   5   6         95.98        120.06         5.91 o                         
   5   5   6        472.37        477.71        14.62 o                         
   6   5   6        361.03        351.91        12.84 o                         
   7   5   6        241.58        244.47        11.34 o                         
  -9   6   6         49.91          7.46        11.09 o                         
  -8   6   6         13.33          0.03         8.66 o                         
  -7   6   6        343.99        347.43        12.02 o                         
  -6   6   6          7.58          9.88         4.15 o                         
  -5   6   6         12.68         14.84         2.76 o                         
  -4   6   6       1253.11       1228.90        12.42 o                         
  -3   6   6        504.83        462.97         7.05 o                         
  -2   6   6       1325.31       1247.31        12.06 o                         
  -1   6   6        127.01        151.15         3.40 o                         
   0   6   6        787.18        807.67         7.72 o                         
   1   6   6         17.19         14.22         2.39 o                         
   2   6   6        149.37        154.04         4.64 o                         
   3   6   6        111.22        119.77         5.18 o                         
   4   6   6        222.68        214.39        10.67 o                         
   5   6   6         13.93         12.72         6.96 o                         
   6   6   6         19.07         16.17         7.67 o                         
   7   6   6         65.46         60.96        10.99 o                         
  -9   7   6         71.88         72.72        13.20 o                         
  -8   7   6         28.00         34.65         8.60 o                         
  -7   7   6          0.41         -2.97         5.02 o                         
  -6   7   6        167.40        126.53         5.19 o                         
  -5   7   6          2.72         -1.64         3.87 o                         
  -4   7   6       1089.19       1074.31        12.21 o                         
  -3   7   6        154.25        123.13         4.71 o                         
  -2   7   6        542.17        577.15         7.55 o                         
  -1   7   6       3228.65       3439.65        23.76 o                         
   0   7   6          9.03          7.39         2.23 o                         
   1   7   6        424.21        426.64         5.97 o                         
   2   7   6        159.51        167.71         5.99 o                         
   3   7   6          9.54          7.02         4.71 o                         
   4   7   6        328.62        339.14        11.02 o                         
   5   7   6        268.26        278.66        12.67 o                         
   6   7   6         84.08        102.65         8.51 o                         
   7   7   6        159.05        187.87        13.81 o                         
  -9   8   6         42.56         22.17        13.77 o                         
  -8   8   6          0.75         -9.56         9.56 o                         
  -7   8   6          0.31         -0.39         6.70 o                         
  -6   8   6          9.30          4.64         3.78 o                         
  -5   8   6        189.32        190.20         6.45 o                         
  -4   8   6        353.98        352.64         9.56 o                         
  -3   8   6       1141.45       1187.51        14.14 o                         
  -2   8   6        569.58        627.52         9.32 o                         
  -1   8   6        730.66        698.64         6.72 o                         
   0   8   6        252.86        215.76         5.43 o                         
   1   8   6       2325.87       2259.00        21.42 o                         
   2   8   6       4701.31       4693.87        41.34 o                         
   3   8   6       4019.71       4022.30        35.83 o                         
   4   8   6       2374.79       2333.27        24.71 o                         
   5   8   6       1474.68       1449.97        23.91 o                         
   6   8   6         89.49        106.63        10.25 o                         
   7   8   6         43.99         37.82        15.21 o                         
  -9   9   6          0.73          1.75        13.69 o                         
  -8   9   6          2.32         -9.64         9.64 o                         
  -7   9   6         27.72         27.34         9.11 o                         
  -6   9   6         82.64         72.73         4.77 o                         
  -5   9   6         40.32         32.58         3.65 o                         
  -4   9   6       1187.35       1149.06        17.61 o                         
  -3   9   6        618.61        582.62         9.97 o                         
  -2   9   6       1694.98       1688.07        16.29 o                         
  -1   9   6       3179.66       3093.18        26.36 o                         
   0   9   6       6184.24       6175.66        45.95 o                         
   1   9   6        829.07        804.24        10.53 o                         
   2   9   6          6.14          4.98         4.49 o                         
   3   9   6         86.70        105.97         6.51 o                         
   4   9   6        332.89        360.49        14.28 o                         
   5   9   6        894.75        900.05        18.22 o                         
   6   9   6       1198.33       1183.16        22.42 o                         
   7   9   6        356.67        375.18        23.27 o                         
  -9  10   6         41.71         19.21        15.22 o                         
  -8  10   6          0.04        -12.17        12.17 o                         
  -7  10   6          0.21          0.74         8.43 o                         
  -6  10   6          1.44          0.62         3.67 o                         
  -5  10   6        107.88         84.96         4.06 o                         
  -4  10   6          9.12          8.29         5.62 o                         
  -3  10   6         10.12          4.88         4.37 o                         
  -2  10   6        112.46        106.94         4.32 o                         
  -1  10   6         35.53         35.40         3.40 o                         
   0  10   6        176.05        176.75         5.45 o                         
   1  10   6       2590.02       2511.15        23.81 o                         
   2  10   6        823.43        827.88        13.96 o                         
   3  10   6        320.91        310.15        10.02 o                         
   4  10   6        534.30        513.72        12.84 o                         
   5  10   6        158.27        156.54         9.92 o                         
   6  10   6         30.39         40.55        12.09 o                         
  -8  11   6          5.99          0.88        12.60 o                         
  -7  11   6        177.49        188.20        13.52 o                         
  -6  11   6         68.31         45.22        10.58 o                         
  -5  11   6          0.90         -8.55         8.55 o                         
  -4  11   6         82.20         84.69         6.47 o                         
  -3  11   6          0.50         -5.55         5.55 o                         
  -2  11   6          6.06          4.48         3.21 o                         
  -1  11   6         36.33         32.48         3.87 o                         
   0  11   6        305.87        292.71         7.02 o                         
   1  11   6         88.80        101.18         6.55 o                         
   2  11   6        102.87         98.01         5.81 o                         
   3  11   6        109.02        103.73         6.85 o                         
   4  11   6         78.65         74.02         8.81 o                         
   5  11   6          5.49         12.24        10.64 o                         
   6  11   6          0.03         -9.90        11.56 o                         
  -8  12   6          8.22        -13.09        13.09 o                         
  -7  12   6          6.05        -11.26        11.26 o                         
  -6  12   6         19.15          5.94        11.44 o                         
  -5  12   6        102.87         88.15        11.51 o                         
  -4  12   6        618.26        578.96        13.45 o                         
  -3  12   6        391.47        401.58         8.64 o                         
  -2  12   6        549.27        557.36        11.81 o                         
  -1  12   6        143.15        144.38         5.29 o                         
   0  12   6         89.26         86.48         4.46 o                         
   1  12   6        681.30        655.10        10.93 o                         
   2  12   6         60.74         68.73         5.82 o                         
   3  12   6       1035.64        987.74        21.89 o                         
   4  12   6        464.80        415.69        15.37 o                         
   5  12   6        201.91        192.17        12.10 o                         
   6  12   6         45.56         36.21        12.16 o                         
  -8  13   6         16.62         -4.79        13.97 o                         
  -7  13   6         25.01          7.10        12.52 o                         
  -6  13   6        300.47        281.25        14.06 o                         
  -5  13   6        167.35        153.69        11.54 o                         
  -4  13   6         85.17         78.11         7.34 o                         
  -3  13   6        695.48        672.98         9.86 o                         
  -2  13   6        849.22        861.69        11.02 o                         
  -1  13   6        880.82        870.99        11.80 o                         
   0  13   6       1557.86       1568.77        16.75 o                         
   1  13   6       1340.72       1330.23        17.20 o                         
   2  13   6        176.83        155.82         7.88 o                         
   3  13   6        138.80        161.24         8.89 o                         
   4  13   6        129.34        120.80         8.68 o                         
   5  13   6        332.57        349.61        15.85 o                         
   6  13   6        217.63        234.34        14.63 o                         
  -7  14   6         29.74          3.13        14.40 o                         
  -6  14   6          6.65         -2.87        12.25 o                         
  -5  14   6         56.26         42.50        10.81 o                         
  -4  14   6        259.50        239.62         8.10 o                         
  -3  14   6         37.91         26.17         4.65 o                         
  -2  14   6         66.25         60.59         5.11 o                         
  -1  14   6         62.51         64.54         5.14 o                         
   0  14   6        594.62        608.47        10.17 o                         
   1  14   6        281.18        302.07        11.87 o                         
   2  14   6        986.11        992.86        17.23 o                         
   3  14   6        391.96        413.49        16.34 o                         
   4  14   6        303.25        335.17        13.53 o                         
   5  14   6        109.33        120.69        12.24 o                         
  -7  15   6          8.54          8.65        13.39 o                         
  -6  15   6         45.32         32.79        12.34 o                         
  -5  15   6        122.00        105.57        12.21 o                         
  -4  15   6         27.68         32.81        10.05 o                         
  -3  15   6         54.05         42.82         6.05 o                         
  -2  15   6         40.79         40.22         5.71 o                         
  -1  15   6        406.82        419.62        15.85 o                         
   0  15   6          1.34         -5.41         5.56 o                         
   1  15   6          1.39          0.77         7.16 o                         
   2  15   6          0.13         -0.25         7.42 o                         
   3  15   6         49.31         43.05         8.75 o                         
   4  15   6          0.87         -5.12        12.69 o                         
   5  15   6        118.84        138.82        15.85 o                         
  -7  16   6          1.99         -9.87        16.20 o                         
  -6  16   6         17.55         22.07        12.91 o                         
  -5  16   6         28.03         29.81        14.50 o                         
  -4  16   6        632.43        649.60        20.23 o                         
  -3  16   6        360.93        340.02        13.63 o                         
  -2  16   6         17.48         10.99         6.22 o                         
  -1  16   6        548.39        552.36        14.83 o                         
   0  16   6        266.27        246.07        12.13 o                         
   1  16   6        163.87        169.79         9.12 o                         
   2  16   6          1.56          7.64         7.98 o                         
   3  16   6         52.45         41.14         8.78 o                         
   4  16   6          6.83          1.57        11.10 o                         
  -6  17   6        218.22        213.40        23.84 o                         
  -5  17   6        268.80        246.17        14.83 o                         
  -4  17   6         36.51         40.14        12.52 o                         
  -3  17   6        257.07        201.10        10.93 o                         
  -2  17   6         79.80         78.54         7.81 o                         
  -1  17   6        150.78        143.26        10.05 o                         
   0  17   6        380.80        346.89        14.52 o                         
   1  17   6        517.08        517.08        14.41 o                         
   2  17   6         93.33         84.47         9.11 o                         
   3  17   6          0.57         14.48        10.75 o                         
   4  17   6         37.06         28.63        14.03 o                         
  -5  18   6        273.39        271.90        15.18 o                         
  -4  18   6        180.64        197.06        13.56 o                         
  -3  18   6        160.64        156.11        11.82 o                         
  -2  18   6        162.07        179.57        11.72 o                         
  -1  18   6        112.27        117.08         9.68 o                         
   0  18   6         13.87          1.16        10.63 o                         
   1  18   6          2.75         -9.08         9.08 o                         
   2  18   6        143.94        160.68        10.72 o                         
   3  18   6         12.57         12.30        12.51 o                         
  -5  19   6          0.67          0.54        12.99 o                         
  -4  19   6         82.71        110.84        13.02 o                         
  -3  19   6         10.80         12.11        13.74 o                         
  -2  19   6          5.01         13.40        10.40 o                         
  -1  19   6          4.39         -3.03         9.03 o                         
   0  19   6         62.75         81.49        17.37 o                         
   1  19   6          6.51         -9.95         9.95 o                         
   2  19   6         16.42         22.46        12.51 o                         
   3  19   6         58.74         63.01        14.17 o                         
  -4  20   6          2.35         11.29        14.50 o                         
  -3  20   6          6.13        -11.46        15.83 o                         
  -2  20   6          2.93          0.24        14.49 o                         
  -1  20   6          1.02          0.27        11.23 o                         
   0  20   6         49.68         42.79        11.56 o                         
   1  20   6          0.83        -10.63        10.63 o                         
   2  20   6         85.29         83.11        15.36 o                         
  -2  21   6        115.52        116.90        18.75 o                         
  -1  21   6         59.87         79.44        14.90 o                         
   0  21   6         52.29         53.29        12.74 o                         
 -10   1   7          0.73         17.90        21.94 o                         
  -9   1   7         11.78          1.08         8.38 o                         
  -8   1   7          1.09         -1.37         7.00 o                         
  -7   1   7        208.24        205.41         8.14 o                         
  -6   1   7         27.92         31.13         4.16 o                         
  -5   1   7         17.19         28.53         3.42 o                         
  -4   1   7       1028.00       1019.52         9.35 o                         
  -3   1   7       5950.31       6242.04        43.26 o                         
  -2   1   7        173.05        140.70         3.58 o                         
  -1   1   7        895.62        784.85         7.49 o                         
   0   1   7       1810.80       1881.78        13.67 o                         
   1   1   7       1697.83       1625.61        12.77 o                         
   2   1   7          4.69          7.98         3.59 o                         
   3   1   7       1840.46       1831.83        18.97 o                         
   4   1   7        302.61        295.85        10.53 o                         
   5   1   7        209.97        226.62        10.55 o                         
   6   1   7        408.05        436.90        16.43 o                         
   7   1   7        206.89        249.25        12.14 o                         
  -9   2   7         39.59         44.77         8.70 o                         
  -8   2   7         64.18         82.11         8.19 o                         
  -7   2   7        901.10        883.09        24.85 o                         
  -6   2   7       1659.57       1646.00        15.75 o                         
  -5   2   7       1672.04       1645.25        14.52 o                         
  -4   2   7        908.60        910.32         8.61 o                         
  -3   2   7        295.04        308.31         5.18 o                         
  -2   2   7        820.75        802.15         7.32 o                         
  -1   2   7       4553.49       4609.55        32.35 o                         
   0   2   7       6753.23       6788.94        45.35 o                         
   1   2   7       8064.35       8137.45        54.20 o                         
   2   2   7       9083.06       8877.41        68.34 o                         
   3   2   7       1417.13       1364.06        16.08 o                         
   4   2   7       1338.00       1265.92        16.32 o                         
   5   2   7          0.38         -0.13         7.12 o                         
   6   2   7        126.60         99.84         9.86 o                         
   7   2   7         62.61         52.73         9.95 o                         
  -9   3   7          1.19        -10.58        12.06 o                         
  -8   3   7          2.52         10.31         7.14 o                         
  -7   3   7        209.59        230.40         9.86 o                         
  -6   3   7        160.00        167.67         5.97 o                         
  -5   3   7        860.74        842.01         9.52 o                         
  -4   3   7       3124.90       3071.68        23.25 o                         
  -3   3   7       3470.11       3310.48        23.02 o                         
  -2   3   7       8206.98       8441.39        57.73 o                         
  -1   3   7       3701.84       3670.67        25.33 o                         
   0   3   7       1932.49       1784.68        13.50 o                         
   1   3   7        921.11        918.25         8.55 o                         
   2   3   7        169.96        191.90         5.91 o                         
   3   3   7        167.39        171.71         6.59 o                         
   4   3   7       1386.04       1341.23        17.11 o                         
   5   3   7       1463.47       1406.97        22.58 o                         
   6   3   7        372.43        394.11        14.28 o                         
   7   3   7        238.24        248.98        12.42 o                         
  -9   4   7         93.04        119.84        12.22 o                         
  -8   4   7        603.24        597.13        14.89 o                         
  -7   4   7          2.15         -4.47         4.47 o                         
  -6   4   7         84.66         97.81         4.87 o                         
  -5   4   7       1352.39       1323.14        12.69 o                         
  -4   4   7        183.01        189.02         5.37 o                         
  -3   4   7        147.24        149.38         4.12 o                         
  -2   4   7        489.20        484.34         5.38 o                         
  -1   4   7       1999.58       1971.66        14.58 o                         
   0   4   7         44.71         29.55         2.63 o                         
   1   4   7       3643.41       3497.23        26.34 o                         
   2   4   7       1434.15       1380.75        13.59 o                         
   3   4   7       1690.20       1628.55        18.34 o                         
   4   4   7        456.07        424.46        10.49 o                         
   5   4   7        170.78        180.05        10.11 o                         
   6   4   7         61.54         61.95         8.79 o                         
   7   4   7         32.52         26.19        10.94 o                         
  -9   5   7         19.92         33.57        11.14 o                         
  -8   5   7        186.13        194.02         9.24 o                         
  -7   5   7        331.73        325.22        10.07 o                         
  -6   5   7          5.09         10.94         5.53 o                         
  -5   5   7        446.05        424.40         8.39 o                         
  -4   5   7       1013.22        997.44        11.88 o                         
  -3   5   7          8.53         14.20         3.09 o                         
  -2   5   7        247.50        231.57         3.94 o                         
  -1   5   7         10.12         13.94         2.66 o                         
   0   5   7         45.17         48.18         3.22 o                         
   1   5   7        160.55        153.12         4.72 o                         
   2   5   7        118.88        129.12         5.57 o                         
   3   5   7        130.40        110.84         5.48 o                         
   4   5   7         72.17         87.67         6.15 o                         
   5   5   7         31.04         43.71         7.41 o                         
   6   5   7        127.75        147.43         9.33 o                         
   7   5   7         10.18         16.53        16.80 o                         
  -9   6   7         47.31         27.70        13.80 o                         
  -8   6   7        178.98        180.76        12.37 o                         
  -7   6   7         80.50         91.93         6.89 o                         
  -6   6   7        302.69        311.20         7.21 o                         
  -5   6   7        921.32        972.23        12.58 o                         
  -4   6   7       1870.42       1886.61        18.84 o                         
  -3   6   7        724.51        734.53         9.31 o                         
  -2   6   7        689.14        737.23         7.76 o                         
  -1   6   7        190.53        191.27         4.98 o                         
   0   6   7       2181.98       2211.43        18.24 o                         
   1   6   7       1379.69       1369.78        12.98 o                         
   2   6   7        830.13        807.46         9.88 o                         
   3   6   7       1291.86       1230.79        15.67 o                         
   4   6   7        201.26        184.62        10.39 o                         
   5   6   7        300.66        299.41        11.80 o                         
   6   6   7        372.38        401.38        17.74 o                         
   7   6   7        550.10        546.13        22.83 o                         
  -9   7   7        167.99        170.59        14.88 o                         
  -8   7   7          6.42          4.41         9.52 o                         
  -7   7   7        314.17        281.72        10.44 o                         
  -6   7   7          6.85         -0.23         4.28 o                         
  -5   7   7          6.68          4.79         4.41 o                         
  -4   7   7        350.40        351.87         9.73 o                         
  -3   7   7       1420.27       1408.20        15.95 o                         
  -2   7   7       4013.69       3875.91        36.34 o                         
  -1   7   7        653.76        610.53         8.01 o                         
   0   7   7        184.64        190.30         5.00 o                         
   1   7   7         13.96         15.22         3.12 o                         
   2   7   7         82.97         86.64         4.43 o                         
   3   7   7        676.05        713.59        11.12 o                         
   4   7   7       1964.40       1891.03        24.05 o                         
   5   7   7        986.75        966.56        19.84 o                         
   6   7   7        160.81        196.44        13.13 o                         
   7   7   7          1.63         18.24        15.68 o                         
  -9   8   7         82.00         98.39        14.58 o                         
  -8   8   7         29.49         40.09        10.06 o                         
  -7   8   7         12.20         10.42         8.14 o                         
  -6   8   7         82.84         72.23         6.50 o                         
  -5   8   7        278.90        253.71         7.41 o                         
  -4   8   7       1076.09       1047.81        15.65 o                         
  -3   8   7         78.93         73.11         5.17 o                         
  -2   8   7         21.29         13.71         4.37 o                         
  -1   8   7        202.90        173.25         4.24 o                         
   0   8   7       1042.75       1008.76        10.67 o                         
   1   8   7        523.57        478.91         7.14 o                         
   2   8   7        769.37        777.45        10.17 o                         
   3   8   7        960.44        869.90        13.47 o                         
   4   8   7          1.86         -0.01         4.23 o                         
   5   8   7         20.11         32.26         9.26 o                         
   6   8   7         91.93         92.06        10.75 o                         
  -9   9   7          1.34          6.56        19.99 o                         
  -8   9   7         53.00         47.41        13.21 o                         
  -7   9   7          4.69         10.41         7.78 o                         
  -6   9   7          0.93          1.05         5.20 o                         
  -5   9   7         37.57         35.15         5.64 o                         
  -4   9   7        818.70        787.86        13.68 o                         
  -3   9   7        144.08        121.98         5.97 o                         
  -2   9   7         49.76         48.51         4.87 o                         
  -1   9   7        217.84        210.66         4.73 o                         
   0   9   7         16.22          9.38         3.67 o                         
   1   9   7          2.14         -4.41         4.41 o                         
   2   9   7        102.77        115.02         6.52 o                         
   3   9   7        132.67        117.83         8.98 o                         
   4   9   7         32.32         39.97         8.32 o                         
   5   9   7          3.73          8.81         9.63 o                         
   6   9   7          2.79         19.45        11.82 o                         
  -8  10   7          0.51          0.80        13.15 o                         
  -7  10   7        177.83        204.75        13.45 o                         
  -6  10   7         35.89         31.48         7.36 o                         
  -5  10   7        188.22        198.25        11.23 o                         
  -4  10   7        987.55       1034.70        15.79 o                         
  -3  10   7        194.40        182.99         7.36 o                         
  -2  10   7         87.52         86.39         3.85 o                         
  -1  10   7       1482.38       1467.75        15.29 o                         
   0  10   7         52.24         51.87         3.79 o                         
   1  10   7        586.23        596.71        10.53 o                         
   2  10   7        326.38        316.90        10.48 o                         
   3  10   7        312.09        311.90        12.87 o                         
   4  10   7          1.82         -2.12         7.54 o                         
   5  10   7        175.67        171.69        11.83 o                         
   6  10   7        297.52        297.69        15.56 o                         
  -8  11   7        193.46        226.68        15.56 o                         
  -7  11   7        188.42        193.98        13.83 o                         
  -6  11   7         30.24         28.96        14.05 o                         
  -5  11   7         12.24          5.89         5.46 o                         
  -4  11   7         81.34         74.64         6.20 o                         
  -3  11   7        410.99        415.85        10.41 o                         
  -2  11   7        539.17        515.51         8.97 o                         
  -1  11   7       1124.77       1108.59        14.36 o                         
   0  11   7         49.64         52.74         4.20 o                         
   1  11   7       1080.65       1057.30        14.02 o                         
   2  11   7          5.64          0.08         6.04 o                         
   3  11   7        898.29        874.57        16.92 o                         
   4  11   7       1232.34       1211.32        19.57 o                         
   5  11   7        457.85        483.65        17.01 o                         
   6  11   7         99.94         80.41        13.27 o                         
  -8  12   7         15.09          2.29        13.53 o                         
  -7  12   7         29.29         14.00        11.96 o                         
  -6  12   7        432.32        426.26        26.33 o                         
  -5  12   7         87.25         86.22         7.45 o                         
  -4  12   7        193.72        186.75         8.76 o                         
  -3  12   7        371.55        350.11         9.83 o                         
  -2  12   7          2.89          2.82         3.51 o                         
  -1  12   7         95.83         99.01         4.72 o                         
   0  12   7        196.39        180.52         6.93 o                         
   1  12   7        242.04        240.97         8.31 o                         
   2  12   7        260.36        228.75         9.20 o                         
   3  12   7        103.85        112.39         8.77 o                         
   4  12   7         50.77         39.85         8.94 o                         
   5  12   7        271.81        318.65        23.04 o                         
  -8  13   7         82.69         77.75        14.98 o                         
  -7  13   7         33.64         30.33        12.81 o                         
  -6  13   7        238.71        241.61        13.96 o                         
  -5  13   7         50.05         38.50        10.07 o                         
  -4  13   7         16.89         18.59         7.30 o                         
  -3  13   7        301.23        282.60        12.48 o                         
  -2  13   7        141.34        142.72         5.80 o                         
  -1  13   7         87.74         78.48         5.23 o                         
   0  13   7         21.93         27.40         4.98 o                         
   1  13   7         24.93         35.52         7.71 o                         
   2  13   7        150.00        145.95         8.54 o                         
   3  13   7        447.98        417.35        14.59 o                         
   4  13   7        250.90        237.41        13.20 o                         
   5  13   7         17.66         35.54        10.86 o                         
  -7  14   7          7.44         -3.26        13.23 o                         
  -6  14   7         60.36         41.17        12.60 o                         
  -5  14   7         79.63         82.58        12.01 o                         
  -4  14   7         23.19         16.38         7.70 o                         
  -3  14   7         30.81         14.11         6.16 o                         
  -2  14   7         11.14          9.39         5.33 o                         
  -1  14   7        225.63        250.48         8.87 o                         
   0  14   7        615.44        612.04        13.16 o                         
   1  14   7        547.20        551.64        17.17 o                         
   2  14   7        507.19        474.13        15.71 o                         
   3  14   7        465.65        442.58        15.82 o                         
   4  14   7        163.79        154.57        12.70 o                         
   5  14   7         31.52         28.15        16.32 o                         
  -7  15   7         12.02          6.32        15.67 o                         
  -6  15   7         11.94          9.23        12.92 o                         
  -5  15   7        128.32        142.95        20.24 o                         
  -4  15   7       1003.55       1021.16        21.34 o                         
  -3  15   7        290.03        300.15        12.94 o                         
  -2  15   7       1238.31       1268.24        22.13 o                         
  -1  15   7        551.92        586.56        16.68 o                         
   0  15   7         55.14         47.20         6.06 o                         
   1  15   7        136.22        136.81        10.94 o                         
   2  15   7        233.01        255.23        11.25 o                         
   3  15   7        201.89        224.35        14.14 o                         
   4  15   7        403.20        410.93        23.56 o                         
  -6  16   7        134.91        130.26        14.22 o                         
  -5  16   7        190.43        201.06        20.83 o                         
  -4  16   7          2.14         -3.26        10.60 o                         
  -3  16   7        152.77        154.61         9.91 o                         
  -2  16   7          7.33          9.05         6.09 o                         
  -1  16   7        254.18        235.05        11.00 o                         
   0  16   7        890.48        935.40        19.32 o                         
   1  16   7        380.11        431.19        14.23 o                         
   2  16   7        323.63        335.46        13.93 o                         
   3  16   7        246.03        253.77        12.03 o                         
   4  16   7        167.26        141.71        12.77 o                         
  -6  17   7          6.20        -19.72        21.20 o                         
  -5  17   7         13.98         17.60        12.55 o                         
  -4  17   7         18.34         13.27        11.37 o                         
  -3  17   7        105.03         96.30         9.27 o                         
  -2  17   7        561.43        576.25        23.63 o                         
  -1  17   7          0.56          0.48         8.39 o                         
   0  17   7         10.80          5.73        10.10 o                         
   1  17   7          5.51         11.58        11.55 o                         
   2  17   7        137.10        139.62        11.80 o                         
   3  17   7         81.54         80.72        13.47 o                         
  -5  18   7         11.60         -1.30        12.83 o                         
  -4  18   7         32.68         25.03        12.14 o                         
  -3  18   7          1.21         -9.88        13.33 o                         
  -2  18   7         42.50         42.88        13.66 o                         
  -1  18   7          3.02         -2.58        10.81 o                         
   0  18   7        132.40        138.21        10.71 o                         
   1  18   7        159.73        168.28        11.90 o                         
   2  18   7         16.77          4.53        10.73 o                         
   3  18   7         43.93         56.79        19.14 o                         
  -4  19   7         42.88         64.46        15.76 o                         
  -3  19   7        414.33        430.56        23.33 o                         
  -2  19   7        168.23        187.19        21.18 o                         
  -1  19   7        331.42        311.74        23.16 o                         
   0  19   7        111.85        131.54        13.32 o                         
   1  19   7          4.37        -11.07        11.07 o                         
   2  19   7          6.84         -1.04        13.38 o                         
  -3  20   7          8.79         -1.24        15.39 o                         
  -2  20   7          6.22        -14.58        14.58 o                         
  -1  20   7        302.50        327.20        27.97 o                         
   0  20   7        289.48        245.18        22.23 o                         
   1  20   7        201.10        190.98        22.56 o                         
  -9   0   8         30.26         -2.58        12.73 o                         
  -8   0   8        127.38        125.10        11.62 o                         
  -7   0   8         53.33         56.51         7.92 o                         
  -6   0   8        103.06         90.48         7.20 o                         
  -5   0   8       1355.75       1294.06        19.11 o                         
  -4   0   8       1597.95       1655.64        24.30 o                         
  -3   0   8        263.41        225.52         9.30 o                         
  -2   0   8       2666.15       2573.06        26.37 o                         
  -1   0   8       4375.48       4563.81        44.25 o                         
   0   0   8       5293.84       5515.50        56.65 o                         
   1   0   8        417.94        401.11         9.66 o                         
   2   0   8         49.78         75.93         7.01 o                         
   3   0   8       1509.60       1469.63        26.47 o                         
   4   0   8        895.66        897.62        22.67 o                         
   5   0   8       1463.28       1511.21        30.49 o                         
   6   0   8       1472.92       1499.90        32.21 o                         
   7   0   8        524.16        538.91        28.67 o                         
  -9   1   8          5.41        -10.07        10.07 o                         
  -8   1   8        142.01        131.72         8.24 o                         
  -7   1   8        127.63        117.51         6.61 o                         
  -6   1   8        214.08        207.74         6.31 o                         
  -5   1   8         26.26         26.69         3.64 o                         
  -4   1   8        234.19        244.97         5.46 o                         
  -3   1   8         38.23         40.91         2.87 o                         
  -2   1   8        127.17        123.86         3.62 o                         
  -1   1   8         64.17         75.73         3.11 o                         
   0   1   8       1735.54       1682.77        13.65 o                         
   1   1   8       6183.89       6098.05        44.29 o                         
   2   1   8       3529.33       3474.06        31.79 o                         
   3   1   8       1128.87       1119.90        14.89 o                         
   4   1   8       2010.34       1961.79        25.15 o                         
   5   1   8        436.46        437.01        13.64 o                         
   6   1   8         41.84         44.03         9.92 o                         
   7   1   8        124.30        117.07        22.41 o                         
  -9   2   8         31.55         38.52         9.36 o                         
  -8   2   8         53.48         56.56         8.10 o                         
  -7   2   8        153.21        153.77         7.53 o                         
  -6   2   8         55.90         61.20         4.91 o                         
  -5   2   8        320.66        324.78         7.66 o                         
  -4   2   8          3.58          5.74         2.82 o                         
  -3   2   8          1.78          2.25         2.55 o                         
  -2   2   8        394.04        433.96         5.71 o                         
  -1   2   8        122.12        146.84         3.97 o                         
   0   2   8        493.19        472.59         6.39 o                         
   1   2   8        295.40        295.12         6.53 o                         
   2   2   8        135.31        135.10         5.91 o                         
   3   2   8          7.17         -0.46         5.40 o                         
   4   2   8        638.48        644.17        15.44 o                         
   5   2   8         20.70         20.91         7.83 o                         
   6   2   8        514.52        500.84        19.13 o                         
  -9   3   8         29.70         15.98        16.29 o                         
  -8   3   8          8.89          0.96         8.61 o                         
  -7   3   8        240.93        245.44        10.18 o                         
  -6   3   8        139.20        126.04         5.57 o                         
  -5   3   8       2158.36       2203.52        20.37 o                         
  -4   3   8        606.39        631.27         7.35 o                         
  -3   3   8       1221.52       1226.64        11.29 o                         
  -2   3   8        245.06        259.70         5.29 o                         
  -1   3   8       1152.46       1185.86        11.21 o                         
   0   3   8        270.94        270.88         5.62 o                         
   1   3   8        987.16        950.51        11.09 o                         
   2   3   8       1673.36       1687.24        18.68 o                         
   3   3   8        151.21        151.29         6.41 o                         
   4   3   8        126.14        124.87         7.51 o                         
   5   3   8        356.58        343.80        12.63 o                         
   6   3   8          3.06         25.50         8.99 o                         
  -9   4   8         41.26         43.61        11.23 o                         
  -8   4   8        221.94        205.06        10.31 o                         
  -7   4   8        797.94        805.08        14.53 o                         
  -6   4   8          4.84         10.03         4.25 o                         
  -5   4   8         49.98         57.79         4.89 o                         
  -4   4   8        342.18        330.82         7.48 o                         
  -3   4   8        809.90        792.15         9.16 o                         
  -2   4   8       1460.69       1398.32        12.41 o                         
  -1   4   8       4418.71       4445.23        34.01 o                         
   0   4   8       2937.10       2959.97        24.45 o                         
   1   4   8        423.96        407.21         7.50 o                         
   2   4   8        278.70        281.84         8.31 o                         
   3   4   8         21.39         23.05         5.38 o                         
   4   4   8         85.01         90.93         6.83 o                         
   5   4   8        919.64        936.09        16.54 o                         
   6   4   8        453.82        524.41        19.93 o                         
  -9   5   8         71.89         69.26        14.04 o                         
  -8   5   8          2.87         -7.84         7.84 o                         
  -7   5   8         22.83         20.21         7.37 o                         
  -6   5   8        248.73        263.64         9.78 o                         
  -5   5   8        537.27        534.73        11.46 o                         
  -4   5   8         20.21         19.97         4.36 o                         
  -3   5   8        772.66        773.71         9.42 o                         
  -2   5   8       1241.63       1264.21        11.58 o                         
  -1   5   8          9.93         15.07         2.88 o                         
   0   5   8       2652.10       2605.63        22.87 o                         
   1   5   8       1980.70       2003.07        18.65 o                         
   2   5   8        949.40        913.93        12.74 o                         
   3   5   8       2944.84       2849.24        28.91 o                         
   4   5   8        756.70        777.29        15.80 o                         
   5   5   8        517.15        529.40        13.63 o                         
   6   5   8          0.56         20.73        10.79 o                         
  -9   6   8          0.51          0.18        12.89 o                         
  -8   6   8        386.60        352.59        15.80 o                         
  -7   6   8         27.86         23.87         7.25 o                         
  -6   6   8          2.00         -1.34         4.80 o                         
  -5   6   8          0.13          3.15         4.09 o                         
  -4   6   8          8.83         15.45         4.20 o                         
  -3   6   8        692.43        686.91         8.66 o                         
  -2   6   8          8.31         17.96         2.83 o                         
  -1   6   8        511.85        502.20         7.22 o                         
   0   6   8        142.18        135.95         5.88 o                         
   1   6   8        454.66        443.21         8.30 o                         
   2   6   8        271.79        288.14         8.25 o                         
   3   6   8         25.30         12.10         4.68 o                         
   4   6   8        380.84        361.55        12.73 o                         
   5   6   8        349.95        389.55        12.96 o                         
   6   6   8        304.02        316.99        17.36 o                         
  -9   7   8          4.83         12.67        19.53 o                         
  -8   7   8         74.82         63.84        16.30 o                         
  -7   7   8         42.99         58.06         7.29 o                         
  -6   7   8         93.23        107.33         7.81 o                         
  -5   7   8         66.62         65.71         4.26 o                         
  -4   7   8       2491.79       2564.17        29.83 o                         
  -3   7   8       1195.73       1213.59        15.92 o                         
  -2   7   8        479.00        487.37         7.64 o                         
  -1   7   8       1086.14       1082.29        12.06 o                         
   0   7   8        382.19        356.28         8.81 o                         
   1   7   8        309.64        312.35         9.34 o                         
   2   7   8        389.14        375.76         8.93 o                         
   3   7   8          6.34         -2.91         6.02 o                         
   4   7   8         17.69          7.86         7.05 o                         
   5   7   8         31.63         25.78         8.92 o                         
   6   7   8          0.94         -5.19        11.20 o                         
  -9   8   8        249.71        286.77        38.40 o                         
  -8   8   8        425.63        458.13        21.00 o                         
  -7   8   8         66.72         75.31        10.27 o                         
  -6   8   8        447.94        467.62        16.89 o                         
  -5   8   8        580.34        577.44        12.08 o                         
  -4   8   8         67.96         67.69         6.29 o                         
  -3   8   8       1126.33       1093.06        15.01 o                         
  -2   8   8       1358.31       1322.05        16.72 o                         
  -1   8   8        626.08        624.21         8.44 o                         
   0   8   8       1375.01       1368.56        13.73 o                         
   1   8   8       1927.28       1863.06        17.77 o                         
   2   8   8        206.95        194.62         6.90 o                         
   3   8   8          7.35         -3.26         3.99 o                         
   4   8   8         16.08         10.39         9.24 o                         
   5   8   8          5.96          4.83         9.00 o                         
   6   8   8         37.77         33.76        11.44 o                         
  -8   9   8         20.19         22.19        12.89 o                         
  -7   9   8        234.26        275.76        14.97 o                         
  -6   9   8        580.53        581.77        15.79 o                         
  -5   9   8        690.38        701.70        14.03 o                         
  -4   9   8       1675.57       1671.29        21.71 o                         
  -3   9   8        866.24        850.08        13.24 o                         
  -2   9   8       4864.61       4960.08        48.97 o                         
  -1   9   8          2.58          1.60         3.92 o                         
   0   9   8          2.95         -3.14         4.77 o                         
   1   9   8         92.13         95.74         4.18 o                         
   2   9   8        603.38        604.43        12.91 o                         
   3   9   8        208.31        189.65         9.39 o                         
   4   9   8        616.51        604.10        16.96 o                         
   5   9   8         50.32         39.02        11.02 o                         
   6   9   8         11.15        -11.62        11.62 o                         
  -8  10   8        234.88        210.62        20.28 o                         
  -7  10   8        155.29        152.01        13.40 o                         
  -6  10   8        250.37        221.81        11.94 o                         
  -5  10   8         87.22         90.86         8.45 o                         
  -4  10   8         48.26         65.02         8.34 o                         
  -3  10   8        468.36        505.34        11.19 o                         
  -2  10   8        180.04        170.70         7.94 o                         
  -1  10   8       2270.00       2237.40        24.79 o                         
   0  10   8        453.43        431.01         8.38 o                         
   1  10   8        388.15        368.50         9.60 o                         
   2  10   8        256.36        241.00        12.74 o                         
   3  10   8          0.28          5.28         7.89 o                         
   4  10   8         27.98         15.36         9.52 o                         
   5  10   8         43.60         54.03        10.42 o                         
  -8  11   8          2.59         -9.35        14.65 o                         
  -7  11   8          5.67          0.38        11.96 o                         
  -6  11   8         48.28         32.34        11.47 o                         
  -5  11   8         11.90          8.59         8.59 o                         
  -4  11   8         11.13          2.68         6.93 o                         
  -3  11   8        126.07        133.17         8.42 o                         
  -2  11   8          2.31          5.45         3.82 o                         
  -1  11   8        155.26        143.82         6.53 o                         
   0  11   8          1.43          0.56         3.96 o                         
   1  11   8          9.18          7.36         5.74 o                         
   2  11   8         23.75         13.36         7.42 o                         
   3  11   8        596.35        599.64        15.88 o                         
   4  11   8        138.34        112.98        10.88 o                         
   5  11   8          0.95        -11.13        11.13 o                         
  -8  12   8          1.54        -15.42        15.42 o                         
  -7  12   8         63.20         61.39        15.96 o                         
  -6  12   8         27.19         32.09        12.16 o                         
  -5  12   8         13.14         12.46        10.81 o                         
  -4  12   8          0.14         -6.51         6.51 o                         
  -3  12   8        517.23        504.52        14.21 o                         
  -2  12   8        258.02        244.25         9.41 o                         
  -1  12   8        709.07        696.99        14.28 o                         
   0  12   8        118.68        118.98         6.76 o                         
   1  12   8        512.88        484.82        12.93 o                         
   2  12   8         27.72         20.33         7.53 o                         
   3  12   8         11.66         21.26         9.31 o                         
   4  12   8        132.33        126.65        10.27 o                         
   5  12   8         34.89         36.25        12.16 o                         
  -7  13   8          1.63         -3.87        14.74 o                         
  -6  13   8        195.85        184.50        19.33 o                         
  -5  13   8        311.06        316.00        23.83 o                         
  -4  13   8        429.25        447.16        17.13 o                         
  -3  13   8        682.49        637.46        13.35 o                         
  -2  13   8        101.57         91.51         5.86 o                         
  -1  13   8        181.11        189.73         9.60 o                         
   0  13   8          3.16         -4.97         4.97 o                         
   1  13   8        382.45        381.47        12.96 o                         
   2  13   8        484.86        485.29        15.86 o                         
   3  13   8        523.72        542.24        16.29 o                         
   4  13   8         41.69         45.62        12.18 o                         
  -7  14   8        128.73        139.41        15.29 o                         
  -6  14   8        137.30        126.71        13.86 o                         
  -5  14   8         10.59         12.81        12.34 o                         
  -4  14   8         32.51         28.00         8.65 o                         
  -3  14   8          5.57         -7.08         7.75 o                         
  -2  14   8        269.83        257.60        14.97 o                         
  -1  14   8        369.33        384.46        15.37 o                         
   0  14   8        709.41        732.17        14.02 o                         
   1  14   8        335.75        328.68        12.22 o                         
   2  14   8        177.54        194.00        13.87 o                         
   3  14   8          7.60          8.19        15.97 o                         
   4  14   8         36.25         56.66        12.13 o                         
  -7  15   8         63.48         30.16        31.08 o                         
  -6  15   8          8.98         -3.71        17.42 o                         
  -5  15   8        117.24        111.93        13.93 o                         
  -4  15   8         28.93         24.21         8.92 o                         
  -3  15   8        170.62        175.90        10.19 o                         
  -2  15   8          1.62          1.68         6.75 o                         
  -1  15   8        149.48        140.47         9.74 o                         
   0  15   8          1.37          2.67        11.80 o                         
   1  15   8          3.84          6.19         9.28 o                         
   2  15   8         25.36         34.23         8.69 o                         
   3  15   8         17.91         19.91         9.60 o                         
   4  15   8        114.40        124.41        13.11 o                         
  -6  16   8         39.33         49.07        15.74 o                         
  -5  16   8         21.44         16.59        12.65 o                         
  -4  16   8         61.17         56.73        11.73 o                         
  -3  16   8          0.31         -7.35         8.41 o                         
  -2  16   8        143.53        158.63        12.18 o                         
  -1  16   8         73.88         73.26         9.50 o                         
   0  16   8        108.69        100.27        11.27 o                         
   1  16   8         12.26         10.34         9.25 o                         
   2  16   8         30.37         39.38        12.93 o                         
   3  16   8          4.81         10.65        13.20 o                         
  -5  17   8         18.91         25.34        17.20 o                         
  -4  17   8          2.84          9.63        11.70 o                         
  -3  17   8         46.45         19.47        11.26 o                         
  -2  17   8         22.11         19.24        11.08 o                         
  -1  17   8          3.67          2.31        11.30 o                         
   0  17   8        159.04        178.04        11.30 o                         
   1  17   8        337.10        359.07        22.66 o                         
   2  17   8        328.64        350.72        16.33 o                         
   3  17   8        493.83        525.96        52.56 o                         
  -5  18   8          4.47         12.24        20.98 o                         
  -4  18   8         46.28         16.07        15.39 o                         
  -3  18   8         87.46         70.95        21.54 o                         
  -2  18   8        116.36        112.17        12.74 o                         
  -1  18   8         56.88         74.89        12.58 o                         
   0  18   8        473.20        522.54        22.50 o                         
   1  18   8         15.21         10.76        11.17 o                         
   2  18   8          6.80         25.25        15.88 o                         
  -4  19   8         19.79         -1.25        45.47 o                         
  -3  19   8          0.79        -14.98        14.98 o                         
  -2  19   8         36.49         28.43        18.11 o                         
  -1  19   8         85.27         75.65        17.20 o                         
   0  19   8         21.00         35.27        12.60 o                         
   1  19   8         64.96         68.05        13.35 o                         
  -9   1   9         23.80         24.30        10.69 o                         
  -8   1   9         18.13         30.40         7.68 o                         
  -7   1   9         34.43         48.31         6.65 o                         
  -6   1   9        673.46        703.56        11.03 o                         
  -5   1   9       3025.66       3077.43        32.83 o                         
  -4   1   9        157.39        170.78         6.94 o                         
  -3   1   9        153.65        150.98         6.80 o                         
  -2   1   9          3.94          5.49         3.13 o                         
  -1   1   9         49.40         50.83         3.62 o                         
   0   1   9       1137.38       1104.10        12.05 o                         
   1   1   9       2659.88       2616.28        26.28 o                         
   2   1   9       1013.03        985.73        14.17 o                         
   3   1   9         31.85         27.53         6.87 o                         
   4   1   9          0.48         -7.44         7.44 o                         
   5   1   9         77.21         79.20         9.34 o                         
   6   1   9         90.77         80.93        12.16 o                         
  -9   2   9        217.46        193.77        11.37 o                         
  -8   2   9        394.60        362.03        15.93 o                         
  -7   2   9         61.34         63.09         6.79 o                         
  -6   2   9         77.51         72.25         5.11 o                         
  -5   2   9         73.68         78.02         4.57 o                         
  -4   2   9        188.93        179.47         5.22 o                         
  -3   2   9        897.60        848.26         9.61 o                         
  -2   2   9       2210.36       2216.32        19.26 o                         
  -1   2   9       1223.51       1242.88        11.97 o                         
   0   2   9        467.39        450.59         7.81 o                         
   1   2   9        116.10        115.50         5.53 o                         
   2   2   9         41.21         35.30         5.52 o                         
   3   2   9       1114.28       1103.19        16.79 o                         
   4   2   9       1102.31       1115.28        19.26 o                         
   5   2   9        436.31        454.24        15.12 o                         
   6   2   9         50.76         60.93        10.41 o                         
  -9   3   9         15.57         -1.47        13.68 o                         
  -8   3   9         69.43         65.77         8.96 o                         
  -7   3   9        488.71        523.15        14.50 o                         
  -6   3   9        439.63        430.26         8.88 o                         
  -5   3   9       1562.29       1548.34        16.82 o                         
  -4   3   9       2233.57       2217.82        19.97 o                         
  -3   3   9        744.61        753.02         8.85 o                         
  -2   3   9          1.84         10.07         3.10 o                         
  -1   3   9        514.76        530.84         7.77 o                         
   0   3   9        403.63        397.55         7.68 o                         
   1   3   9        284.34        260.34         7.59 o                         
   2   3   9       1649.15       1613.45        18.79 o                         
   3   3   9        186.38        176.48         7.81 o                         
   4   3   9        101.73        109.29         9.04 o                         
   5   3   9        470.25        462.71        15.21 o                         
   6   3   9        434.10        428.67        19.72 o                         
  -9   4   9         22.81          0.30        15.02 o                         
  -8   4   9        133.69        124.09         9.35 o                         
  -7   4   9        321.30        317.14        13.39 o                         
  -6   4   9        333.83        321.87        12.92 o                         
  -5   4   9        559.12        567.63        10.53 o                         
  -4   4   9        396.12        378.23        10.03 o                         
  -3   4   9          9.44         15.15         3.41 o                         
  -2   4   9         27.07         37.01         3.56 o                         
  -1   4   9         41.43         36.63         3.65 o                         
   0   4   9        366.52        377.24         7.66 o                         
   1   4   9       1058.99        975.62        12.01 o                         
   2   4   9        472.40        459.64        13.65 o                         
   3   4   9        210.14        183.36         8.41 o                         
   4   4   9          3.13         21.41         7.51 o                         
   5   4   9          2.36          8.51         8.51 o                         
   6   4   9         68.40        108.22        11.93 o                         
  -9   5   9         36.69         24.03        13.08 o                         
  -8   5   9         27.54         10.87         8.26 o                         
  -7   5   9          0.98          1.89         7.55 o                         
  -6   5   9        386.54        411.79        11.68 o                         
  -5   5   9        298.67        307.72         9.08 o                         
  -4   5   9          1.26          3.99         3.82 o                         
  -3   5   9         42.97         29.34         3.93 o                         
  -2   5   9        313.78        290.32         5.84 o                         
  -1   5   9        382.62        385.38         7.14 o                         
   0   5   9       5004.24       4971.12        41.40 o                         
   1   5   9       2409.03       2375.85        22.04 o                         
   2   5   9        918.56        943.78        13.65 o                         
   3   5   9        972.16        926.65        15.61 o                         
   4   5   9        339.85        312.88        11.96 o                         
   5   5   9         40.58         32.88        10.14 o                         
   6   5   9          0.82         29.14        11.71 o                         
  -9   6   9          2.29        -13.42        13.42 o                         
  -8   6   9        137.61        163.67        18.15 o                         
  -7   6   9          0.71         -2.89         7.38 o                         
  -6   6   9          0.20          4.39         7.53 o                         
  -5   6   9        485.06        496.81        11.00 o                         
  -4   6   9       1412.84       1475.14        18.24 o                         
  -3   6   9       1978.88       1979.46        22.36 o                         
  -2   6   9       1488.61       1512.67        16.72 o                         
  -1   6   9       1182.77       1231.74        13.84 o                         
   0   6   9       1569.86       1593.88        15.91 o                         
   1   6   9        195.77        193.23         6.53 o                         
   2   6   9        241.25        224.33         9.83 o                         
   3   6   9        635.34        663.93        14.35 o                         
   4   6   9       1026.32       1052.59        17.90 o                         
   5   6   9        663.13        641.57        18.93 o                         
   6   6   9        470.79        535.15        22.45 o                         
  -9   7   9         19.76         35.92        14.00 o                         
  -8   7   9         45.62         49.29        12.98 o                         
  -7   7   9        148.31        138.83        10.97 o                         
  -6   7   9        415.66        429.54        17.21 o                         
  -5   7   9        349.10        300.22        17.51 o                         
  -4   7   9       1614.52       1617.45        26.36 o                         
  -3   7   9         88.13         86.81         6.82 o                         
  -2   7   9        630.74        599.61         8.35 o                         
  -1   7   9       1554.74       1547.57        16.07 o                         
   0   7   9       1110.42       1106.58        12.36 o                         
   1   7   9       2555.85       2530.32        23.31 o                         
   2   7   9       2995.67       2899.13        34.32 o                         
   3   7   9       1580.26       1576.31        20.89 o                         
   4   7   9          1.02         -6.27         9.06 o                         
   5   7   9         93.68         82.92        10.79 o                         
  -8   8   9         13.88          6.45        12.95 o                         
  -7   8   9         19.99          4.52        10.53 o                         
  -6   8   9         50.79         54.70         9.55 o                         
  -5   8   9        282.13        251.60        11.83 o                         
  -4   8   9         20.79          9.50         6.54 o                         
  -3   8   9       1807.07       1772.53        23.88 o                         
  -2   8   9        549.73        572.93        14.12 o                         
  -1   8   9          8.33         16.72         3.74 o                         
   0   8   9        526.65        518.04         8.63 o                         
   1   8   9          1.91         10.64         4.27 o                         
   2   8   9        113.89         98.56         6.27 o                         
   3   8   9        547.09        556.78        15.72 o                         
   4   8   9        513.74        444.44        15.99 o                         
   5   8   9          8.01          0.62        10.46 o                         
  -8   9   9          5.89         -1.93        13.78 o                         
  -7   9   9          8.59         -4.72        13.13 o                         
  -6   9   9          8.29          2.55         9.98 o                         
  -5   9   9        156.44        176.77         9.19 o                         
  -4   9   9         37.19         47.79         6.97 o                         
  -3   9   9         30.48         42.00         6.65 o                         
  -2   9   9         33.25         36.75         6.96 o                         
  -1   9   9         49.36         48.19         4.17 o                         
   0   9   9        479.77        474.85         8.81 o                         
   1   9   9        383.69        351.05         8.87 o                         
   2   9   9        211.34        209.72         9.63 o                         
   3   9   9         73.83         65.90         8.96 o                         
   4   9   9         53.18         53.54         9.87 o                         
   5   9   9          0.74         -8.96        11.28 o                         
  -8  10   9        114.80        121.44        20.96 o                         
  -7  10   9          0.61          3.16        12.17 o                         
  -6  10   9          0.12          7.02         8.54 o                         
  -5  10   9        210.03        232.29        11.27 o                         
  -4  10   9        770.86        758.09        17.54 o                         
  -3  10   9        843.58        860.11        15.36 o                         
  -2  10   9        190.50        226.02         9.26 o                         
  -1  10   9       1110.44       1167.09        13.16 o                         
   0  10   9        428.13        429.37        12.79 o                         
   1  10   9        111.95        106.95         9.61 o                         
   2  10   9        161.43        174.81         9.21 o                         
   3  10   9        168.24        185.11        11.18 o                         
   4  10   9        350.14        375.32        17.07 o                         
   5  10   9        267.35        280.73        13.79 o                         
  -8  11   9         48.74         52.30        19.72 o                         
  -7  11   9         37.25         15.11        12.86 o                         
  -6  11   9        232.26        219.66        14.25 o                         
  -5  11   9         78.00         75.49         9.15 o                         
  -4  11   9         26.82         22.73         7.50 o                         
  -3  11   9         26.86         38.90         8.03 o                         
  -2  11   9        901.85        869.92        16.72 o                         
  -1  11   9       1079.62       1024.54        16.35 o                         
   0  11   9       1035.58       1071.23        17.64 o                         
   1  11   9       2939.41       2926.78        34.54 o                         
   2  11   9       1166.46       1144.71        19.82 o                         
   3  11   9        808.09        800.72        18.25 o                         
   4  11   9        105.60        100.89        10.84 o                         
  -7  12   9          1.67         -2.10        13.30 o                         
  -6  12   9        226.80        204.53        14.58 o                         
  -5  12   9        101.69         89.22         9.51 o                         
  -4  12   9        787.31        770.93        17.89 o                         
  -3  12   9       1230.24       1258.48        19.91 o                         
  -2  12   9        636.43        632.62        16.54 o                         
  -1  12   9        609.31        601.85        15.10 o                         
   0  12   9        221.45        207.53         8.87 o                         
   1  12   9          3.45         -4.63         7.22 o                         
   2  12   9        210.36        217.99        11.35 o                         
   3  12   9        390.91        388.15        15.55 o                         
   4  12   9        434.45        439.81        20.45 o                         
  -7  13   9         29.52         12.67        13.55 o                         
  -6  13   9          0.43        -12.08        12.08 o                         
  -5  13   9          0.02          5.49        11.57 o                         
  -4  13   9        168.75        159.83        10.20 o                         
  -3  13   9         49.82         42.10         8.60 o                         
  -2  13   9        487.30        472.90        14.65 o                         
  -1  13   9         61.58         60.84         8.60 o                         
   0  13   9        251.74        232.41        12.41 o                         
   1  13   9        259.30        236.31        10.72 o                         
   2  13   9         90.68         95.35         9.19 o                         
   3  13   9         61.88         30.47        10.18 o                         
   4  13   9         13.92          1.58        11.89 o                         
  -7  14   9         10.05         20.32        19.77 o                         
  -6  14   9         20.60          2.17        12.71 o                         
  -5  14   9         11.75         -2.63        11.39 o                         
  -4  14   9          1.96          0.55         8.81 o                         
  -3  14   9          2.83          3.38         8.52 o                         
  -2  14   9         56.04         64.95        10.77 o                         
  -1  14   9         18.15         19.43         8.11 o                         
   0  14   9         75.57         69.49         9.09 o                         
   1  14   9          6.28          5.23        13.59 o                         
   2  14   9         87.44         97.62        12.85 o                         
   3  14   9          7.70          2.46        10.57 o                         
  -6  15   9         57.21         18.53        13.81 o                         
  -5  15   9        115.37        107.88        14.10 o                         
  -4  15   9         58.11         53.12        10.96 o                         
  -3  15   9         18.48          7.08        11.34 o                         
  -2  15   9         51.53         43.03        11.83 o                         
  -1  15   9         49.19         53.69        13.85 o                         
   0  15   9        182.11        174.53        10.83 o                         
   1  15   9        220.53        216.78        12.80 o                         
   2  15   9        284.07        262.65        14.95 o                         
   3  15   9         54.30         77.74        13.08 o                         
  -5  16   9          8.97         -7.33        14.04 o                         
  -4  16   9        156.34        144.03        13.77 o                         
  -3  16   9        107.67         83.97        11.94 o                         
  -2  16   9        407.16        487.27        20.38 o                         
  -1  16   9        130.71        128.53        12.78 o                         
   0  16   9          8.93        -10.64        11.83 o                         
   1  16   9          0.24         -9.48         9.48 o                         
   2  16   9         61.34         86.91        13.54 o                         
  -5  17   9         49.63          6.82        17.74 o                         
  -4  17   9         16.10        -19.89        19.89 o                         
  -3  17   9        161.72        145.31        16.70 o                         
  -2  17   9         24.32         33.63        12.49 o                         
  -1  17   9         33.42         37.35        12.29 o                         
   0  17   9         74.14         79.57        12.90 o                         
   1  17   9         13.63         10.22        12.55 o                         
   2  17   9         46.90         26.32        17.67 o                         
  -4  18   9         69.24         55.16        32.52 o                         
  -3  18   9          0.28        -15.37        15.37 o                         
  -2  18   9         18.57         13.80        16.14 o                         
  -1  18   9         10.87         -1.20        12.82 o                         
   0  18   9         44.70         26.66        13.10 o                         
   1  18   9          0.24         13.25        18.74 o                         
  -2  19   9          2.27        -28.33        28.33 o                         
  -9   0  10          3.06          3.26        15.65 o                         
  -8   0  10         40.36         59.27        17.68 o                         
  -7   0  10        430.44        476.04        21.67 o                         
  -6   0  10        522.89        550.67        16.58 o                         
  -5   0  10        907.43        924.76        15.85 o                         
  -4   0  10        657.40        642.22        14.11 o                         
  -3   0  10       5540.84       5399.04        61.67 o                         
  -2   0  10       1811.03       1863.83        24.24 o                         
  -1   0  10         33.08         36.36         6.34 o                         
   0   0  10        169.50        170.08         9.74 o                         
   1   0  10       1995.26       1955.23        32.57 o                         
   2   0  10        159.21        162.83        11.11 o                         
   3   0  10       1998.59       2045.73        36.77 o                         
   4   0  10        584.15        550.89        21.40 o                         
   5   0  10        206.16        230.57        15.67 o                         
  -9   1  10        317.35        336.23        16.04 o                         
  -8   1  10         91.40         89.40        10.57 o                         
  -7   1  10        189.17        200.46         9.35 o                         
  -6   1  10        107.27        106.35         6.61 o                         
  -5   1  10        166.46        174.48         7.00 o                         
  -4   1  10         41.29         21.27         4.25 o                         
  -3   1  10        584.72        576.01        10.85 o                         
  -2   1  10       1365.88       1308.21        15.70 o                         
  -1   1  10       2807.15       2747.68        24.81 o                         
   0   1  10       1812.63       1760.61        19.71 o                         
   1   1  10        389.62        371.91        10.83 o                         
   2   1  10        231.62        225.14         9.15 o                         
   3   1  10         40.47         41.04         8.44 o                         
   4   1  10          5.51          2.08         8.61 o                         
   5   1  10         43.45         35.51        10.29 o                         
  -9   2  10          0.19          5.53        12.63 o                         
  -8   2  10         53.25         55.10         9.08 o                         
  -7   2  10        199.06        207.88        10.77 o                         
  -6   2  10         34.45         37.86         5.81 o                         
  -5   2  10        520.25        493.89         9.10 o                         
  -4   2  10        276.83        274.96         7.57 o                         
  -3   2  10        327.61        301.95         7.82 o                         
  -2   2  10         63.57         73.54         4.76 o                         
  -1   2  10         89.94         93.08         5.07 o                         
   0   2  10        152.72        149.93         5.65 o                         
   1   2  10        184.23        150.92         6.73 o                         
   2   2  10         43.02         43.59         7.18 o                         
   3   2  10          0.56         -6.46         7.64 o                         
   4   2  10         91.15         75.81         8.92 o                         
   5   2  10         37.07         41.11         9.47 o                         
  -9   3  10          0.27         13.38        17.53 o                         
  -8   3  10          5.60         -4.13         8.82 o                         
  -7   3  10        119.16        119.27         8.72 o                         
  -6   3  10         24.80         24.36         6.47 o                         
  -5   3  10          0.67          1.46         5.42 o                         
  -4   3  10        427.91        401.14         6.94 o                         
  -3   3  10          4.41          5.73         3.99 o                         
  -2   3  10        239.80        250.33         7.64 o                         
  -1   3  10        663.45        670.93        13.11 o                         
   0   3  10        653.38        647.73        10.05 o                         
   1   3  10        429.96        375.41        11.43 o                         
   2   3  10          3.55         -3.09         6.24 o                         
   3   3  10         36.96         41.19         7.86 o                         
   4   3  10        146.72        144.28         9.31 o                         
   5   3  10        175.06        181.08        12.12 o                         
  -9   4  10         17.08        -15.35        15.37 o                         
  -8   4  10          1.79         -5.13         9.30 o                         
  -7   4  10          4.94         -1.45         7.80 o                         
  -6   4  10        220.80        260.62        11.72 o                         
  -5   4  10         18.56         16.00         4.92 o                         
  -4   4  10        612.08        606.25        12.01 o                         
  -3   4  10        922.65        911.26        11.50 o                         
  -2   4  10       1053.49       1030.80        12.28 o                         
  -1   4  10          3.96          4.25         4.09 o                         
   0   4  10       1043.62       1021.66        14.72 o                         
   1   4  10        145.70        149.36         7.23 o                         
   2   4  10       1571.78       1599.75        20.44 o                         
   3   4  10       1243.95       1224.93        20.58 o                         
   4   4  10        857.63        898.90        17.75 o                         
   5   4  10        238.22        261.20        14.85 o                         
  -9   5  10          2.23          0.04        13.48 o                         
  -8   5  10        313.11        332.08        16.61 o                         
  -7   5  10         31.58         33.83         7.96 o                         
  -6   5  10          5.81         13.62         6.90 o                         
  -5   5  10          0.47          6.40         4.18 o                         
  -4   5  10         95.22         95.04         5.57 o                         
  -3   5  10        313.93        296.37         9.80 o                         
  -2   5  10       3092.17       2965.80        26.05 o                         
  -1   5  10        833.91        776.88        10.34 o                         
   0   5  10       1113.70       1064.75        12.63 o                         
   1   5  10        990.55        953.26        13.86 o                         
   2   5  10          3.87          3.42         6.12 o                         
   3   5  10         12.81         -3.78         7.54 o                         
   4   5  10        316.45        330.38        13.82 o                         
   5   5  10        224.54        223.10        18.20 o                         
  -8   6  10        110.01        123.89        14.12 o                         
  -7   6  10         38.02         33.28         9.60 o                         
  -6   6  10        450.76        483.91        17.93 o                         
  -5   6  10        684.68        651.49        18.42 o                         
  -4   6  10        771.31        740.51        13.41 o                         
  -3   6  10        117.94        120.68         9.70 o                         
  -2   6  10         18.72         19.53         4.00 o                         
  -1   6  10        401.06        423.11         7.99 o                         
   0   6  10        153.17        159.63         5.78 o                         
   1   6  10        273.62        259.01         9.71 o                         
   2   6  10        532.64        492.73        12.77 o                         
   3   6  10          4.20          7.98         7.56 o                         
   4   6  10         31.18         34.40        10.25 o                         
   5   6  10          7.19         19.76        11.25 o                         
  -8   7  10         14.43          3.46        12.90 o                         
  -7   7  10          2.55          4.34         9.65 o                         
  -6   7  10         21.34         36.10         9.36 o                         
  -5   7  10         36.61         35.38         8.42 o                         
  -4   7  10         95.35         72.87         8.83 o                         
  -3   7  10         67.03         58.85         4.53 o                         
  -2   7  10          7.76          9.85         4.48 o                         
  -1   7  10         73.58         87.95         4.51 o                         
   0   7  10        219.25        211.70         6.94 o                         
   1   7  10         61.07         57.33         6.70 o                         
   2   7  10         29.60         25.20         6.62 o                         
   3   7  10        158.14        168.21        10.50 o                         
   4   7  10         79.45         98.31        10.90 o                         
   5   7  10        207.32        206.65        12.90 o                         
  -8   8  10        224.00        234.42        15.79 o                         
  -7   8  10         54.79         34.34        12.34 o                         
  -6   8  10        128.81        120.60        10.25 o                         
  -5   8  10        160.19        156.90        10.08 o                         
  -4   8  10         43.99         44.49         8.51 o                         
  -3   8  10         78.00         56.13         8.16 o                         
  -2   8  10         69.94         69.63         4.09 o                         
  -1   8  10          1.02          1.84         3.84 o                         
   0   8  10        505.29        494.70        10.61 o                         
   1   8  10       1007.14       1046.15        17.77 o                         
   2   8  10       1101.31       1101.86        26.55 o                         
   3   8  10        823.52        886.02        19.26 o                         
   4   8  10        605.47        599.91        18.63 o                         
   5   8  10        108.30         95.30        21.54 o                         
  -8   9  10          6.32         14.91        13.81 o                         
  -7   9  10         42.12         37.28        13.16 o                         
  -6   9  10         21.89         24.04         9.47 o                         
  -5   9  10          2.88          8.01         8.73 o                         
  -4   9  10         56.84         57.40         8.89 o                         
  -3   9  10        968.25        934.95        20.64 o                         
  -2   9  10        104.58         86.30         7.81 o                         
  -1   9  10       1616.40       1561.19        19.92 o                         
   0   9  10         35.95         19.86         5.35 o                         
   1   9  10         51.77         58.48         7.65 o                         
   2   9  10         14.21          6.75         8.82 o                         
   3   9  10        592.20        636.39        23.97 o                         
   4   9  10        317.57        322.13        23.80 o                         
  -8  10  10         47.32         34.33        14.10 o                         
  -7  10  10        155.73        128.78        13.92 o                         
  -6  10  10         30.03         39.71        11.10 o                         
  -5  10  10          9.84         16.73         8.93 o                         
  -4  10  10         25.51         12.16         8.65 o                         
  -3  10  10         41.38         43.74         8.34 o                         
  -2  10  10          6.23         -6.58         6.58 o                         
  -1  10  10        491.77        491.62        13.01 o                         
   0  10  10       1049.06       1057.42        18.59 o                         
   1  10  10        953.57        911.40        26.06 o                         
   2  10  10        475.81        466.27        15.48 o                         
   3  10  10        237.60        208.29        11.21 o                         
   4  10  10        119.23        107.25        13.90 o                         
  -7  11  10          3.56         -4.21        13.01 o                         
  -6  11  10         37.22         32.35        12.46 o                         
  -5  11  10          2.59          5.12         9.14 o                         
  -4  11  10         31.95         15.67         8.81 o                         
  -3  11  10         23.65         20.05         8.51 o                         
  -2  11  10         75.20         78.94         8.76 o                         
  -1  11  10        124.96        101.93         6.97 o                         
   0  11  10         14.89          3.68         6.53 o                         
   1  11  10        162.51        174.67        12.48 o                         
   2  11  10        101.00         97.78         9.48 o                         
   3  11  10        155.90        154.02        11.01 o                         
   4  11  10          0.98         11.62        10.90 o                         
  -7  12  10         31.19         -0.02        13.74 o                         
  -6  12  10         60.03         40.33        13.06 o                         
  -5  12  10         74.53         88.04        10.33 o                         
  -4  12  10        130.58        138.22        12.43 o                         
  -3  12  10        458.69        504.57        19.93 o                         
  -2  12  10         73.50         69.87         8.81 o                         
  -1  12  10        115.07        102.74        10.75 o                         
   0  12  10         25.68         24.20         8.79 o                         
   1  12  10         74.90         67.19         8.49 o                         
   2  12  10        153.71        142.66        10.05 o                         
   3  12  10        273.61        251.70        13.29 o                         
  -7  13  10          3.75         26.38        22.42 o                         
  -6  13  10         23.82          7.21        12.96 o                         
  -5  13  10         22.50         21.55        13.20 o                         
  -4  13  10         24.13          5.19         9.43 o                         
  -3  13  10         31.73         39.74         9.10 o                         
  -2  13  10        360.78        365.16        17.38 o                         
  -1  13  10        385.13        384.30        18.66 o                         
   0  13  10        694.12        713.84        16.77 o                         
   1  13  10         97.00        110.75        13.58 o                         
   2  13  10          8.27          2.27        11.32 o                         
   3  13  10         26.26         24.07        11.80 o                         
  -6  14  10         56.49         37.70        13.69 o                         
  -5  14  10         17.25        -11.59        27.57 o                         
  -4  14  10         22.80         19.27         9.70 o                         
  -3  14  10         53.83         51.52         9.55 o                         
  -2  14  10          4.08        -10.89        10.89 o                         
  -1  14  10        220.79        233.36        13.99 o                         
   0  14  10        508.35        476.99        19.21 o                         
   1  14  10        621.02        672.79        24.01 o                         
   2  14  10        351.26        394.06        16.62 o                         
  -5  15  10         10.44         -1.89        14.05 o                         
  -4  15  10         31.60         12.68        13.58 o                         
  -3  15  10        132.93        138.06        13.11 o                         
  -2  15  10        151.31        155.58        17.87 o                         
  -1  15  10         47.02         12.12        12.07 o                         
   0  15  10          2.39        -11.33        12.13 o                         
   1  15  10         35.08         41.51        12.56 o                         
   2  15  10        125.60         96.95        12.36 o                         
  -5  16  10         60.02         11.54        16.69 o                         
  -4  16  10        310.20        316.95        19.65 o                         
  -3  16  10        401.00        435.04        25.51 o                         
  -2  16  10        117.84        131.07        13.65 o                         
  -1  16  10        109.10         96.01        13.64 o                         
   0  16  10        202.01        175.30        14.54 o                         
   1  16  10          0.72         10.28        12.26 o                         
  -4  17  10          2.70        -15.45        15.45 o                         
  -3  17  10         20.93         14.38        16.26 o                         
  -2  17  10        294.50        325.29        16.30 o                         
  -1  17  10        199.92        210.88        17.30 o                         
   0  17  10        387.95        398.58        19.91 o                         
  -8   1  11          1.07         -6.85        10.17 o                         
  -7   1  11         11.83          1.57         8.12 o                         
  -6   1  11        148.72        132.25         8.56 o                         
  -5   1  11        157.68        156.85        10.47 o                         
  -4   1  11        376.14        373.74         8.85 o                         
  -3   1  11        239.76        272.25         8.18 o                         
  -2   1  11        524.30        560.96         9.72 o                         
  -1   1  11        358.93        415.55        10.42 o                         
   0   1  11        100.83        120.52         7.16 o                         
   1   1  11         93.78         97.99         7.42 o                         
   2   1  11        258.27        317.52        13.88 o                         
   3   1  11        303.36        317.54        12.53 o                         
   4   1  11        133.45        131.36        10.31 o                         
   5   1  11        449.27        453.86        22.18 o                         
  -8   2  11          5.16         -0.56        10.42 o                         
  -7   2  11        142.44        145.58         9.12 o                         
  -6   2  11        119.05        120.21         8.31 o                         
  -5   2  11        563.86        556.35        11.88 o                         
  -4   2  11        218.10        224.43        10.13 o                         
  -3   2  11        201.13        174.62         6.22 o                         
  -2   2  11        581.50        566.87         9.63 o                         
  -1   2  11       2388.66       2345.92        24.04 o                         
   0   2  11       2028.99       2042.34        23.96 o                         
   1   2  11       3311.92       3309.79        35.61 o                         
   2   2  11       2395.86       2337.91        28.03 o                         
   3   2  11        229.29        219.79         9.97 o                         
   4   2  11          8.23          3.88         9.18 o                         
   5   2  11          1.72         45.93        15.29 o                         
  -8   3  11         21.32         -2.64        14.41 o                         
  -7   3  11         20.56         26.09         8.37 o                         
  -6   3  11         12.18          7.77         7.38 o                         
  -5   3  11        192.80        189.34        14.22 o                         
  -4   3  11       1111.68       1032.39        18.24 o                         
  -3   3  11        740.84        753.70        11.20 o                         
  -2   3  11        593.45        639.51        10.31 o                         
  -1   3  11        424.09        440.73         9.62 o                         
   0   3  11        111.24        128.60         7.03 o                         
   1   3  11          0.94          0.43         6.63 o                         
   2   3  11        431.15        445.27        13.62 o                         
   3   3  11       1151.36       1163.77        19.43 o                         
   4   3  11        566.86        564.39        20.14 o                         
  -8   4  11         68.12         65.16        11.18 o                         
  -7   4  11         80.12         77.22         9.29 o                         
  -6   4  11         57.99         50.71         7.58 o                         
  -5   4  11         41.50         44.09         7.04 o                         
  -4   4  11        135.45        137.61         8.06 o                         
  -3   4  11        706.20        674.39        10.81 o                         
  -2   4  11        200.44        211.48         6.79 o                         
  -1   4  11          4.38         11.68         4.91 o                         
   0   4  11       1534.80       1441.87        18.76 o                         
   1   4  11        419.36        402.16        12.80 o                         
   2   4  11        377.32        380.16        13.11 o                         
   3   4  11         54.96         58.59         8.54 o                         
   4   4  11         92.83         76.98        11.08 o                         
  -8   5  11         90.52         70.11        13.20 o                         
  -7   5  11         33.56         31.15        10.10 o                         
  -6   5  11         40.43         46.30         9.75 o                         
  -5   5  11          6.49          1.38         6.52 o                         
  -4   5  11         53.52         49.36         7.02 o                         
  -3   5  11        109.10        123.53         7.17 o                         
  -2   5  11        564.75        560.04        11.27 o                         
  -1   5  11         26.11         23.80         4.80 o                         
   0   5  11         49.21         65.00         5.72 o                         
   1   5  11          5.00          3.61         7.53 o                         
   2   5  11          7.39          6.83         7.30 o                         
   3   5  11          9.19         12.10         9.13 o                         
   4   5  11         48.19         36.64        10.94 o                         
  -8   6  11         58.05         76.84        13.92 o                         
  -7   6  11        140.05        139.18        11.20 o                         
  -6   6  11       1193.30       1261.42        23.31 o                         
  -5   6  11        616.44        659.77        18.53 o                         
  -4   6  11        326.16        346.10        15.39 o                         
  -3   6  11        364.73        325.64        17.14 o                         
  -2   6  11        108.81         99.77         7.17 o                         
  -1   6  11          8.91         11.39         5.06 o                         
   0   6  11        759.11        727.26        14.80 o                         
   1   6  11       1140.61       1143.23        17.49 o                         
   2   6  11        142.01        146.53        10.20 o                         
   3   6  11         64.46         65.65         9.88 o                         
   4   6  11        102.03        115.75        11.78 o                         
  -8   7  11         22.03         -2.75        12.99 o                         
  -7   7  11        138.52        111.71        11.75 o                         
  -6   7  11        215.28        211.57        11.35 o                         
  -5   7  11        174.93        177.30        10.72 o                         
  -4   7  11        262.71        276.46        14.05 o                         
  -3   7  11        548.60        528.53        15.65 o                         
  -2   7  11        142.76        144.39         8.13 o                         
  -1   7  11        711.72        708.30        12.41 o                         
   0   7  11        650.32        641.00        13.79 o                         
   1   7  11         55.13         59.20         7.22 o                         
   2   7  11        386.41        383.31        20.80 o                         
   3   7  11        278.39        294.19        16.35 o                         
   4   7  11        170.26        157.18        12.85 o                         
  -8   8  11          3.53          3.10        13.40 o                         
  -7   8  11          1.25        -20.12        20.12 o                         
  -6   8  11          6.33         27.22        11.07 o                         
  -5   8  11        442.18        437.23        17.80 o                         
  -4   8  11         18.83         25.35         8.81 o                         
  -3   8  11          4.90         -0.66         8.36 o                         
  -2   8  11         37.23         33.02         5.78 o                         
  -1   8  11         59.69         57.31         6.16 o                         
   0   8  11         34.04         35.92         6.43 o                         
   1   8  11        272.36        236.09        10.18 o                         
   2   8  11         47.06         34.23         8.93 o                         
   3   8  11         18.57         12.72        10.09 o                         
   4   8  11         11.03         32.87        11.14 o                         
  -7   9  11          0.91        -13.94        13.94 o                         
  -6   9  11         37.01         42.44        10.47 o                         
  -5   9  11         62.00         79.61        11.53 o                         
  -4   9  11          2.86          1.01         9.00 o                         
  -3   9  11          2.52         -2.53         9.84 o                         
  -2   9  11         18.56         26.20         9.33 o                         
  -1   9  11          5.87         10.62         6.52 o                         
   0   9  11          0.43         -5.11         6.24 o                         
   1   9  11          1.17         -6.65         8.08 o                         
   2   9  11          4.14          7.35         9.08 o                         
   3   9  11         64.05         89.93        10.81 o                         
  -7  10  11        326.31        314.84        17.99 o                         
  -6  10  11        408.62        444.17        27.18 o                         
  -5  10  11        160.99        171.04        15.26 o                         
  -4  10  11        204.26        213.80        11.40 o                         
  -3  10  11         39.66         40.10         9.10 o                         
  -2  10  11          6.82          4.16         8.48 o                         
  -1  10  11         75.61         77.57         7.30 o                         
   0  10  11        371.75        373.52        12.52 o                         
   1  10  11        235.84        232.85        11.31 o                         
   2  10  11        146.79        158.26        11.54 o                         
   3  10  11          5.62         11.78        10.28 o                         
  -7  11  11         44.76         37.22        14.34 o                         
  -6  11  11        106.58        121.66        14.01 o                         
  -5  11  11          2.81         -7.06        14.14 o                         
  -4  11  11         86.93         74.05        10.03 o                         
  -3  11  11        281.73        284.19        13.93 o                         
  -2  11  11        351.65        315.48        16.35 o                         
  -1  11  11        444.35        453.16        19.36 o                         
   0  11  11        229.33        206.48        10.94 o                         
   1  11  11         18.06         14.30         9.98 o                         
   2  11  11         31.12         17.39        11.12 o                         
   3  11  11         88.96         75.17        11.50 o                         
  -6  12  11        176.02        167.18        15.24 o                         
  -5  12  11        127.42        141.38        12.46 o                         
  -4  12  11        244.43        256.70        12.26 o                         
  -3  12  11        149.99        176.17        11.88 o                         
  -2  12  11         48.54         33.10        11.65 o                         
  -1  12  11         24.57         14.43        11.48 o                         
   0  12  11          9.43         12.47        11.69 o                         
   1  12  11          6.12         -0.11        10.32 o                         
   2  12  11          3.88        -10.91        10.91 o                         
  -6  13  11         93.15         77.39        14.71 o                         
  -5  13  11         23.87         25.30        13.33 o                         
  -4  13  11          6.63          8.18        10.16 o                         
  -3  13  11         20.00         39.79        12.71 o                         
  -2  13  11         50.68         36.74        11.98 o                         
  -1  13  11         17.83         35.59        12.08 o                         
   0  13  11         99.31         99.20        12.05 o                         
   1  13  11          9.02          9.09        12.63 o                         
   2  13  11         30.93         18.29        11.95 o                         
  -5  14  11         16.53          3.91        13.02 o                         
  -4  14  11         70.70         51.36        13.54 o                         
  -3  14  11         84.63        104.08        15.37 o                         
  -2  14  11          2.85        -10.90        12.20 o                         
  -1  14  11        564.57        565.47        22.92 o                         
   0  14  11        719.90        708.63        21.33 o                         
   1  14  11        145.27        139.14        16.57 o                         
  -5  15  11         11.62        -20.57        30.16 o                         
  -4  15  11         93.74        121.52        17.12 o                         
  -3  15  11        134.01        143.57        15.12 o                         
  -2  15  11        178.51        160.65        14.87 o                         
  -1  15  11        486.95        502.26        22.41 o                         
   0  15  11         37.04         44.99        13.46 o                         
   1  15  11         26.15         37.64        14.00 o                         
  -3  16  11          0.39         15.57        12.92 o                         
  -2  16  11         23.52          7.85        20.10 o                         
  -1  16  11         52.05         50.61        14.68 o                         
  -8   0  12        156.61        154.88        16.72 o                         
  -7   0  12        145.43        165.58        16.21 o                         
  -6   0  12         39.28         33.42        12.66 o                         
  -5   0  12        112.31        107.84         9.88 o                         
  -4   0  12          9.51        -14.47        17.59 o                         
  -3   0  12        106.06        113.65        10.71 o                         
  -2   0  12       1052.78        937.56        31.64 o                         
  -1   0  12        750.78        806.75        31.40 o                         
   0   0  12        322.88        342.07        19.59 o                         
   1   0  12        189.73        210.51        13.17 o                         
   2   0  12        384.34        399.70        20.40 o                         
   3   0  12         21.56         28.57        13.09 o                         
   4   0  12        817.91        866.79        57.65 o                         
  -8   1  12         22.95         40.24        12.62 o                         
  -7   1  12         13.91         -9.13         9.54 o                         
  -6   1  12          2.02         -7.61         7.61 o                         
  -5   1  12          6.75         -1.00         5.89 o                         
  -4   1  12         51.84         50.12         6.70 o                         
  -3   1  12        239.65        216.07         9.63 o                         
  -2   1  12         24.35         33.10         6.06 o                         
  -1   1  12        116.75        123.03         7.59 o                         
   0   1  12        420.77        413.23        12.53 o                         
   1   1  12        706.39        736.83        16.41 o                         
   2   1  12        471.23        458.80        15.86 o                         
   3   1  12        582.63        573.07        19.64 o                         
   4   1  12        414.42        489.01        20.12 o                         
  -8   2  12          0.14          8.55        12.69 o                         
  -7   2  12          1.81         10.78         9.94 o                         
  -6   2  12         12.99          6.57         7.77 o                         
  -5   2  12          3.71          1.72         7.62 o                         
  -4   2  12          4.71         -1.07         6.97 o                         
  -3   2  12        238.94        233.41         8.99 o                         
  -2   2  12         23.56         21.06         6.54 o                         
  -1   2  12         14.62         14.69         6.46 o                         
   0   2  12        121.41        120.54         7.94 o                         
   1   2  12         45.70         45.44         8.49 o                         
   2   2  12         97.90        104.61         9.07 o                         
   3   2  12         69.30         82.67        12.50 o                         
   4   2  12        149.61        136.94        12.37 o                         
  -8   3  12         44.45         47.25        13.05 o                         
  -7   3  12         38.67         37.93        11.92 o                         
  -6   3  12          7.76         20.71         8.25 o                         
  -5   3  12        160.99        175.59         8.99 o                         
  -4   3  12        440.94        468.33        13.48 o                         
  -3   3  12        591.44        616.25        13.22 o                         
  -2   3  12        349.86        331.46        10.58 o                         
  -1   3  12         95.73         89.73         7.37 o                         
   0   3  12         75.49         59.79         7.57 o                         
   1   3  12        229.76        249.20        10.96 o                         
   2   3  12        232.47        241.52        10.23 o                         
   3   3  12        485.62        511.93        18.46 o                         
   4   3  12        258.32        277.05        14.92 o                         
  -8   4  12        127.31        143.72        14.05 o                         
  -7   4  12         47.07         47.00        11.57 o                         
  -6   4  12         39.46         46.19         9.83 o                         
  -5   4  12         29.68         20.49         7.36 o                         
  -4   4  12          2.90          5.60         6.82 o                         
  -3   4  12       1026.16        989.72        15.40 o                         
  -2   4  12       1023.78        981.60        15.96 o                         
  -1   4  12       1041.31       1054.24        16.83 o                         
   0   4  12       1060.10       1120.18        17.87 o                         
   1   4  12        294.90        309.63        15.61 o                         
   2   4  12        183.16        164.72        13.76 o                         
   3   4  12         49.88         62.64        10.78 o                         
   4   4  12        213.53        218.83        21.01 o                         
  -8   5  12         62.39         48.42        15.75 o                         
  -7   5  12         31.43         36.97        11.06 o                         
  -6   5  12        182.19        172.74        11.25 o                         
  -5   5  12        111.27        115.73        12.65 o                         
  -4   5  12        383.01        414.90        16.22 o                         
  -3   5  12        182.46        179.70         9.17 o                         
  -2   5  12        164.06        155.39         8.25 o                         
  -1   5  12          1.74          2.00         6.88 o                         
   0   5  12        695.88        667.35        15.11 o                         
   1   5  12        730.77        776.87        15.73 o                         
   2   5  12       1000.26        974.81        19.22 o                         
   3   5  12        640.38        647.53        27.02 o                         
  -8   6  12          0.21        -33.36        33.36 o                         
  -7   6  12         67.50         32.91        11.20 o                         
  -6   6  12         19.04         21.57        10.03 o                         
  -5   6  12        238.10        236.34        13.56 o                         
  -4   6  12          0.18          8.34         9.08 o                         
  -3   6  12         47.07         70.44        11.40 o                         
  -2   6  12          4.08          4.18         6.83 o                         
  -1   6  12        235.09        197.33         8.56 o                         
   0   6  12         30.52         36.55         9.16 o                         
   1   6  12        252.59        251.66        10.47 o                         
   2   6  12         34.38         24.83         9.79 o                         
   3   6  12        129.55        137.91        11.63 o                         
  -7   7  12         51.77         44.60        11.71 o                         
  -6   7  12         41.90         48.77        10.78 o                         
  -5   7  12          1.07          0.81         9.67 o                         
  -4   7  12        962.23       1005.57        20.88 o                         
  -3   7  12        202.38        222.02        12.63 o                         
  -2   7  12         52.38         71.30         9.72 o                         
  -1   7  12        425.68        396.15        11.95 o                         
   0   7  12         24.65         36.46         7.19 o                         
   1   7  12         28.06         25.20         9.05 o                         
   2   7  12        200.28        249.09        11.69 o                         
   3   7  12         95.62         91.22        16.11 o                         
  -7   8  12         72.61         42.25        21.69 o                         
  -6   8  12         13.49         32.23        10.82 o                         
  -5   8  12          1.51         17.54        10.49 o                         
  -4   8  12        245.83        253.00        16.43 o                         
  -3   8  12        342.09        343.77        19.36 o                         
  -2   8  12        701.80        682.75        18.82 o                         
  -1   8  12       1255.07       1322.60        18.92 o                         
   0   8  12        977.07       1026.40        16.86 o                         
   1   8  12        909.31        976.16        19.28 o                         
   2   8  12        319.22        321.08        23.86 o                         
   3   8  12          0.75          1.65        11.18 o                         
  -7   9  12        112.53         91.79        18.00 o                         
  -6   9  12        228.25        226.72        14.31 o                         
  -5   9  12        913.36        967.96        22.07 o                         
  -4   9  12        617.60        665.35        19.15 o                         
  -3   9  12        888.50        913.67        20.34 o                         
  -2   9  12         75.80         74.59         9.78 o                         
  -1   9  12         76.48         68.42         8.82 o                         
   0   9  12        207.61        199.16        13.14 o                         
   1   9  12        398.86        397.99        15.57 o                         
   2   9  12        770.61        821.36        22.11 o                         
  -6  10  12         29.63         22.10        11.90 o                         
  -5  10  12          7.31         11.49        10.71 o                         
  -4  10  12         56.63         53.70        10.65 o                         
  -3  10  12        238.41        231.27        11.84 o                         
  -2  10  12        636.59        608.13        18.16 o                         
  -1  10  12        605.83        563.81        21.35 o                         
   0  10  12        155.22        149.01        13.52 o                         
   1  10  12        106.71         85.27        11.42 o                         
   2  10  12        143.66        143.10        12.91 o                         
  -6  11  12        168.24        142.16        13.49 o                         
  -5  11  12          0.20          5.57        10.60 o                         
  -4  11  12          6.30         -3.69        11.17 o                         
  -3  11  12          0.49          7.53        10.59 o                         
  -2  11  12          2.01          0.67        11.18 o                         
  -1  11  12         33.96         13.10        12.39 o                         
   0  11  12        233.96        197.82        14.37 o                         
   1  11  12          1.14          5.66        12.57 o                         
   2  11  12          6.72         -9.57        13.01 o                         
  -6  12  12         19.75         27.88        34.73 o                         
  -5  12  12          4.48         10.36        12.78 o                         
  -4  12  12          1.18         -6.41        11.56 o                         
  -3  12  12         45.52         56.08        12.79 o                         
  -2  12  12        162.38        185.29        15.87 o                         
  -1  12  12          8.95         -1.87        12.24 o                         
   0  12  12         39.62         22.87        13.31 o                         
   1  12  12        116.04        137.17        21.67 o                         
  -5  13  12        288.99        286.28        31.60 o                         
  -4  13  12        263.01        288.69        16.85 o                         
  -3  13  12        157.19        186.01        14.64 o                         
  -2  13  12        139.86        140.16        24.16 o                         
  -1  13  12         80.03         65.02        13.52 o                         
   0  13  12         35.34         22.35        12.41 o                         
   1  13  12        104.46         90.15        15.62 o                         
  -4  14  12         46.87         58.92        19.78 o                         
  -3  14  12        205.80        228.43        15.97 o                         
  -2  14  12        268.39        245.15        15.73 o                         
  -1  14  12        217.54        210.62        17.12 o                         
   0  14  12        119.59        138.29        25.53 o                         
  -2  15  12          0.46          8.93        15.28 o                         
  -7   1  13         19.00          9.61        12.71 o                         
  -6   1  13         48.17         36.36        10.70 o                         
  -5   1  13        176.35        167.83        10.36 o                         
  -4   1  13        177.01        176.04         8.34 o                         
  -3   1  13          1.18          7.37         6.75 o                         
  -2   1  13         13.36         17.58         7.01 o                         
  -1   1  13         75.31         88.00         8.15 o                         
   0   1  13        158.91        164.54         9.26 o                         
   1   1  13         88.64         88.40         9.12 o                         
   2   1  13         36.02         42.56         9.12 o                         
   3   1  13         96.10        125.09        15.21 o                         
  -7   2  13         39.83         17.21        12.12 o                         
  -6   2  13          2.09         21.31        10.50 o                         
  -5   2  13         23.49         27.26         8.51 o                         
  -4   2  13        173.30        168.76         9.12 o                         
  -3   2  13        550.35        585.77        14.11 o                         
  -2   2  13        294.26        364.92        12.32 o                         
  -1   2  13        393.20        429.81        14.60 o                         
   0   2  13         91.69         80.71         8.32 o                         
   1   2  13          8.29         20.42         9.04 o                         
   2   2  13         18.25         25.74         8.93 o                         
   3   2  13        155.72        135.10        12.36 o                         
  -7   3  13        122.99        130.07        13.50 o                         
  -6   3  13        211.85        202.94        13.57 o                         
  -5   3  13        312.73        317.49        14.63 o                         
  -4   3  13        388.02        403.14        14.12 o                         
  -3   3  13        125.87        138.20         8.37 o                         
  -2   3  13          7.35         12.22         6.78 o                         
  -1   3  13         27.79         28.81         7.81 o                         
   0   3  13         47.65         38.80         8.03 o                         
   1   3  13        125.55        128.76        10.20 o                         
   2   3  13        145.92        140.62        15.72 o                         
   3   3  13          2.36         18.50        11.14 o                         
  -7   4  13          0.10         -5.72        13.55 o                         
  -6   4  13          7.61          6.98        10.07 o                         
  -5   4  13          9.18         10.55         9.88 o                         
  -4   4  13         12.67          9.92         8.25 o                         
  -3   4  13          9.00         11.49         8.32 o                         
  -2   4  13        235.09        229.81         9.69 o                         
  -1   4  13         61.31         54.58         7.79 o                         
   0   4  13         43.30         56.03         8.01 o                         
   1   4  13        101.81        116.82         9.04 o                         
   2   4  13         19.09          9.11        10.18 o                         
   3   4  13          2.45         -5.09        66.04 o                         
  -7   5  13        115.95        103.97        13.52 o                         
  -6   5  13         26.53         17.77        10.66 o                         
  -5   5  13          0.48         -9.85         9.85 o                         
  -4   5  13         17.16         12.42         9.88 o                         
  -3   5  13        289.65        243.59        14.20 o                         
  -2   5  13         95.13        101.08         8.51 o                         
  -1   5  13        236.80        255.87        10.99 o                         
   0   5  13        269.12        308.69        11.74 o                         
   1   5  13        295.31        304.88        11.66 o                         
   2   5  13        118.93        134.49        11.10 o                         
  -7   6  13         28.16         21.83        15.07 o                         
  -6   6  13          1.27          2.75        10.70 o                         
  -5   6  13         66.38         61.57        10.77 o                         
  -4   6  13        263.14        259.23        14.77 o                         
  -3   6  13         10.06          5.49        10.80 o                         
  -2   6  13        358.23        343.26        21.24 o                         
  -1   6  13        147.82        199.51         9.26 o                         
   0   6  13          8.47         11.28         7.68 o                         
   1   6  13        168.58        231.55        23.42 o                         
   2   6  13        416.77        435.93        17.60 o                         
  -7   7  13        123.45         96.35        19.50 o                         
  -6   7  13         70.40         74.78        11.65 o                         
  -5   7  13          2.58          4.91        11.70 o                         
  -4   7  13         47.93         33.91        13.81 o                         
  -3   7  13         11.22          4.94        10.16 o                         
  -2   7  13        134.35        134.80        11.12 o                         
  -1   7  13        593.69        618.02        18.94 o                         
   0   7  13        790.15        792.55        18.05 o                         
   1   7  13        525.81        543.04        17.60 o                         
   2   7  13        150.89        186.16        13.50 o                         
  -6   8  13         10.08         10.87        11.87 o                         
  -5   8  13          0.99         -7.12        10.68 o                         
  -4   8  13          1.58         -3.23        11.38 o                         
  -3   8  13        264.31        238.69        12.32 o                         
  -2   8  13         54.79         38.90        10.10 o                         
  -1   8  13          4.40          4.16         9.71 o                         
   0   8  13          4.41         13.50        12.69 o                         
   1   8  13          0.71         15.68        11.27 o                         
   2   8  13         57.30         33.74        12.36 o                         
  -6   9  13          2.04          4.15        10.56 o                         
  -5   9  13         18.30         13.22        11.05 o                         
  -4   9  13         46.72         48.60        12.70 o                         
  -3   9  13         19.20         -9.82         9.82 o                         
  -2   9  13          1.87         -4.56         9.98 o                         
  -1   9  13         16.55         -0.59        11.22 o                         
   0   9  13        129.01        127.61        16.14 o                         
   1   9  13         98.74         93.62        22.39 o                         
  -5  10  13         54.07         53.17        11.69 o                         
  -4  10  13          7.26         14.59        11.27 o                         
  -3  10  13         90.42         89.39        13.67 o                         
  -2  10  13         66.17         76.16        12.81 o                         
  -1  10  13        244.62        251.99        15.20 o                         
   0  10  13         19.83         25.87        13.40 o                         
   1  10  13        106.94        102.91        14.73 o                         
  -5  11  13          1.58         -1.76        17.24 o                         
  -4  11  13         14.85          1.92        11.07 o                         
  -3  11  13         64.13         59.83        13.23 o                         
  -2  11  13        283.08        303.92        16.06 o                         
  -1  11  13        355.49        329.26        25.06 o                         
   0  11  13        843.99        830.94        27.94 o                         
  -4  12  13         13.25          0.32        13.59 o                         
  -3  12  13         90.11         74.23        13.86 o                         
  -2  12  13        104.72         82.72        13.99 o                         
  -1  12  13          1.69         -6.55        15.61 o                         
   0  12  13          5.58         11.88        32.45 o                         
  -3  13  13        100.24         80.11        15.97 o                         
  -2  13  13         68.64         62.03        14.47 o                         
  -7   0  14        201.43        160.42        23.55 o                         
  -6   0  14        403.63        429.22        28.83 o                         
  -5   0  14        795.86        779.49        27.94 o                         
  -4   0  14        618.13        636.74        37.00 o                         
  -3   0  14        262.90        290.33        26.06 o                         
  -2   0  14        211.75        203.61        21.43 o                         
  -1   0  14         36.31         52.15        14.73 o                         
   0   0  14        539.63        602.05        23.72 o                         
   1   0  14        593.96        613.11        29.61 o                         
   2   0  14       1018.93       1013.07        40.82 o                         
  -7   1  14         15.48         24.41        19.46 o                         
  -6   1  14          3.69         31.14        14.18 o                         
  -5   1  14         26.74         36.99        10.06 o                         
  -4   1  14        222.77        202.36        11.47 o                         
  -3   1  14        740.61        750.91        17.26 o                         
  -2   1  14        623.30        608.16        15.16 o                         
  -1   1  14        894.09        945.31        18.04 o                         
   0   1  14        866.20        962.14        21.18 o                         
   1   1  14        576.85        642.13        17.39 o                         
   2   1  14         85.17        124.65        11.56 o                         
  -7   2  14         21.64          0.98        23.02 o                         
  -6   2  14         25.06         31.42        12.68 o                         
  -5   2  14         31.24         21.99        12.63 o                         
  -4   2  14        134.59        125.17        13.00 o                         
  -3   2  14         24.06         37.40         9.75 o                         
  -2   2  14          0.97          5.83         7.57 o                         
  -1   2  14         14.44         26.43         8.63 o                         
   0   2  14          2.64         12.40         8.74 o                         
   1   2  14        119.47        130.04        10.72 o                         
   2   2  14         53.84         72.70        33.36 o                         
  -6   3  14         96.91         87.20        12.96 o                         
  -5   3  14         31.31         63.45        12.60 o                         
  -4   3  14         39.81         55.42        10.36 o                         
  -3   3  14        102.30         94.02         9.14 o                         
  -2   3  14          3.37          0.41         9.38 o                         
  -1   3  14        168.94        164.20        10.05 o                         
   0   3  14         27.73         32.41         9.27 o                         
   1   3  14        103.99        134.41        16.21 o                         
  -6   4  14        203.55        194.58        15.61 o                         
  -5   4  14        378.10        433.81        24.03 o                         
  -4   4  14        305.06        321.77        15.43 o                         
  -3   4  14        161.62        163.55        17.26 o                         
  -2   4  14         22.31         36.11         9.71 o                         
  -1   4  14         11.55         25.90         9.22 o                         
   0   4  14        197.73        215.94        10.67 o                         
   1   4  14        535.50        578.88        20.62 o                         
  -6   5  14          6.92          5.13        14.71 o                         
  -5   5  14         23.19         23.30        10.81 o                         
  -4   5  14         55.72         45.71        11.00 o                         
  -3   5  14        147.35        152.77        12.11 o                         
  -2   5  14        813.45        786.72        20.71 o                         
  -1   5  14        540.94        593.55        19.61 o                         
   0   5  14        719.19        799.05        18.16 o                         
   1   5  14        119.88        117.91        11.12 o                         
  -6   6  14         45.36         62.87        13.85 o                         
  -5   6  14         38.37         37.06        12.08 o                         
  -4   6  14        113.47        121.53        12.44 o                         
  -3   6  14        232.15        212.46        14.36 o                         
  -2   6  14          7.81          8.16        10.67 o                         
  -1   6  14         11.80         20.70        11.12 o                         
   0   6  14         11.96         26.18        12.90 o                         
   1   6  14        287.70        272.74        15.00 o                         
  -5   7  14          0.07         -0.72        14.61 o                         
  -4   7  14         22.87         19.04        11.10 o                         
  -3   7  14         68.21         71.47        12.60 o                         
  -2   7  14          0.92         -8.21        10.67 o                         
  -1   7  14          7.51          1.84        11.55 o                         
   0   7  14          6.88         13.80        13.33 o                         
  -5   8  14         35.96         16.07        19.87 o                         
  -4   8  14         23.53         12.76        11.01 o                         
  -3   8  14         71.56         71.41        11.42 o                         
  -2   8  14         29.43         17.48        12.73 o                         
  -1   8  14          4.74         13.80        11.82 o                         
   0   8  14        152.28        186.80        15.38 o                         
  -5   9  14         36.22         47.16        18.20 o                         
  -4   9  14          0.42         -1.60        11.05 o                         
  -3   9  14          3.72        -10.73        12.85 o                         
  -2   9  14         67.58         67.11        13.62 o                         
  -1   9  14        124.54        132.82        14.53 o                         
   0   9  14         42.53         27.44        22.46 o                         
  -4  10  14        124.20        115.33        14.60 o                         
  -3  10  14         14.92         26.42        13.44 o                         
  -2  10  14          4.61          0.17        13.78 o                         
  -1  10  14          2.00          0.50        15.69 o                         
  -5   1  15        109.08        127.11        15.30 o                         
  -4   1  15         18.98         30.08        12.52 o                         
  -3   1  15         74.71         97.72        11.79 o                         
  -2   1  15        119.27        137.56        11.70 o                         
  -1   1  15         43.73         67.19        12.13 o                         
   0   1  15          0.13         13.04        10.67 o                         
  -5   2  15          4.05         12.23        16.01 o                         
  -4   2  15          6.17         -0.47        12.35 o                         
  -3   2  15         41.12         32.10        13.06 o                         
  -2   2  15        250.93        295.37        20.45 o                         
  -1   2  15        368.29        372.64        19.82 o                         
   0   2  15        229.76        223.12        11.57 o                         
  -5   3  15          4.88          6.53        12.93 o                         
  -4   3  15        129.26        141.74        18.00 o                         
  -3   3  15         47.73         52.68        11.24 o                         
  -2   3  15         29.57         50.53        11.25 o                         
  -1   3  15          3.37         21.64        11.44 o                         
   0   3  15         18.18         11.83        12.35 o                         
  -5   4  15         11.91         -7.05        13.40 o                         
  -4   4  15         92.01         92.19        15.46 o                         
  -3   4  15        208.36        212.62        20.43 o                         
  -2   4  15         34.91         44.63        11.89 o                         
  -1   4  15        140.97        167.33        14.64 o                         
  -4   5  15         57.89         61.57        12.38 o                         
  -3   5  15        246.87        282.01        30.71 o                         
  -2   5  15        177.73        197.69        14.20 o                         
  -1   5  15        228.49        263.76        18.98 o                         
  -4   6  15        178.23        186.19        13.66 o                         
  -3   6  15         31.34         53.20        12.22 o                         
  -2   6  15         15.82         26.98        12.04 o                         
  -1   6  15        112.83         91.99        16.53 o                         
  -3   7  15        358.31        309.39        16.12 o                         
  -2   7  15        243.95        268.81        18.72 o                         
                                                                                
